# Supplementary material for: Culturing C2C12 myotubes on micromolded gelatin hydrogels accelerates myotube maturation
Source: Skelet Muscle. 2019 Jun 7;9:17. doi: 10.1186/s13395-019-0203-4 (PMC6555731; doi:10.1186/s13395-019-0203-4)
Supplement: Supplementary file 2 — Transcripts per million (TPM) for all genes and all analyzed samples. Gene list for the sarcomere GO category and up- and downregulated E18 to P2 in vivo mouse muscle development genes. (XLSX 10615 kb) [file 13395_2019_203_MOESM2_ESM.xlsx]

## Sheet: myoblast time course
Gene expression as assessed by RNAseq/Kallisto. The final number in the sample name denotes the replicate number.
d0r: Day 0 primary myoblasts, d4r: Day 4 primary myoblasts, d7r: Day 7 primary myoblasts
d0: Day 0 C2C12
d4u: Day 4 C2C12 unpatterned, d7u: Day 7 C2C12 unpatterned
d4p: Day 4 C2C12 patterned, d7p: Day 7 C2C12 patterned
d4x: Day 4 C2C12 plastic, d7x: Day 7 C2C12 plastic
#gene	d0r1	d0r2	d0r3	d4r1	d4r2	d4r3	d7r1	d7r2	d7r3	batch2_d01	batch2_d02	batch2_d03	batch2_d4x1	batch2_d4x2	batch2_d4x3	batch2_d4u1	batch2_d4u2	batch2_d4u3	batch2_d4p1	batch2_d4p2	batch2_d4p3	batch2_d7x1	batch2_d7x2	batch2_d7x3	batch2_d7u1	batch2_d7u2	batch2_d7u3	batch2_d7p1	batch2_d7p2	batch2_d7p3	batch1_d01	batch1_d02	batch1_d03	batch1_d4u1	batch1_d4u2	batch1_d4u3	batch1_d4p1	batch1_d4p2	batch1_d4p3	batch1_d7x1	batch1_d7x2	batch1_d7x3	batch1_d7u1	batch1_d7u2	batch1_d7u3	batch1_d7p1	batch1_d7p2	batch1_d7p3
0610007P14Rik	31.5982	34.9391	26.7262	21.8232	21.1242	16.8714	17.4387	15.5306	17.6587	48.1919	56.8004	43.0824	32.5928	42.8256	33.9251	34.4328	40.4074	37.1914	37.0582	39.3957	31.5474	31.9274	35.9556	33.207	32.3737	30.4625	34.2905	31.2072	29.2636	21.4046	46.1341	51.382	42.8879	45.6854	45.7589	46.8742	34.7347	36.6497	34.7968	31.9365	33.4259	30.0839	33.5724	34.7984	31.5515	29.4818	25.3448	33.4506
0610009B22Rik	36.4545	46.2237	56.138	49.1913	48.7131	65.5194	44.9628	45.0293	70.0765	37.0015	37.8748	33.4365	35.226	38.1824	41.4305	44.542	45.7828	46.3733	41.2601	43.7156	43.8767	55.1133	50.9835	54.0586	54.6033	53.9013	52.9961	45.698	50.9079	39.3259	42.4111	41.5401	27.0488	31.5686	33.0383	35.4985	31.6754	30.8727	33.3318	51.3668	48.5709	48.1125	34.2417	27.0833	34.5089	33.9921	34.7897	33.2539
0610009L18Rik	6.97875	8.4538	6.60344	8.25651	6.18295	5.72429	6.78627	8.79536	6.83258	5.86368	9.09797	5.6343	9.50475	8.62347	8.49562	7.19404	8.02141	9.20316	7.8118	10.2226	9.9906	6.76203	9.42544	8.78333	5.23719	8.03469	9.39058	6.70076	10.562	9.80114	9.26809	8.45262	1.45994	8.72946	8.17168	9.54157	6.44546	5.16195	6.93864	7.93794	8.67247	8.25959	8.13522	13.4245	9.14827	7.20081	9.58255	10.9183
0610009O20Rik	17.9008	18.1254	29.6122	22.1873	23.1419	32.3493	25.8163	34.0908	38.3344	23.1749	24.6698	24.2002	19.5782	24.1099	19.0926	21.4473	20.8558	20.2157	21.7886	24.8381	23.2374	20.2789	26.5575	20.2778	20.9536	21.9343	23.6245	25.4064	27.0816	23.0656	24.3041	25.0867	26.7498	26.0942	26.1496	26.4317	24.9091	26.4144	29.8541	22.4925	26.6058	23.2372	24.8858	24.5452	26.2951	28.0408	29.6165	30.7396
0610010F05Rik	16.9312	15.7783	19.2456	16.7578	15.4491	24.1963	17.3036	15.3887	23.1936	25.8495	25.4594	22.8238	17.924	18.9723	19.4306	21.8139	18.6769	21.9524	19.8868	20.7441	22.9433	23.6301	25.9862	26.2666	23.0637	21.1945	19.6242	26.2767	8.38044	22.6499	16.4489	18.1396	28.2314	24.1576	23.7926	25.4617	21.0739	24.3994	19.6678	18.7558	19.1155	19.5897	17.4291	21.2519	17.7224	21.8199	21.2289	18.8122
0610010K14Rik	46.318	38.2983	81.8748	25.2698	20.6269	37.911	30.8451	29.9665	38.4027	59.337	68.0299	67.0954	28.9649	41.6514	35.7915	44.932	33.5523	31.8529	29.0307	33.186	32.3413	30.8116	33.0173	33.1745	33.9598	36.7475	40.3729	32.9639	35.8001	46.0346	68.4976	73.6673	77.5601	55.7915	43.7499	37.1442	44.6117	46.2412	43.2816	36.956	42.7554	50.0744	42.8827	39.3927	34.8432	47.0527	41.8752	49.6213
0610030E20Rik	5.35265	5.09622	5.13668	4.06918	5.11739	4.58315	3.9921	4.44113	5.39401	6.09979	6.2456	5.21129	4.33228	5.11952	4.24852	4.4126	4.62576	4.59	4.53307	5.45111	4.66945	4.76906	6.04396	4.52831	4.85429	4.6226	5.08101	5.76866	5.30654	3.49414	5.96273	6.11914	4.7427	6.66305	6.55467	6.97429	5.56152	5.68688	5.29704	4.68726	4.97823	4.42608	6.04928	5.95805	6.40198	6.32713	6.10227	6.66498
0610037L13Rik	37.0021	39.982	40.6061	45.2859	38.9905	36.7314	37.0171	51.3103	45.3557	43.0528	57.9496	54.8278	39.7566	47.1419	47.9016	55.8391	42.1646	50.0166	43.0299	42.8491	44.7439	51.359	50.7525	48.8215	41.8643	57.0629	49.3828	58.862	62.8625	58.6113	50.0204	52.2596	53.7272	64.9297	60.0732	58.7394	51.8445	48.1851	60.1207	47.9418	40.6935	54.514	52.6134	53.7174	50.9461	53.4338	58.2652	54.252
1110002E22Rik	64.2574	56.4485	38.2737	100.936	107.463	86.4576	107.092	113.563	109.66	57.5476	59.1136	48.7508	118.125	114.78	123.151	97.0087	91.5081	93.6164	100.422	158.686	119.67	139.004	184.995	170.079	115.493	100.96	141.011	155.437	142.9	101.154	66.0135	67.2545	61.4654	196.39	206.085	210.597	202.76	206.875	192.646	138.306	158.055	133.795	240.971	227.05	239.248	264.276	281.347	258.601
1110002L01Rik	24.7746	21.2115	21.2986	23.0672	27.5866	21.5987	25.3167	27.0231	25.1395	10.7668	9.02421	7.59515	12.4714	13.4054	12.4336	12.9992	14.4063	14.2096	15.5033	17.4085	15.8643	16.5981	15.4898	15.2665	15.9818	13.0539	14.9389	16.4627	15.3965	11.7154	10.3872	9.85499	6.86782	12.6647	12.9873	12.1137	12.0501	11.6302	11.9427	14.0717	13.531	12.7756	14.1843	9.9744	11.8914	13.8629	12.687	14.9021
1110004E09Rik	14.7361	16.1688	18.6919	21.3392	21.4771	21.7837	22.1747	19.6114	21.1393	22.0414	25.6389	23.2015	21.1448	20.619	20.2824	25.4157	21.2742	26.4295	22.2992	22.6737	25.8605	27.7987	22.4735	26.3183	22.5796	25.2363	24.184	24.1708	27.4506	33.2983	18.0506	17.679	30.0075	21.1208	21.3814	22.2951	22.3038	18.0057	22.4656	20.8063	22.0492	24.0175	17.9926	18.309	17.8454	18.1804	22.7539	25.3467
1110004F10Rik	106.043	107.029	83.2134	68.0608	67.0989	48.1764	67.9034	64.0783	53.0022	62.9382	65.9184	61.3236	47.9831	45.6238	46.7752	46.1431	53.8313	52.1614	50.1362	53.229	48.3868	51.7168	51.5431	54.478	54.2193	48.1925	48.3204	49.273	53.9454	30.5411	61.2788	61.5664	63.2211	61.4205	55.1676	53.1078	52.8786	53.6897	48.1378	48.1838	48.2151	48.0817	55.1339	50.1795	52.1047	48.4191	54.6381	55.2385
1110008F13Rik	165.975	184.629	205.152	145.401	157.482	168.229	140.623	148.692	202.255	125.284	123.325	124.212	110.711	109.856	114.155	122.244	126.24	118.406	125.354	121.027	116.27	130.433	125.216	128.529	132.396	129.085	127.391	127.966	132.417	109.992	121.169	130.775	140.415	119.044	113.89	112.319	98.7996	111.398	116.32	145.096	126.444	132.486	112.982	112.919	103.672	109.144	123.031	127.287
1110008L16Rik	8.92667	10.3818	10.5618	8.47733	9.65623	10.23	8.94863	8.3641	9.7153	9.78275	10.0568	8.51001	11.1245	10.9078	10.8736	11.6041	12.0689	12.9901	12.5602	13.311	11.7946	13.3786	14.2352	13.6393	10.5478	9.37538	13.5243	11.3986	11.9437	8.09	8.18092	8.69926	8.76907	11.7225	14.2023	13.8241	13.0873	12.8159	12.6755	11.3001	10.9678	12.0584	13.2224	11.6812	15.4591	13.9593	18.4849	16.3362
1110008P14Rik	60.8212	76.2091	67.2694	84.7721	90.4691	93.2753	86.501	88.3098	106.934	44.0251	45.4693	44.7458	76.3407	67.2024	75.9486	72.3471	72.3667	66.5016	67.509	75.2857	80.031	74.9119	63.253	63.8072	69.1831	61.7916	60.6826	59.2462	70.6562	59.2491	44.1976	45.5258	43.8772	62.723	67.4341	57.3548	71.4126	77.3211	70.5875	76.9207	72.7312	77.7194	61.8583	59.6453	59.5002	70.8066	76.2225	66.1678
1110012L19Rik	36.2642	39.1555	31.6221	20.8727	20.0319	25.0445	20.0661	16.6452	26.5763	23.4924	23.8027	22.8173	19.2372	20.7331	21.4694	21.3233	23.2293	22.204	20.6518	18.7478	20.446	23.5044	21.5652	22.2343	22.974	23.9374	23.9053	22.2705	24.5459	20.8385	24.1938	24.9994	13.5655	18.4493	16.666	22.5635	15.7181	18.5183	18.8759	21.7131	19.4155	23.534	20.0925	16.476	17.3266	16.8571	21.2785	16.6035
1110017D15Rik	0.227655	0.103154	0	0.219516	0.108469	0.245761	0.200891	0.380938	0.426797	0.120106	0.269073	0.130959	0.213742	0.484172	0.171605	0.132241	0.170014	0.241458	0.103051	0.440428	0.674304	0.682183	1.27898	0.196616	0.300752	0.140595	0.301414	0.443523	0.145275	0.399636	0.456325	0.216752	0	0	0	0	0	0	0	0.659592	0.423954	0.287671	0	0	0	0	0	0
1110032A03Rik	14.9446	10.61	10.7095	20.5568	17.3206	16.291	19.7843	19.9382	17.2033	10.3823	11.5854	10.9253	11.5828	8.55056	13.4267	10.3656	10.7203	13.5121	12.6893	13.8674	8.98134	12.7708	13.5099	13.679	13.4878	8.95851	10.7907	11.7165	10.29	9.22871	12.0276	13.6207	7.52979	8.85342	10.3348	9.73945	9.51821	11.4848	11.3424	12.0106	14.533	10.4891	12.9212	13.4747	13.1353	16.0585	15.9524	14.6629
1110034G24Rik	6.44688	6.8637	8.56528	5.09405	6.90847	5.26794	5.67188	5.66576	5.58815	7.71913	9.18184	6.41576	5.90987	5.41491	7.12208	7.36005	4.69196	7.71786	6.02185	7.13259	7.93804	9.29907	9.08208	9.68211	8.47255	8.86028	7.53641	10.9612	8.06052	6.74302	7.39547	6.10031	5.51965	9.2544	7.69696	8.39185	8.02161	5.06554	12.413	7.4173	8.27994	6.60849	10.0062	6.81676	7.91638	8.75768	9.01519	10.7879
1110037F02Rik	39.4267	37.2475	33.7928	25.5082	25.2373	19.1163	25.1365	24.028	20.1081	37.1826	40.6432	32.6969	24.439	25.2964	25.5657	30.6347	31.2645	32.0455	29.2656	31.285	28.3447	30.39	34.2247	31.3252	31.8248	28.6294	32.8996	31.6058	26.7233	25.4234	38.911	38.6376	40.4519	37.647	36.5756	39.095	35.5797	33.7232	34.6126	26.4367	30.4993	25.2901	36.1985	34.5718	37.0598	37.3311	35.3649	38.5289
1110038F14Rik	24.6627	27.811	51.8009	27.3017	29.2793	31.9213	30.5152	25.5612	32.5657	38.4372	38.4032	38.478	40.0409	41.4265	39.3151	41.7743	35.3154	34.3868	34.4326	42.5811	39.6689	35.573	43.8365	40.5878	35.5623	42.1359	42.0731	46.7429	41.3229	42.3274	37.4321	38.3067	41.7844	47.6821	46.9552	41.4681	46.1267	47.0065	49.0474	38.3683	42.5835	45.0369	45.1338	51.6801	43.2465	51.5335	58.1523	55.9075
1110051M20Rik	56.9971	62.3804	60.459	65.5406	73.256	48.1775	70.9225	67.8989	63.1092	42.5024	49.0795	42.4215	54.8216	61.549	52.4837	53.5102	50.199	57.7406	57.1615	57.9826	50.151	56.244	63.1102	62.8357	57.7258	66.237	58.5019	53.3406	52.7328	56.8203	52.0349	55.6372	29.6897	38.6995	42.8397	50.0595	38.4263	39.2013	40.2528	51.1791	55.9646	58.0717	43.2646	41.0816	46.7781	49.3931	48.188	43.4541
1110059E24Rik	40.0922	34.222	29.1806	15.3964	19.153	13.0532	14.4936	12.2632	10.9768	36.3013	38.1559	49.106	17.2352	19.0117	21.4454	21.9306	23.2286	22.7142	24.2552	21.3812	29.0279	26.7025	29.2166	31.8433	32.3576	18.8227	31.2179	29.888	25.2632	14.2682	30.0375	36.8482	35.531	36.2334	20.2162	35.7908	18.9037	19.2233	20.7164	17.3507	30.5893	13.3929	20.1933	27.8684	21.8886	16.6682	19.2256	20.0371
1110059G10Rik	11.9052	15.0594	12.6992	13.3473	15.601	9.83701	14.0803	14.8544	10.7947	20.7497	20.0839	16.3948	15.5421	14.5436	17.1031	17.4853	19.688	24.4605	21.4268	20.0241	19.174	16.1962	18.3917	18.778	20.9604	17.3863	19.1668	19.0173	14.5886	11.8682	14.0977	18.5113	13.7342	20.2786	16.499	21.8801	16.9005	17.7666	13.9741	18.0104	16.0177	14.7563	15.1794	15.0341	16.0559	15.3944	11.7265	11.8613
1110065P20Rik	43.7289	47.1993	48.1113	38.9605	34.8715	38.7134	35.4666	32.0576	34.5389	29.0658	36.4768	36.5043	47.3704	48.1052	42.4559	53.5256	45.3066	41.7021	38.3493	45.6221	42.7525	38.3635	39.0424	38.3012	41.8582	57.5324	48.4195	55.6017	52.7168	89.8725	40.1649	42.001	26.1796	48.4407	35.8249	41.2375	36.9534	42.3739	55.0102	40.7553	42.8891	52.4175	52.195	45.9245	46.8189	40.8603	39.4479	51.7148
1190002N15Rik	268.538	313.149	124.311	71.6432	83.8074	54.2151	67.6215	69.9684	49.9708	133.138	133.56	115.231	45.5733	45.6376	45.9924	63.0233	65.0762	68.5134	56.1035	65.0809	56.6403	43.5799	50.5021	40.8622	59.388	46.6517	51.454	51.1165	47.6083	49.5102	117.336	129.244	86.788	92.2684	87.5198	95.1941	72.9106	74.5045	79.9773	39.1802	41.8202	37.438	73.542	70.3461	67.8097	64.2232	70.2229	70.1061
1190005I06Rik	2.31388	2.71945	1.53793	1.96578	2.34613	1.00829	1.97053	1.36621	0.939842	3.41285	6.65939	5.15127	3.95113	4.65114	3.16865	4.36056	2.43928	3.1069	1.68948	3.5706	4.5936	1.49677	2.88206	2.39015	1.72076	2.36865	3.80803	2.86394	3.22177	4.84761	6.68573	8.65874	11.1288	6.82021	4.66623	5.21518	4.65093	5.03229	5.9136	3.47824	3.53684	3.73536	4.30717	6.51251	4.4084	3.94713	5.36731	7.74808
1190007I07Rik	22.4551	21.4208	38.6493	26.6642	27.7239	28.8554	26.6177	25.1855	33.1247	15.6479	15.6888	13.7966	21.8563	22.4422	18.7105	24.0992	17.6093	23.3977	17.5511	22.3817	18.3983	21.1498	16.3778	19.6926	20.8329	20.5487	19.9525	21.5155	21.2332	23.9344	18.8154	19.9925	14.7714	14.2725	15.1954	15.1795	12.6006	13.407	18.7783	19.654	20.6199	21.5968	15.1059	16.3467	16.309	15.8348	20.7857	22.2921
1300017J02Rik	2.0579	0.754666	1.73942	0.397481	0.341182	0.913686	0.830139	1.15043	1.47439	0.56629	1.09973	0.913784	1.19823	1.39249	0.957146	1.32797	2.02929	0.610489	0.835284	0.490466	0.534309	0.365337	1.20918	1.95206	0.106549	0.752308	0.4555	0.613907	1.63552	0.218979	0.435409	1.65701	0	0	2.08541	2.12562	0	0	0	1.54693	1.2674	0.477661	1.46953	0	0	0	1.55268	0
1500002C15Rik	5.72118	4.87015	3.8839	3.52942	2.53332	3.09201	3.001	3.89977	2.96508	1.86336	1.90349	1.93918	1.1073	1.41748	1.01732	1.28969	1.24481	1.65899	1.34536	1.26835	1.27151	1.30773	1.17686	1.37708	1.01522	0.804047	1.37877	1.09705	1.56998	1.36487	1.63031	1.87279	1.61049	1.64454	1.65894	2.00388	1.26114	1.72143	1.52182	1.54023	1.17208	1.35575	1.28688	1.16177	1.41819	1.37528	1.55843	2.13805
1500009C09Rik	0	0	0	0	0.0464569	0.0415716	0	0	0.577971	0	0.0448906	0	0	0	0.0196284	0	0.0986658	0	0	0.0438663	0	0	0.156085	0.0848929	0	0.0480679	0	0	0	0.346567	0.0484177	0.0466345	0	0	0	0	0	0	0	0	0	0	0	0	0	0	0	0
1500009L16Rik	13.815	16.2631	9.0129	4.72737	3.98662	1.92226	3.61204	2.87153	1.94144	0.549865	0.484723	0.150841	0.0654936	0.132677	0.236664	0.151408	0.199137	0.289504	0.116866	0.118624	0.129865	0.147338	0.141341	0.228818	0.244191	0.384925	0.117002	0.233769	0.201145	0.117464	0.256974	0.436267	0	0	0	0	0	0	0	0.24282	0.0829759	0.133635	0	0	0	0	0	0
1500011B03Rik	9.54135	10.5964	7.25031	9.58453	8.75659	4.45271	7.77238	7.17989	5.54729	12.1161	10.8342	10.8656	10.9536	12.0725	10.2669	8.27138	10.0141	10.6121	10.3518	9.5229	11.0438	9.30148	10.7239	10.9178	11.1379	11.2409	8.88935	12.7439	9.7672	7.18768	9.71202	11.204	6.88129	8.42378	12.6329	9.15617	11.0211	10.4543	8.7214	10.9259	12.0007	9.51879	9.00595	9.42311	10.1701	9.06008	12.7589	12.3746
1500011K16Rik	37.9969	35.8773	38.7848	53.852	42.4127	46.001	48.6803	43.0929	43.621	26.7588	26.8224	27.9356	34.8131	32.3138	34.4554	50.0362	42.4767	38.6576	35.6941	39.975	34.263	42.0192	31.9736	35.0786	45.2743	50.2594	38.2684	42.9323	48.2502	62.7095	24.9941	25.5284	26.4216	29.4133	31.2382	27.6976	28.4319	28.8581	41.2962	35.2802	31.4229	40.4565	33.5771	31.472	28.6868	36.8603	37.7777	31.5846
1500015O10Rik	0.663642	0.591136	0.845039	0.535793	0.709712	0.159665	0.825004	0.247341	0	0.490394	0.0872493	0.107232	0.745812	0.754472	1.83247	1.08018	1.14111	2.01461	0.8383	1.1993	1.31166	2.68297	1.79275	2.74913	2.81969	3.44549	2.31422	2.3732	2.12412	1.98051	0.179861	0.264832	0	0	0	0	0	0	0	1.57308	1.40003	1.58984	0	0	0	1.50428	0	0
1600002H07Rik	9.26821	9.94729	10.459	4.9239	5.43616	6.94605	3.57857	4.95459	6.95161	8.55598	9.09128	8.37817	4.21209	4.09643	3.97646	4.75943	4.12629	3.83687	4.33062	4.08962	3.97444	4.43032	4.27097	3.82366	4.46846	5.40477	4.50123	4.67246	4.83952	4.97061	6.7867	7.582	12.5333	7.16337	5.84144	5.52381	6.07435	7.35228	5.76952	4.01818	5.5587	4.18685	6.41349	5.48903	4.43703	5.97779	5.06147	5.62866
1600002K03Rik	10.0042	10.7609	15.4252	8.41323	7.90075	13.4435	10.5563	9.69753	20.8556	15.1887	18.3086	19.0543	12.8627	15.4903	13.6238	14.7935	16.382	16.5245	13.4657	14.3028	14.0479	15.8159	17.007	12.9237	15.6212	17.2874	12.722	18.2167	12.5934	18.4618	12.4703	12.7309	15.85	19.4424	15.8901	13.9257	17.8332	15.9759	17.6696	11.1718	12.0474	12.5616	17.1864	19.067	15.2528	15.8337	15.6836	12.4209
1600012H06Rik	23.5516	26.4559	20.2844	21.0219	21.4386	14.8634	22.2053	18.45	15.2561	23.3287	21.8831	20.837	27.3851	26.3126	24.9855	29.5848	28.802	28.8526	30.9942	29.934	29.1902	28.13	30.4027	28.8982	31.0555	29.4402	30.8626	31.6732	31.8031	22.3989	26.9726	29.5477	15.539	28.1315	25.2049	24.5239	23.135	25.5004	27.9821	25.8739	29.6706	26.6031	28.6753	30.4884	25.9607	28.283	28.1359	28.5666
1600014C10Rik	14.9622	16.0883	16.0342	19.8394	18.8051	22.1655	24.5248	21.6288	24.4531	10.4747	9.90743	9.33945	7.5442	7.85903	8.04458	8.76387	6.93804	8.40886	8.03256	9.06106	8.59122	9.50665	9.9946	11.4111	8.46485	13.1021	9.54447	9.82265	11.0306	15.1018	10.6619	12.0636	9.89999	9.62909	9.77013	6.66461	9.26983	7.10274	7.7554	10.6603	10.0074	9.657	9.90112	9.58489	10.8961	8.74247	9.53255	9.61826
1600014C23Rik	2.13457	0.380512	1.15715	0.395477	0.600352	0.697183	0.364595	0.832667	0.576433	0.222762	0.406525	0.481448	0	0	0.0840543	0.491008	0.218614	0	0	0	0	0.218746	0	0.177462	0	0.199281	0.362843	0.346805	0.306364	0.708784	0.380211	0	0	0	0	0	0	0	0	0.295578	0.250848	0.39532	0	0	0	0	0	0
1600029O15Rik	0.185668	0.110884	0.171196	0.314944	0.607142	0.318093	0.510196	0.489395	0.304496	0.557248	0.598932	0.475347	0.368613	0.628397	0.509323	0.768657	0.37252	0.393651	0.610732	0.707282	0.44119	0.329058	0.480017	0.50451	0.565877	0.444594	0.73495	0.516389	0.31476	0.344025	0.535004	0.782302	0	0	0	0	0	0	0	0.122301	0.313344	0.169077	0	0	0	0	0	0
1700001C19Rik	0.811289	0.86675	0.421365	0.659476	0.562703	0.355804	0.646556	0.787283	0.507092	0.381611	0.626556	0.367306	0.364219	0.415416	0.475596	0.52535	0.459347	0.556205	0.363533	0.734455	0.715258	0.621859	0.742248	0.519653	0.420226	0.762067	0.204435	0.248437	0	0.247274	0.54251	0.47827	0	0	0	0	1.02531	0	0	0.442302	0.407388	0.37619	0	0	0	0	0	1.31655
1700001J11Rik	0.819982	0.850963	0.810945	1.17713	0.981775	0.841422	0.891366	1.62656	1.01618	1.27237	0.983135	0.917862	1.11397	0.690557	0.913962	0.723911	1.25585	0.98803	0.35154	1.12251	1.07765	1.01246	1.08728	1.03357	0.700909	1.39186	1.08844	1.11933	0.574539	0.905295	0.82737	1.03046	1.04237	1.08317	1.07419	0	0	1.0112	0	0.483853	1.13425	0.754613	1.23215	1.56698	1.27617	0	1.20116	1.86359
1700001L19Rik	0	0.0729172	0	0	0	0	0.03594	0.0535027	0.037344	0	0.0736257	0	0.0804247	0	0.0161587	0	0	0	0	0	0	0	0	0.0353503	0	0	0	0	0	0	0.0801211	0.0384397	0	0	0	0	0	0	0	0	0.0515272	0	0	0	0	0	0	0
1700001O22Rik	0.606742	0.182506	0.637041	0.370976	0.253534	0.18786	0	0.150445	0.374869	0.397589	0.433878	0.533678	0.125322	0.294089	0.288117	0.0507256	0.26241	0.0383254	0.110333	0.113544	0.121253	0.257861	0.12144	0.197641	0.65298	0.110818	1.00156	0.878087	0.136185	0.378562	0.651036	0.276452	0	0	0	0	0	0	0	0.300643	0.343631	0	0	0	0	0	0	0
1700001P01Rik	0.405895	1.27386	0.12554	1.48332	0.744865	0.39471	1.09482	1.03439	1.86733	1.32368	0.748479	0.897909	1.40844	1.5779	0.375817	0.364434	0.646793	1.4648	0.714538	1.78013	0.970266	0.835825	1.30786	0.534224	1.3681	0.449457	1.63775	0.795133	0.464031	0.807489	0.145478	1.17224	1.20282	1.07869	1.57005	0	2.44989	1.80041	0	0.672571	0.952724	0.756283	0	0	0	1.64265	2.16558	2.55692
1700003E16Rik	1.53256	1.36112	1.50505	2.19506	1.89146	2.2805	1.34297	0.836305	2.59493	1.31535	2.16843	1.85164	1.57094	1.77051	1.40303	1.77084	1.22972	1.6337	1.42051	1.46244	1.67109	1.5593	1.59979	1.96675	1.34618	1.20638	1.41479	1.20561	2.2248	1.8421	2.93095	2.90603	0	0	0	0	0	0	1.20568	1.8075	1.79359	1.96001	1.56093	0	0	0	1.28328	0
1700003F12Rik	7.72911	5.48551	16.4823	2.62417	2.12571	2.80165	0.580259	1.57183	5.08181	3.36468	4.00404	4.68344	2.12134	2.14443	1.99626	2.89908	2.18613	2.08351	2.98082	2.95106	3.10402	1.85283	0.842167	1.69853	1.14965	1.14949	1.16436	1.01831	1.59152	3.41711	4.48595	4.22864	1.24127	2.75878	1.14209	1.87557	1.47557	0	1.09168	0.7623	1.78982	2.05515	1.54666	1.45332	1.83984	0	1.14646	2.4542
1700003N22Rik	0	0	0	0	0.104915	0	0	0	0	0	0	0	0	0	0	0	0.112072	0	0	0	0	0	0	0	0	0	0.290761	0	0	0	0	0	0	0	0	0	0	0	0	0	0	0	0	0	0	0	0	0
1700007B14Rik	0	0	0.0966178	0	0	0.0663995	0.0682251	0	0	0	0	0	0	0	0	0	0	0	0	0	0	0	0	0	0.0327044	0	0	0	0	0	0	0	0	0	0	0	0	0	0	0.0285929	0	0	0	0	0	0	0	0
1700007E05Rik	1.26503	0.538391	0.373953	0.778231	0.909243	0.522703	0.267894	0.913076	1.0499	2.13692	2.10906	2.03072	1.34703	1.40537	1.36341	2.21105	1.35051	0.966223	1.4326	1.66999	1.77306	2.09707	2.5689	1.24894	1.60887	1.48553	1.54148	1.37093	0.765657	1.57289	3.15654	2.114	1.67015	2.06094	2.05138	1.51419	1.70843	2.26559	1.24017	0.887913	1.08927	1.07476	2.08188	2.03158	2.55669	1.41261	1.19681	1.4239
1700007G11Rik	0	0	0.106579	0.250274	0.125179	0	0	0.174044	0.48404	1.11026	0.749684	0.302014	0.131495	0	0.0526657	0.152792	0.270528	0.485074	0.119444	0.123173	0.269048	0	0	0	0.253134	0	0.1154	0	0	0.457373	0.123993	0.618286	0	0	0	0	0	0	0	0	0	0.257866	0	0	0	0	0	0
1700007K09Rik	0.600232	0.370197	0.222649	0	0.917783	0.651554	0.120829	1.07317	1.39306	0	0.131118	0.474321	0.137714	0.27794	0.0551443	0	0	0	0	0.647127	0	0	0.804667	0.236147	0.132901	0	0.343958	0.117822	0	0	0.258771	0.129362	0	0	0	0	0	1.06062	0	0.397367	0	0.134537	0	0	0	0	0	0
1700007K13Rik	5.80732	6.79917	3.33852	4.30516	5.92238	6.41095	2.863	2.13294	10.1936	0.149977	0.270662	0.325967	0.750929	0.274944	0.387121	0.959448	0.284665	0	0.250947	0.297912	0.325645	1.10874	0.447092	0.729636	0.306325	0.257017	0.248527	0.439334	0.648235	0.452589	0.532274	0.5331	0	0	0	0	0	0	0	0.715818	1.75256	1.24801	0	0	0	0	0	0
1700008O03Rik	0.071656	0.151382	0.0317867	0.0879136	0	0.118739	0	0.0912697	0.0392599	0.15728	0.265823	0.144386	0.355805	0.103445	0.0692946	0.186	0.0338715	0.115381	0.0904522	0.0609433	0.0667684	0.09226	0.0405581	0.0298943	0.180081	0.0690445	0.0978865	0.0611696	0	0.186314	0.361285	0.0323009	0	0	0	0	0	0	0	0.254185	0	0	0	0	0	0	0	0
1700009N14Rik	0	0.05566	0	0.118289	0	0	0	0.0816131	0	0.322136	0.113437	0.212201	0.0614128	0	0.0246608	0	0	0	0	0	0	0	0	0	0	0	0	0	0	0	0.362342	0.52635	0	0	0	0	0	0	0	0	0	0	0	0	0	0	0	0
1700010B08Rik	0	0	0	0.0896842	0	0.0801729	0	0.12421	0.172998	0.197025	0.350588	0	0	0	0.0375607	0.108495	0	0.0843249	0	0.0860584	0	0	0	0	0.0885198	0	0	0.0821738	0	0.165735	0.0903027	0.0886581	0	0	0	0	0	0	0	0	0	0	0	0	0	0	0	0
1700010I02Rik	7.50127	2.19845	3.99503	3.2337	3.88867	2.30583	3.90854	4.04492	2.29148	14.2519	17.2413	9.96065	7.44443	10.0792	9.15245	9.87382	14.3359	13.2299	9.78749	10.6895	8.28042	4.02861	8.51742	6.03749	9.02091	4.60895	4.95075	2.70996	3.0016	13.174	3.3691	4.78669	5.67952	5.43046	8.68885	13.2089	7.47119	9.70063	9.90664	3.1302	4.5674	4.51996	11.764	14.5547	6.87586	10.7868	8.9263	7.76881
1700010I14Rik	1.28507	1.21986	2.31462	1.36682	0.9666	3.16396	0.729309	0.624435	2.90684	0	0	0	0	0	0.0191463	0.0553721	0	0	0	0	0	0.0538284	0.0512726	0	0	0.0468395	0	0	0	0	0	0.0455812	0	0	0	0	0	0	0	0	0	0	0	0	0	0	0	0
1700011E24Rik	0.317137	0.153892	0.135751	0.389705	0.161912	0	0.431685	0	0.311976	0.540032	0.326575	0.975086	0.340145	0.142609	0.544599	0.23497	0	0.641623	0.778035	0.0935099	0.505623	0.223295	0.323813	0.438557	0.0961747	0.196708	0.268941	0.0885341	0	0.546966	1.38719	0.574855	0	0	0	1.02255	1.12557	0	0	0.222345	0.205997	0.606966	0	0	0	0	0	0
1700011I03Rik	0.0923314	0.0941513	0	1.72341	0.791644	0.53253	0.284798	0.689185	0.466548	0	0	0	2.12181	1.77792	1.46084	1.20675	1.95106	1.78902	2.37842	2.02976	2.46638	3.34091	2.60255	1.79852	1.37609	1.28979	1.67991	0.908674	0.738393	1.19438	0	0	0	0	0	1.01789	1.02992	1.00888	0	0.957945	0.776992	0.828991	0	1.34989	1.28242	1.1464	0	1.02922
1700011L22Rik	0	0	0	0.0805393	0	0.0720761	0	0	0.0776197	0.176479	0	0	0	0	0.0673669	0	0.0854403	0	0	0	0.0839768	0	0	0	0.157941	0.0818367	0	0.296379	0	0.149264	0	0	0	0	0	0	0	0	0	0.0618036	0	0.0846817	0	0	0	0	0	0
1700012B07Rik	0	0	0	0	0	0.0779558	0	0.460553	0.168129	0.132532	0	0.0405842	0.174165	0.175545	0.0364971	0.10539	0.0927491	0.408964	0.0817541	0.166286	0.180913	0.100831	0	0.444338	0.510502	0.088533	0.161408	0.159929	0	0	0	0.0861809	0	0	0	0	0	0	0	0.133602	0.421337	0	0	0	0	0	0	0
1700012B09Rik	1.07938	0.490009	0.876408	0.901194	0	0.122997	0.713025	0	0.138013	20.5537	13.1559	13.3325	1.76001	1.22985	2.49988	2.04572	3.10064	1.62704	2.33889	2.28744	2.6783	2.65861	5.04107	2.46441	3.85293	4.72336	2.89474	2.92232	3.49789	4.70022	4.62641	8.31983	61.3384	3.52855	1.55598	1.09107	4.57427	2.08651	2.66483	2.17026	1.82937	1.61366	2.91407	2.00481	4.3985	2.14847	2.16964	6.21654
1700012L04Rik	0	0	0	0	0	0	0.865525	0	0.182395	0	0	0	0	0	0.318805	0.232788	0	0.190743	0	0	0	0.208444	0	0.337221	0	0	0	0	0	0	0.181178	0	0	0	0	0	0	0	0	0	0	0	0	0	0	0	0	0
1700013F07Rik	0.723946	0.519468	1.27354	0	0.13668	0.363476	0	0.189886	0.26386	0.571188	0.248013	0.164799	0	0	0	0	0.147997	0.26668	0.21272	0.489252	0.266396	0.128276	0	0.122919	0.112396	0.239168	0.310519	0	0.21386	0	0.223436	0.110778	0	0	0	0	0	0	0	0.0854146	0.175744	0.13977	0	0	0	0	0	0
1700013G24Rik	1.03414	0.34835	0.319056	2.88053	3.14531	0.860029	2.79832	2.96072	0.996074	0.323103	0.42885	0.442516	1.15336	1.01195	1.32701	0.355862	1.17203	1.23283	1.2388	1.4711	1.14985	1.37467	1.07417	1.60716	0.864968	0.525683	0.684729	1.15858	0.822818	0.685866	0.374521	0.365106	0	1.09494	1.00125	1.72183	2.33201	2.85326	1.55897	1.1353	1.93846	1.16851	1.32913	1.42315	1.20873	2.77492	1.24486	1.74816
1700013H16Rik	0	0	0	0	0	0	0	0	0	0.13322	0.0586799	0.0731102	0.126964	0	0	0	0	0	0	0.172289	0.0628764	0.0714902	0.0685496	0	0	0.0622159	0	0.0567148	0	0	0	0.0604312	0	0	0	0	0	0	0	0	0	0	0	0	0	0	0	0
1700014D04Rik	0.0974749	0.358484	0.0360832	0.105451	0.0806345	0.631962	0.0951344	0.0565074	0.20367	0.022175	0.0578041	0	0.0636382	0.223225	0.191592	0	0.113066	0.0546674	0.0997542	0.493193	0.523097	0.438558	0.0697853	0.0562172	0.380298	1.13525	0.353567	0.191923	0.553129	0	0.0427671	0.104227	0	0	0	0	0	0	0	0.0160034	0.0548328	0.0222459	0	0	0	0	0	0
1700015F17Rik	0.679228	0	0.104953	0.123159	0	0.109627	0.524472	0.171253	0.11908	0.136529	0.122831	0	0	0.130642	0	0	0	0.136637	0.566893	0.0698779	0	0.0857203	0	0	0.578126	0.124669	0	0.222425	0.193774	0.450421	0	0.121706	0	0	0	0	0	1.15664	0	0.0936175	0.690953	0.127009	0	0	0	0	1.11831	1.03846
1700016C15Rik	0	0	0	0.220996	0.220453	0.197052	0.306133	0.46025	0.426995	0.12208	0.547009	0.133079	0.231615	0.117031	0.27853	0.268826	0	0.317446	0	0.10767	0.117642	0.632713	0.122703	0.199722	0.442744	0.223969	0.306167	0.100332	0.34874	0	0.330638	0	0	0	0	0	0	0	0	0.168467	0.143501	0	0	0	0	0	0	0
1700016D06Rik	1.43069	1.43529	1.0034	2.96956	2.77979	4.70235	1.49975	1.68874	2.34793	2.37121	3.28466	1.41641	3.06812	3.44391	2.78974	3.00472	3.65962	3.54414	3.23076	3.19271	3.27621	3.10144	2.88387	2.91035	3.49921	2.32796	2.927	3.22035	2.18379	1.74208	2.17807	1.52396	2.39069	1.27151	1.93401	2.3557	2.3542	2.80623	2.73989	1.67585	2.61709	1.34852	1.88483	3.32699	2.73877	3.00709	3.42336	3.25211
1700017B05Rik	14.7394	16.0822	14.7719	6.43175	6.44966	7.97247	6.62157	7.19968	11.1238	18.3374	19.7543	15.6364	12.2589	15.121	13.4478	10.967	9.95315	8.41391	10.577	13.7519	11.6579	15.3703	18.1835	15.2847	12.693	14.7189	18.212	18.4735	19.0276	13.1263	20.9148	22.2717	24.852	27.7723	18.5471	19.7284	19.8768	18.7582	18.3745	17.0117	21.2167	18.3544	28.0649	28.5915	27.8094	27.9153	24.3984	28.746
1700017D01Rik	0.246013	0.132105	0.0813773	0.0508963	0.0696065	0.152739	0.128677	0.15043	0.146468	0.25307	0.245819	0.0991938	0.355664	0.305187	0.196507	0.158144	0.152471	0.263896	0.191192	0.151492	0.182334	0.142543	0.169489	0.33207	0.200371	0.0824332	0.125788	0.0730708	0.043276	0.186814	0.134384	0.0545644	0	0	0	0	0	0	0	0.0480498	0.143116	0.0646193	0	0	0	0	0	0
1700017N19Rik	0	0	0	0	0	0	0	0	0	0	0	0	0.100384	0	0	0	0	0.0942707	0.108835	0	0	0	0	0	0	0	0	0	0	0	0	0	0	0	0	0	0	0	0	0	0	0	0	0	0	0	0	0
1700018B08Rik	0.120046	0	0	0	0	0.349252	0	0	0	0	0	0	0	0.13897	0	0	0	0	0	0	0	0	0	0.118074	0	0	0	0	0	0	0	0	0	0	0	0	0	0	0	0.0636599	0	0	0	0	0	0	0	0
1700018M17Rik	0	0	0	0	0	0	0	0.345183	0	0.55407	1.27088	0.598891	0	0.526302	0.313833	0.612109	0.272473	0.255159	0	0	0.823644	0	0	0.218768	0.515227	0.246382	0.223988	0	0	0	0	0.482835	0	0	0	0	0	0	0	0	0.61399	0	0	0	0	0	0	0
1700019A02Rik	0.109865	0.340257	0.11955	0.238771	0.282803	0.375544	0	0	0	0.157007	0	0.575821	0.533468	0	0.100408	0.172843	0.128757	0.276709	0.501866	0	0.255765	0.272406	0.529283	0	0.143954	0	0	0.25266	0	0	0.237202	0.353944	0	0	0	0	0	0	0	0	0.154649	0	0	0	0	0	0	0
1700019B03Rik	0	0	0	0.0943101	0	0	0.0871974	0.0611617	0.0426781	0	0	0	0	0.0495291	0.0588851	0.0563974	0	0	0	0.041222	0	0	0.0530417	0	0	0	0	0	0	0	0	0.0466345	0	0	0	0	0	0	0	0	0.124731	0.0474786	0	0	0	0	0	0
1700019D03Rik	0.0528687	0.284189	0.290787	0	0	0.131878	0	0	0	0.165871	0.150085	0.444119	0.076493	0.0194115	0.131995	0.182651	0.483647	0.0656225	0.016842	0.446212	0.0741665	0.179117	0.163861	0	0.156805	0.0379183	0.349293	0.132818	0.0598277	0.0701179	0.647184	0.327475	0	0	0	0	0	0	0	0.0144389	0.123697	0.0200811	0	0	0	0	0	0
1700019N19Rik	0.151563	0.153711	0	0	0	0	0	0	0	0.262983	0.234591	0	0	0.171701	0.102118	0	0	0	0.0747827	0.0776128	0	0.0928357	0	0	0	0.0826847	0.0753775	0.0748406	0.129282	0	0.242772	0.080449	0	0	0	0	0	0	0	0	0	0	0	0	0	0	0	0
1700020D05Rik	1.42331	0.936001	0.922242	1.06821	1.134	0.888167	0.775539	0.94948	1.1762	0.4175	0.591589	0.365829	0.874127	0.723957	0.542156	0.367861	0.404	0.354527	0.427073	0.434982	0.555266	0.443308	0.853166	0.691626	0.372954	0.620489	0.56574	0.28131	0.728155	0.991181	0.61834	0.603456	0	0	1.26434	1.1319	0	0	0	0.117216	0.700383	0.160767	0	0	0	0	0	0
1700020L24Rik	0	0	0	0	0.174244	0.149702	0	0.115793	0.167734	0	0.0814672	0	0	0	0	0.101051	0	0	0	0	0	0	0	0	0	0	0	0	0	0	0	0	0	0	0	0	0	0	0	0	0	0	0	0	0	0	0	0
1700020N01Rik	0	0	0	0.0726547	0.0719363	0	0	0.100414	0.0699812	0	0	0	0	0	0	0	0	0	0	0.0688487	0	0	0.0813003	0	0	0	0	0	0.115661	0	0	0	0	0	0	0	0	0	0	0.0558544	0	0	0	0	0	0	0	0
1700021F05Rik	52.545	45.3306	67.3741	48.3239	46.8102	69.176	61.6874	54.6419	79.2963	42.744	45.8408	36.1572	66.7142	70.745	63.3049	67.0976	63.4695	60.2227	78.3696	66.2339	73.1807	60.3985	53.9548	64.2957	57.0427	63.744	57.5433	62.4731	67.5087	61.5186	34.8423	31.1585	36.7482	51.3646	39.8034	46.9564	47.6652	47.9014	50.9407	49.385	44.1948	53.9568	51.5766	44.8338	41.9556	52.9024	54.9358	56.0236
1700022I11Rik	0	0	0.066112	0.229745	0	0	0	0.317707	0	0.167628	0.148481	0.183596	0.239341	0.322994	0.0657179	0.184622	0	0.0711844	0	0	0.238895	0.0889862	0.0856346	0.138831	0.224664	0.0778525	0.337498	0.564624	0	0.284213	0.155186	0.0757097	0	0	0	0	0	0	0	0.0588256	0	0.0806692	0	0	0	0	0	0
1700023F06Rik	0	0	0	0.159668	0.108084	0.814369	0	0	0.309551	0.073737	0.195309	0	0	0	0.0675398	0	0.0712593	0.477228	0.0627443	0.127524	0.069791	0.179155	0.175556	0.245077	0.164576	0.0687118	0.300378	0.0985043	0.249189	0	0	0.280488	0	0	0	0	0	0	0	0.103965	0	0	0	0	0	0	0	0
1700024B05Rik	0.171534	0	0.6384	0	0	0	0.0420977	0.062729	0	0.407996	0.338499	0.478463	0	0.127675	0.0935754	0.272153	0.0952044	0.164806	0.0837232	0.126921	0.0697355	0.37535	0.136792	0.0413864	0.130697	0.232105	0.0423352	0.0850949	0.0729485	0.170631	0.693583	0.487394	0	0	0	0	0	0	0	0.105667	0.120484	0.291963	0	0	0	0	0	0
1700024J04Rik	0.225312	0.291798	0.125537	0.390933	0.271487	0.220376	0.288775	0.435296	0.203631	0.426931	0.425873	0.275894	0.240043	0.687638	0.395668	0.387918	0.0874724	0.453047	0.398541	0.291599	0.479452	0.375576	0.808522	0.286692	0.281398	0.526672	0.40339	0.225462	0.082453	0.998623	0.417356	0.356928	0	0	0	0	0	0	0	0.237334	0.153356	0.204307	0	0	0	0	0	0
1700024P16Rik	0.227255	0.203644	0	0.348269	0.320085	0.392594	0.48326	0.657917	0.334229	0.915544	0.816247	0.803047	0.179634	0.159525	0.180562	0.310311	0.270422	0.366783	0.257322	0.258519	0.239865	0.233181	0.172284	0.158636	0.286872	0.266907	0.365229	0.349548	0.28062	0.452104	0.520204	0.602927	0	0	0	0	0	0	0	0.101591	0.290047	0.211765	0	0	0	0	0	0
1700025C18Rik	0.459807	0	0.106579	0	0.250358	0	0.231014	0.348088	0	0.138783	0.499789	0.151007	0.131495	0.132761	0.0526657	0.152792	0.270528	0.242537	0	0	0	0.142401	0.138534	0.11293	0.126567	0.126648	0	0	0	0	0.123993	0.247315	0	0	0	0	0	0	0	0.0950784	0	0.257866	0	0	0	0	0	0
1700025G04Rik	7.82375	5.69848	6.50556	3.81982	4.61112	3.16836	9.62395	5.05183	6.56514	12.2351	12.897	10.0846	4.0262	2.44297	3.62498	6.58504	3.84516	3.36908	3.93046	6.36352	4.84264	2.10561	3.67266	3.6453	3.83398	3.96677	4.46239	2.82518	2.59347	4.2484	9.22842	12.1509	11.2644	6.31375	5.58668	5.86126	4.56328	7.37224	4.19756	1.92829	2.26098	3.23131	2.82408	3.35345	3.08817	2.70561	3.54282	3.49189
1700026F02Rik	1.43841	1.4006	1.02809	0	4.6483	0.970605	1.93306	0	0	0	0	0	3.20053	0	0	0	0	0	0	4.36078	2.59325	0	2.0813	0	0	2.3078	0	2.95894	1.63989	6.87758	0.970153	0	0	0	0	0	4.97502	1.73583	1.93884	0	0	0	3.94228	2.40482	4.33849	0	0	0
1700027J19Rik	23.7208	24.6654	22.981	4.10016	2.33201	1.90375	2.72789	2.10572	1.75565	27.6706	31.8881	27.479	9.03862	11.7704	9.07607	10.8885	10.805	10.0486	9.60512	10.3902	13.3603	8.73615	9.99296	8.20958	8.84804	10.2466	10.8379	9.28871	9.05839	11.6967	33.853	40.7461	17.9957	22.4968	17.8689	21.8169	16.4296	14.4627	16.9824	10.3628	8.96203	10.1139	19.158	19.6431	19.6418	18.1185	14.8359	21.8898
1700028B04Rik	1.10739	0.660005	0.383651	0.671282	0.682127	0.839209	0.640658	0.864893	0.578049	1.41341	1.43443	0.870586	0.738644	0.887475	0.816239	0.839761	0.977625	1.64176	1.4833	0.593715	0.932197	1.03877	1.20784	0.865277	1.0006	1.15371	1.29656	1.16196	0.791644	1.81347	1.6071	1.96185	1.45389	2.72677	2.54083	2.79081	1.42438	1.5364	2.0139	0.861785	2.12146	1.32944	1.88237	1.79962	2.90369	2.89228	1.54796	2.28555
1700028J19Rik	0.561457	0.169085	0.259708	0.239533	0.473145	0.376146	0.276761	0.247918	0.34576	0.782937	0.172358	0.286495	0.186563	0.629999	0.424513	0.431175	0.503847	0.219436	0.166296	0.618429	0.492449	0.70086	0.470286	0.543628	0.462969	0.609681	0.444779	0.333608	0.382485	0.335123	0.733483	0.710557	0	0	0	0	1.19552	0	0	0.323202	0.552328	0.508591	1.33174	0	0	0	1.23979	0
1700028K03Rik	0.0235281	0.0461749	0.0217299	0.16064	0.084644	0.093774	0.125766	0.23742	0.106657	0.039881	0.046078	0.0146879	0	0.0387659	0.0460658	0.0146439	0.0765202	0.0543667	0.0111883	0.0224296	0.0246037	0.0443114	0.116843	0.0112708	0.348071	0.0126383	0.0230606	0.105689	0.182565	0.140418	0.0128972	0.0489024	0	0	0	0	0	0	0	0.0577992	0	0.0268359	0	0	0	0	0	0
1700028P14Rik	0	0.0888362	0	0.187741	0.28002	0.25161	0	0.650362	0	0	0	0.112791	0.196158	0	0.0393376	0.113676	0.100155	0.177161	0.529889	0.722846	0.098793	0	0.418399	0.339845	0.0929293	0.381087	0.434201	0.429253	0.594788	0	0	0	0	0	0	0	0	0	0	0.143643	0	0	0	0	0	0	0	0
1700029F12Rik	0.063102	0.127148	0	0.0674654	0.200191	0.120958	0.062351	0	0.0649585	0	0.0650297	0.0807731	0	0	0.112653	0.16225	0.28472	0.0622129	0	0.382136	0.139424	0.157396	0.0755733	0.0612035	0.0655451	0.0686379	0.250348	0	0	0.251101	0	0	0	0	0	0	0	0	0	0.155781	0	0	0	0	0	0	0	0
1700029H14Rik	0.288694	0.973252	0	0.663673	0.0545326	0.288105	0.305676	1.41356	0.643706	0.104519	0.186334	0.0660598	0.346923	0.359414	0.207274	0.417418	0.743382	0.44876	0.326832	0.267196	0.169889	0.129624	0.712892	0.884671	0.0532364	0.192846	0.0654713	0.19571	0.504586	0.350586	0.305479	0.653182	1.0511	0	0	0	0	0	0	0.108598	0.0729173	0.317392	0	0	0	0	0	0
1700029I15Rik	1.34158	0.818384	0.500049	1.51699	1.29695	1.10139	1.20562	1.19933	1.61134	2.16316	1.81781	1.99937	1.21224	1.84685	2.43006	1.21901	1.94405	2.58645	1.75284	2.55686	2.04632	2.87217	2.79269	2.48001	1.07808	1.68804	1.56618	1.87469	0.460534	1.61249	2.25399	1.71284	2.84942	2.38646	1.41595	1.37937	3.69541	3.39604	0	2.52571	2.15808	1.32796	2.4826	1.804	3.47795	3.22445	2.75843	6.46313
1700029J07Rik	4.56724	3.86598	4.20967	2.60918	2.16578	3.23662	2.53644	3.33512	4.79484	1.07475	0.839793	0.655913	1.10518	1.03851	1.22114	1.05793	0.806317	1.07543	0.940965	1.38599	1.12024	1.60916	1.61624	1.45679	1.13996	1.22972	1.08711	1.02133	1.31595	0.998008	1.60673	0.9756	0	1.63517	1.43004	1.861	1.72898	2.36041	1.36107	1.44196	1.37583	1.36569	1.56268	1.80345	2.63203	1.4606	2.17287	1.63594
1700030C10Rik	4.86654	0.138692	0.12938	3.47914	3.48597	0	0.182547	0.136363	0.0473116	0.729735	0.797261	2.64828	4.33535	2.10396	0.289778	0.36129	0.580941	0.404881	0.322588	0.329126	0.611954	0.520706	0.608531	0.225221	0.787751	1.95778	0.228661	0.554449	0.414272	0.828846	0.891699	1.0216	0	0	0	0	0	7.88158	1.67732	0.344502	7.13819	2.36323	0	0	6.18462	0	0	13.9815
1700030J22Rik	1.49649	1.5389	1.36287	1.84745	2.0544	1.99095	1.8132	1.54782	1.62171	1.79845	2.04973	1.85027	1.58063	1.91082	1.74762	1.92752	1.49328	1.71947	1.22971	1.75051	2.16785	1.9838	2.21596	2.64749	1.59151	1.42726	2.01601	1.17013	2.03283	1.44604	1.49773	1.47099	1.24636	1.94673	1.86189	1.624	1.61674	1.60911	1.37317	1.31417	1.29063	1.29031	1.36147	1.57685	1.34617	1.19989	1.71932	1.22493
1700030K09Rik	7.64822	6.70281	5.53353	4.74231	5.39018	4.2987	4.89143	5.09802	4.92217	12.6038	10.0159	5.64899	5.28395	7.30827	7.58561	9.18345	7.67546	6.28168	8.47201	7.81078	9.63236	11.3775	12.8987	7.74527	6.1532	8.91254	7.73716	9.34614	10.7575	6.38953	8.71975	7.98004	14.6521	11.0255	8.49748	7.61632	7.52653	12.1857	8.35151	6.31679	8.36179	10.1515	9.11165	8.31668	8.38134	15.1302	8.97231	8.8903
1700034E13Rik	0	0	0	0	0.266733	0	0	0.304687	0	0	0.81688	0.640526	0	0.563667	0.112038	0	0	0	0.256943	0	0.294042	0	0.849194	0	0.227647	0.526493	0	0.449199	0	0.4632	0.245497	1.28843	0	0	0	0	0	0	0	0.192384	0	0	0	0	0	0	0	0
1700034I23Rik	0.0275323	0	0	0.0290764	0.0285454	0.0523931	0.0806809	0.0399819	0	0	0	0	0.0900991	0	0	0	0	0.0259458	0	0	0	0	0	0	0.0275086	0	0	0	0	0	0	0.0575234	0	0	0	0	0	0	0	0	0	0	0	0	0	0	0	0
1700034J05Rik	0.189953	0.0832364	0.0389994	0.0222405	0.0218054	0.0401113	0.102869	0.0916735	0.0213446	0.191915	0.208562	0.185291	0	0.0232866	0.0645763	0.0792759	0.11515	0.0789292	0.141604	0.121954	0.133725	0.132336	0.150871	0.182342	0.125661	0.159077	0.0414621	0.105023	0.0358368	0.167953	0.138628	0.0220016	0	0	0	0	0	0	0	0.10379	0.0592635	0.12018	0	0	0	0	0	0
1700037C18Rik	9.92645	6.08909	6.66746	7.87595	4.58613	8.38802	5.65099	3.62633	7.75935	7.23744	6.24331	2.73648	4.18677	4.17353	3.2058	5.64943	2.96595	6.45551	2.65978	4.61007	3.96598	3.93387	4.72513	5.10714	2.7524	3.60926	5.70795	3.54742	5.90762	3.42366	3.49665	3.165	4.06995	4.41642	4.829	2.2777	2.86153	2.91608	3.53462	2.80245	2.99146	3.70543	2.24033	2.2528	4.17578	4.03692	3.38216	5.02085
1700037H04Rik	64.8654	72.1384	78.7525	26.7542	33.0492	31.7846	26.8133	28.7052	38.328	60.2583	67.3333	61.8869	29.2724	34.2956	31.3032	33.9098	26.6954	29.1994	27.9672	33.787	25.8152	26.3967	30.6421	32.9203	23.508	33.3604	30.6074	33.8203	33.7807	38.0165	56.7674	62.2959	62.3317	44.4039	39.0331	39.8324	36.3697	35.1804	40.8831	28.6836	31.3429	33.1896	29.7425	33.4348	29.6833	28.1673	33.6932	30.6528
1700040L02Rik	0	0	0	0	0	0	0.128355	0	0	0	0	0	0	0	0	0	0	0	0	0	0	0	0	0	0	0	0	0	0	0	0	0.0582624	0	0	0	0	0	0	0	0	0	0	0	0	0	0	0	0
1700042G07Rik	0	0	0	0	0	0	0	0	0	0	0	0	0	0.359414	0	0	0	0	0	0	0.373124	0	0	0	0	0	0	0	0	0	0	0.326591	0	0	0	0	0	0	0	0	0	0	0	0	0	0	0	0
1700047I17Rik2	16.014	11.4953	15.3075	29.7878	23.1711	30.7299	28.9589	29.5537	33.6241	23.9812	25.3937	30.3998	34.1031	37.0297	35.1303	41.0468	27.7912	30.0813	34.7346	33.8681	37.7069	28.8362	31.9246	27.6654	29.8828	27.0723	22.2661	32.6134	25.7558	44.0648	20.5499	19.3095	31.7804	38.904	35.68	20.6534	27.3498	33.0531	35.5485	24.9057	30.5729	33.6441	28.3585	25.5519	24.5332	25.0546	30.9664	27.5367
1700048O20Rik	1.40088	0.861423	0.561501	1.03104	0.831167	0.346985	0.679996	1.15088	0.564959	1.09635	1.57672	0.710864	0.927362	1.08988	0.851893	0.978275	0.909823	1.20834	1.06559	1.74107	1.29819	1.3774	1.32966	1.61115	1.05269	1.0824	0.883225	0.773164	0.63025	1.01946	1.28466	1.82828	0	1.54147	1.34224	1.54184	1.26291	1.06504	1.38661	0.768676	0.923774	0.436683	1.72625	2.01084	2.03102	2.24385	1.6397	2.12081
1700049E17Rik2	0.114929	0.686532	0.506954	0	0	0	0	0	0	0	0.104604	0	0.418512	0.261145	0.0605783	0.185413	0	0	0	0	0	0.109686	0.404803	0.108929	0	0	0	0	0	0	0	0	0	0	0	0	0	0	0	0.0800718	0.0281432	0	0	0	0	0	0	0
1700056E22Rik	1.52144	1.92903	2.32414	2.61441	0.972431	1.97381	1.20775	1.24339	1.65365	1.96987	2.06564	3.13598	1.10722	1.63764	1.16194	1.08477	1.12729	0.915416	0.91694	1.24698	1.19358	0.820316	1.1863	0.158988	0.788882	1.24511	0.983726	1.05174	1.03824	1.66497	2.47672	2.36641	1.4831	0	1.23106	1.21183	1.49246	1.99225	0	1.25356	0.615548	0.772705	1.24119	0	0	1.22548	1.64878	0
1700057G04Rik	4.00237	1.18265	0.742776	1.36827	0.995289	1.32844	2.06902	1.90285	1.56363	3.17225	2.73137	1.80106	2.48312	4.35623	2.25083	2.42979	1.20982	2.3334	2.73106	1.83569	2.13836	2.69029	3.44314	2.46976	2.51483	2.39332	1.49134	1.12262	1.36956	2.72844	3.2056	2.33544	2.64324	3.71183	2.06645	4.08748	2.88464	3.27657	0	0.945253	1.61038	1.02564	3.22639	3.32948	3.21363	3.23688	4.57708	2.88595
1700061G19Rik	0.0238993	0	0	0	0	0.022723	0	0	0.048396	0	0	0	0	0	0	0	0	0	0	0	0	0	0	0	0	0	0	0	0	0	0	0	0	0	0	0	0	0	0	0.0195931	0	0	0	0	0	0	0	0
1700064H15Rik	0.277237	0	0	0	0	0	0	0	0	0.717961	0.331485	0	0	0	0.273937	0	0	0.336585	0	0	0	0.338431	0	0.28251	0	0	0	0	0	0	0.587086	0	0	0	0	0	0	0	0	0	0	0.304978	0	0	0	0	0	0
1700066B19Rik	0.395931	0.117178	0.289766	0.206342	0.106397	0.775511	0.261941	0.321046	0.390324	0.058547	0.210518	0.136632	0.199557	0.211985	0.120673	0.161228	0.130038	0.239219	0.221455	0.223512	0.109	0.180272	0.190257	0.113784	0.213924	0.178308	0.389863	0.19223	0.210231	0	0.0899175	0.160869	0	0	0	0	0	0	0	0.0844813	0.419376	0.122755	0	0	0	0	0	0
1700066M21Rik	16.258	16.3053	16.0187	10.0982	8.92553	10.8559	7.42041	8.75803	9.90125	22.1113	23.3397	22.9467	11.7158	11.5605	11.0055	13.4578	12.3021	19.5717	13.9552	14.1858	14.5927	14.6335	16.4303	14.4431	16.244	11.4161	11.5646	14.535	10.4905	19.5902	25.3304	29.2113	17.8259	16.723	14.0664	15.785	14.5046	17.2167	17.7415	10.6578	17.1894	13.7472	21.754	20.3108	13.813	14.5348	15.6449	18.3778
1700067K01Rik	1.00935	0.392729	0.22876	0.114698	0.350661	0.178332	0.231821	0.292395	0.153642	0.947485	0.27468	0.657405	0.541649	0.889462	0.11953	0.323623	0.522796	0.507694	0.441655	0.566367	0.53613	0.245871	0.107773	0.558603	0.47041	0.116805	0.607575	0.473663	0.371526	0.107066	0.271727	0.690458	0	0	0	1.13718	0	0	1.20609	0.270371	0.632185	0.506803	0	1.06183	0	0	0	0
1700071K01Rik	0	0	0	0	0	0	0	0	0	0	0	0	0	0	0	0	0	0	0.0956825	0	0	0	0	0	0	0	0	0	0	0	0	0	0	0	0	0	0	0	0	0	0	0	0	0	0	0	0	0
1700073E17Rik	0.351638	0.231672	0.0590824	0	1.02246	0.340808	0.707199	0.355326	0.740997	0	0.383063	0	0.268502	0.27105	0.0537642	0	0.276344	0.359685	0.126907	0.629692	0.687647	0.14516	0.282597	0.230433	0.325066	0	0	0.115086	0.200705	0	0.252775	0	0	0	0	0	0	0	0	0	0	0.251488	0	0	0	0	0	0
1700084J12Rik	0.033409	0	0	0	0	0	0	0.0480808	0	0.0377728	0.0330057	0	0.0739601	0	0.0145005	0	0.109037	0	0	0.0322068	0.0360358	0	0.131033	0	0.238478	0	0.108965	0.0335562	0	0.131117	0.0366482	0.0701044	0	0	0	0	0	0	0	0.0270905	0	0	0	0	0	0	0	0
1700086D15Rik	0.45922	0.529438	0.667838	0.772203	0.694727	0.943624	0.973124	0.969939	1.14929	1.30387	1.3556	0.840777	1.09551	1.25717	0.996758	0.591326	1.11225	1.2329	1.11009	1.52728	1.52617	2.20834	2.04342	1.78272	1.70833	1.07103	1.30211	1.10298	0.670914	1.69685	0.998384	1.24931	0	0	0	0	0	0	1.11279	1.07996	0.368878	0.667508	0	0	1.37999	0	0	0
1700088E04Rik	2.64095	4.87893	5.80937	6.65228	6.7837	11.4832	7.38137	7.4678	11.3815	9.95357	7.17856	10.0172	10.9975	13.829	11.8143	10.0571	10.6509	9.02789	12.851	10.5569	11.3236	10.9841	10.5188	12.9613	12.5905	10.136	9.357	10.0411	9.96144	10.4193	7.00077	10.0715	3.60668	5.98909	8.01314	5.76395	8.47371	8.00293	6.31216	9.77148	11.8553	12.017	8.11852	9.80316	6.14418	4.09733	10.7515	11.8968
1700092M07Rik	0.211841	0.230849	0	0.953038	0	0.589786	0.752264	0.966564	0.231652	0.5398	0.957558	1.25277	0.509471	0.512633	0.203625	0.428496	0.265305	0.969763	0.334639	0.248378	0	0.359921	0.364595	0.906131	0	1.02866	0	0.286209	0.366627	0	0.451346	0.705221	1.07706	0	1.03472	0	0	1.77293	1.11481	0.245456	1.19792	0.324534	1.78371	2.54669	0	1.98745	2.08593	0
1700093K21Rik	0.704089	0.498444	0.628905	0.214222	0.381094	0.270334	0.512425	0.201987	0.460695	6.21759	7.43531	6.30133	1.49745	1.47361	1.32469	1.34292	1.173	0.917909	1.11498	1.25373	1.31702	1.19641	0.976303	0.865585	0.941566	0.512036	1.03766	0.928445	0.960485	0.840547	6.43158	5.57995	3.29321	3.68612	2.48542	2.29642	1.76628	2.67188	1.68136	1.07256	0.890897	0.720744	1.76367	1.61139	1.8518	0	2.1039	2.22297
1700102P08Rik	1.1849	1.21117	0.767877	0.823384	1.46932	1.32977	1.03049	1.94536	1.00385	1.06892	0.978019	0.663562	0.578139	1.16643	0.912849	2.01554	1.51384	1.318	1.08616	2.86083	1.65156	1.41075	1.819	1.35829	1.38735	0.971326	1.51705	1.55471	1.65373	2.42409	1.31203	2.11316	0	0	2.31233	3.17403	1.92064	2.03209	1.90909	1.77803	1.54827	1.26573	0	0	1.7191	2.63323	1.02068	1.37308
1700109H08Rik	8.29197	5.4005	3.98121	9.1591	5.62561	4.83176	7.65877	15.6024	6.21009	7.64042	8.82076	7.32273	6.02184	9.63796	6.83525	7.94823	10.8605	7.58217	11.9434	13.3895	10.0374	10.1569	8.99929	8.70052	7.05944	8.78247	6.44495	8.77361	5.74961	10.6456	7.9529	6.82219	8.40173	10.0476	14.4428	11.7397	9.79136	9.15639	8.7756	4.61587	5.72743	3.84153	10.3189	10.1242	10.0321	12.3646	11.0427	10.8781
1700112E06Rik	0.787524	1.05635	0.0761834	2.29832	0.334272	0.698155	1.69609	1.87491	1.0704	1.13932	1.54624	1.91865	1.06095	2.75592	0.852334	1.95978	0.998812	2.91437	2.0111	1.25641	1.36331	0.818764	1.60941	1.11194	2.44194	2.36129	1.33261	2.65075	1.70361	3.19216	2.43993	1.64062	1.07935	1.35753	0	2.23856	1.3331	1.23174	0	0.539616	1.08655	1.09758	1.38178	0	0	1.00252	0	0
1700123O20Rik	23.167	27.2362	26.8094	26.1567	23.2813	19.1129	22.2389	20.8262	16.8834	21.2334	22.7174	22.3677	21.3912	19.2494	19.5299	22.0647	22.702	21.0378	19.1772	21.6961	19.3209	18.9393	23.228	20.8335	22.1006	24.5373	22.6562	22.2474	25.8398	26.9731	23.1681	25.1758	20.9439	24.1606	22.3625	22.7439	21.0286	18.7037	24.8027	21.4791	20.318	22.7104	22.9345	23.2455	21.3449	23.8416	20.5722	24.6627
1700125H20Rik	0	0.309056	0	0.258017	0.129164	0.229518	0.119083	0	0.249579	0	0	0	0	0.136937	0	0.1577	0	0.125446	0	0.127368	0	0	0	0.116383	0	0.261065	0	0	0	0	0.12762	0.127491	0	0	0	0	0	0	0	0	0	0	0	0	0	0	0	0
1700128F08Rik	5.11346	2.80857	3.39321	5.71167	3.88022	3.45442	3.97182	6.85114	3.77528	7.206	7.0062	4.54078	4.78784	5.3196	4.81722	6.04073	5.62628	5.43493	4.75829	6.55897	6.71693	7.34453	8.4089	7.57899	8.23732	7.60475	5.38087	6.81701	3.39866	11.282	7.43957	6.94704	9.15369	7.91606	12.0576	9.31367	10.1673	9.75445	6.61399	3.88647	6.15177	3.74579	11.2844	11.5526	10.6574	9.64576	12.1709	10.1776
1700129C05Rik	0	0	0	0	0	0.395425	0	0	0	1.01793	0	1.13227	0	0.496868	0.59802	0	0	0	0	0	0	0	0	0	0.471309	0.465774	0	0	0	0	0	0	0	0	0	0	0	0	0	0	0	0	0	1.72568	0	0	0	0
1810009A15Rik	68.6394	75.1397	68.026	32.4318	34.3297	40.6656	34.7747	34.5492	45.9022	36.9865	30.4779	31.5311	23.1109	26.2296	27.0646	27.1935	19.7195	22.9233	24.832	22.3625	24.0818	21.8007	22.4523	24.516	28.0563	17.8476	25.5056	20.8836	22.8399	11.3511	21.3219	22.4037	39.5185	22.791	26.8819	28.2072	29.9977	20.6184	13.4992	18.6611	22.4192	23.592	24.1356	19.6545	28.0235	22.0599	24.8795	25.5693
1810011O10Rik	3.78557	4.23717	3.73739	2.45308	2.1065	1.19122	2.16044	1.87612	0.972767	5.39991	5.82759	5.24819	3.14248	3.10502	2.76834	4.4145	3.73501	6.65691	3.92611	5.04134	4.65625	2.20775	2.41298	1.34582	2.96703	1.98614	2.39125	3.43064	2.74953	1.53553	4.01342	5.08355	2.33961	5.97147	4.91838	4.70482	5.77541	4.76186	3.19127	2.29277	2.58113	2.04566	5.00993	4.68	3.79575	4.13092	3.24913	5.52995
1810013L24Rik	43.836	39.2456	33.7711	53.0103	55.4528	43.3832	48.1479	45.3011	35.9562	37.13	36.0463	31.7127	38.2451	38.3531	38.6137	43.5247	50.4369	44.7127	46.4118	51.3527	45.7056	49.4074	56.6285	54.4085	53.437	51.7881	53.9312	56.2731	51.4197	47.0537	37.1501	38.7426	29.6544	42.8258	46.3604	50.1375	43.3128	41.1602	40.5496	43.1376	46.6029	42.2709	47.5018	47.0951	46.8875	46.219	51.3647	43.6699
1810018F18Rik	0.188673	0.0942607	0.130865	0.200608	0.197753	0	0.0463667	0.0691316	0.0482283	0.442018	0.382647	0.119816	0	0.158091	0.0835386	0.300146	0.262667	0.364487	0.323488	0.327284	0.56333	0.471589	0.563781	0.227846	0.240701	0.153324	0.186442	0.233849	0.0802695	0.0938438	0.35996	0.099193	0	0	0	0	0	0	0	0.232534	0	0.0534873	0	0	0	0	0	0
1810022K09Rik	327.549	370.011	308.094	235.961	226.367	216.367	234.372	232.367	250.23	277.972	277.281	252.229	212.816	203.008	206.35	221.74	238.093	269.791	248.644	258.904	236.41	257.919	227.468	238.849	261.304	187.76	227.811	200.603	204.148	93.0161	215.873	217.886	164.643	181.488	182.313	185.838	163.8	162.51	145.86	208.047	168.193	193.659	163.778	144.992	156.353	119.855	150.949	91.7205
1810024B03Rik	3.4164	2.72117	2.22915	1.53396	1.57483	1.24492	1.90162	2.66753	1.97526	1.16506	1.50977	1.14171	1.12164	1.2573	1.17387	1.12401	1.23573	1.38024	1.28406	1.44543	1.37631	1.17626	1.76663	1.36728	1.97079	1.28341	1.09067	1.2031	0.51163	0.764392	1.44908	0.973472	0	1.36456	1.54051	1.67219	1.24586	1.39112	1.19823	1.22878	1.77048	0.852595	2.53018	1.64847	2.2557	1.73315	2.36477	1.83324
1810026J23Rik	24.9423	28.6275	26.1771	40.0188	46.6228	39.3917	46.6259	48.047	42.155	18.5842	19.6168	18.0583	35.0337	38.088	33.1671	42.0911	44.4642	39.0088	41.71	47.8075	42.6803	44.3968	48.7033	47.7191	47.1859	51.2917	52.062	55.0357	60.6066	55.6544	21.7164	22.9968	21.678	35.0336	39.4107	40.4609	40.132	41.4792	43.6175	49.2043	48.6874	47.1388	45.3315	44.0208	42.2632	45.192	54.8058	46.0767
1810030O07Rik	30.0172	27.7343	25.503	18.9042	19.4153	18.5629	18.9196	19.486	20.0964	32.2716	33.8971	29.6287	22.5624	23.1441	23.0828	24.3798	24.71	25.2472	23.6357	27.4551	26.524	25.184	27.8691	25.9209	25.1523	25.5483	26.5748	25.1382	25.633	20.6295	28.5032	31.6554	25.3412	30.893	27.3053	28.2506	25.9461	27.5062	24.5361	21.2347	24.9991	21.4516	26.5238	26.7942	28.1127	26.3366	25.6255	27.2642
1810032O08Rik	28.3172	26.4169	40.677	13.6352	11.1448	15.3089	10.3008	10.9427	17.0594	27.6841	27.7979	22.6982	15.8605	16.2485	15.4139	22.1604	18.4078	17.9545	18.7832	21.5113	14.4694	12.8763	18.6224	13.3688	16.373	19.191	18.7761	22.8862	16.0359	27.4353	26.5911	25.4104	38.2909	40.4648	30.1853	34.2636	27.0811	30.9163	35.106	15.121	13.294	16.8565	25.5076	31.727	27.3605	35.4592	35.5819	44.2258
1810037I17Rik	34.9107	37.7662	43.7136	41.0879	31.1275	28.3942	34.0579	26.3783	33.4744	42.3593	44.46	40.4157	35.9417	32.4325	33.7698	48.5146	37.7418	37.4479	33.4812	34.2755	30.7778	35.0676	36.3854	35.7499	48.1431	51.8602	37.8682	41.7586	42.7691	76.9689	43.9169	51.0633	41.5519	47.4357	39.1868	33.3503	34.9963	31.4618	47.1907	38.5106	34.6591	44.6083	34.2292	35.5439	27.8933	30.2396	34.9665	37.6358
1810041L15Rik	1.46676	1.45711	0.159841	20.0935	33.3694	17.2283	26.5105	30.1376	14.2709	0.145341	0.218967	0.742947	0.850957	2.5091	1.01301	2.5909	2.28726	3.30528	4.36739	4.5564	4.55818	1.70876	1.65206	1.44774	2.77899	1.82652	1.9017	4.01398	4.13423	3.32406	0.230094	0.121208	0	5.07728	6.81015	3.97892	4.68072	4.74183	5.95954	0.938965	1.53942	0.969815	5.83719	5.1142	4.48387	4.29332	7.94675	6.45727
1810043G02Rik	11.8207	9.41244	16.4872	14.4551	14.537	21.5222	15.3225	16.1579	22.5873	13.9403	12.9384	14.8055	13.6381	17.5823	14.9636	15.9849	15.1428	12.5194	14.5166	15.9104	13.2667	15.0781	17.2295	18.0983	14.3823	17.086	15.1439	17.2585	17.5497	26.6908	15.3963	15.7077	10.7081	14.6143	12.9596	12.1082	11.8348	14.509	14.3352	16.2464	16.0171	16.7698	13.7074	13.3768	12.5984	13.2404	12.0561	14.1635
1810043H04Rik	21.8743	25.6547	52.0427	23.9252	27.4361	31.9527	25.8592	23.088	43.6037	25.5248	24.6186	27.3114	20.9482	23.2686	25.4382	22.1887	22.0359	20.1337	19.9836	22.9144	20.5241	23.1976	21.4268	19.5677	25.143	30.809	20.1723	24.6852	24.3912	29.8709	25.6947	29.1507	23.8389	27.4208	20.909	28.6863	23.2123	21.3967	31.0425	26.9469	27.1938	29.8676	19.8346	22.8544	22.8466	25.8938	26.062	31.7651
1810046K07Rik	0	0	0	0	0	0	0	0	0	0	0	0	0	0	0.0233221	0.0670836	0	0	0	0	0	0	0	0	0	0	0.0519758	0	0	0	0	0	0	0	0	0	0	0	0	0	0	0	0	0	0	0	0	0
1810049J17Rik	0.212533	0	0.19809	0	0	0.419469	0	0	0.232484	0	0.992959	0.292491	0.255753	0.257252	0.613234	0.299147	0.266301	0	0	0	0.268328	0.522025	0.519704	0.642016	0.504148	0.240901	1.53393	0.41378	0.367852	0.425336	0.452863	0.471946	0	0	0	0	1.5689	0	0	0.530848	1.50278	1.17676	0	0	0	0	0	0
1810055G02Rik	22.8415	25.7478	16.8331	19.43	22.6119	16.484	18.0714	19.4817	16.1688	27.8404	29.1066	29.7714	22.4417	22.253	21.712	17.8147	18.3469	20.4941	19.1906	23.7106	22.2238	16.9528	21.5654	22.9479	17.1765	13.2673	20.6413	17.843	19.2065	11.9366	29.5867	27.5958	37.0359	30.2386	29.3268	32.053	25.6984	27.2636	22.5202	18.5156	20.6482	18.0993	26.824	22.9816	24.8108	24.7851	25.3804	26.6976
1810062G17Rik	0.409644	0.41679	0.83455	0.528973	0.700522	0.551794	0.407261	0.366241	0.170043	0.774405	1.37724	1.48192	0.184043	0.651665	0.406068	0.319832	0.656862	0.331162	0.082718	1.43655	0.924242	0.203856	0.196705	0.239508	0.52154	0.626684	0.408042	0.404168	0.839062	0.489	1.33248	1.22017	0	1.30221	0	0	0	0	0	0.607876	0.230444	0.277135	0	1.01681	0	0	0	0
1810065E05Rik	0	0	0	0	0	0	0	0	0	0	0.25258	0.103627	0	0	0.108417	0	0	0	0	0	0.0903886	0	0	0	0	0.175364	0.0799286	0	0	0	0.0870596	0.341385	0	0	0	0	0	0	0	0.264666	0	0.0905361	0	0	0	0	0	0
2010003K11Rik	0	0	0	0	0	0	0	0	0.062446	0	0	0	0	0	0.0270691	0	0	0	0	0	0	0.0757544	0.0727022	0	0.125814	0	0	0	0	0	0	0	0	0	0	0	0	0	0	0.0999154	0	0	0	0	0	0	0	0
2010005H15Rik	0.26171	1.14088	0.195355	0.235629	0.479563	0	0.651986	0	0	2.40317	1.46589	1.72883	1.2593	1.77433	2.01362	2.65113	2.09807	1.7162	2.77939	2.21017	3.96657	1.54533	2.86955	2.53178	1.73859	2.37436	1.29621	6.53029	2.53874	1.67744	2.45699	4.88466	1.16313	3.91082	4.65581	5.49704	5.02483	2.8509	1.7097	2.44306	1.77813	1.85751	3.76156	4.16881	4.08334	2.91154	5.03944	1.75695
2010106E10Rik	0	0	0	0	0	0	0	0.0816911	0	0	0	0	0	0	0	0	0	0	0	0.166658	0	0	0	0	0	0	0	0	0	0.331376	0	0	0	0	0	0	0	0	0	0.0456528	0	0	0	0	0	0	0	0
2010107E04Rik	485.515	662.731	681.881	918.65	909.934	632.084	832.873	820.845	610.217	360.226	436.082	419.756	562.878	569.633	584.322	810.93	746.842	693.534	653.523	727.852	638.709	632.195	575.895	673.585	680.465	993.852	711.195	814.142	847.35	1255.12	374.718	462.66	336.892	409.809	431.532	404.41	449.243	422.891	563.145	589.285	456.204	588.747	418.173	461.744	379.016	400.338	484.073	394.034
2010107G23Rik	8.75547	4.41864	3.43293	6.45113	6.0364	6.21067	7.89542	9.4885	8.24	6.3888	8.71751	7.93021	7.62786	10.3689	9.14852	11.0412	10.4023	8.7606	6.98765	9.56307	8.65789	11.8443	12.3813	10.6293	9.22734	8.99791	8.08849	9.6063	7.66993	13.2822	7.84898	9.73742	7.44843	16.3974	10.9155	9.08947	12.1329	9.64583	10.7761	7.43499	7.5216	8.51441	8.74547	8.82188	9.20037	8.79103	12.5779	10.5526
2010109A12Rik	1.46603	0.864634	0.302699	0.721108	0.909664	0	0.997152	0	1.4003	0.405078	0.737437	0	0.382333	0.385149	0.382273	0.892395	0.595296	0.728428	1.22765	0.367082	0.798076	0.60195	0.197521	0.485733	0.562897	0	0.496676	0.477274	0.560274	1.29733	0.348973	0.355965	0	0	0	0	0	0	0	0.676494	0.459404	0.725645	0	1.02493	0	0	0	0
2010109I03Rik	2.51428	1.47064	1.04804	2.00766	2.41837	1.51161	2.11117	2.75029	1.86637	3.43126	3.78686	2.6375	2.76744	2.79349	2.26167	2.44761	2.23656	2.46197	2.95302	3.06471	2.71421	3.42723	4.12379	2.78382	2.78732	2.20522	2.54416	1.37178	1.22705	3.09976	3.58165	2.58705	2.69047	3.65379	2.42354	3.31489	2.91873	2.91973	1.66567	2.00537	2.40866	1.54517	3.37256	3.38829	3.83413	3.19514	4.41968	2.9908
2010111I01Rik	40.2617	40.8305	35.5854	82.8346	80.7819	36.7052	94.9081	88.7615	54.063	55.0113	67.6125	58.9761	92.8432	98.8672	89.9691	101.223	94.6084	95.2634	91.9571	103.417	92.3934	117.466	117.611	107.28	104.565	114.597	100.815	114.843	112.163	117.61	61.6689	67.5886	35.8245	77.914	84.0561	75.5972	87.0742	87.8673	86.6842	89.0288	92.0538	93.0155	102.82	101.16	102.204	113.562	126.182	117.224
2010315B03Rik	10.0434	8.11718	9.60488	7.98824	9.15533	8.77872	7.23871	8.58045	7.97744	10.0488	8.81542	7.08576	6.69126	7.41132	6.96108	8.52998	8.89708	8.86499	7.55639	9.81922	7.88456	7.96071	10.1352	9.6488	9.17432	6.20043	7.37591	7.84938	3.92431	6.03026	8.9826	8.02717	7.48582	9.27838	8.09826	12.2382	9.13188	9.05815	8.86001	6.90081	7.24445	7.08642	8.94439	11.5178	10.0541	11.5866	8.14105	9.9798
2200002D01Rik	0.227436	0	2.75969	0.257174	0.262508	13.9533	0.947941	0.363415	14.2484	22.2215	25.1733	20.0125	61.0555	61.5925	58.6281	58.4705	35.5784	39.8388	41.732	44.7269	40.2124	67.3561	53.7231	60.2549	49.609	45.4934	43.0762	47.5798	43.7859	66.0846	19.4655	15.4193	25.2012	26.4169	37.9769	25.0841	45.1204	40.4161	37.7989	45.5908	41.8455	44.6535	32.3754	31.2329	25.8232	30.2826	41.4732	29.2443
2210010C04Rik	0.212999	0.120575	0.112491	0.289503	0.379182	0.202785	0.446255	0.353981	0.37072	0.139153	0.424837	0.345007	0.565136	0.607002	0.454284	0.383197	0.234115	0.489235	0.382107	0.266444	0.421849	0.419225	0.471822	0.526969	0.48795	0.361206	0.569095	0.635094	0.155123	0.242145	0.299348	0.349994	0	0	0	0	0	0	0	0.224653	0.427315	0.207599	0	0	1.06494	0	0	0
2210011C24Rik	0.865063	0.372063	0.377728	3.68836	4.10224	3.39629	2.73829	4.34343	3.40869	1.51813	1.78839	0.562573	12.84	6.62584	9.65416	14.0969	12.6567	14.2531	13.8834	13.7859	10.2021	26.5172	25.1515	15.7234	26.4055	33.1859	17.2371	30.3557	24.4537	62.142	1.30422	1.34954	2.1022	9.83304	11.0975	10.2144	19.8001	19.9765	16.8577	15.208	11.2076	19.5436	16.6078	24.4243	13.8096	10.3033	31.2678	18.4302
2210016F16Rik	10.4908	10.5073	12.9592	16.1088	13.8252	12.8253	17.0613	15.1335	15.0487	2.00423	1.94911	1.37154	0.688043	0.872797	0.711851	1.18878	0.962259	1.01542	0.953675	0.959853	0.76555	1.27429	1.72505	1.56377	1.10168	1.14339	1.02084	1.10116	1.45747	0.99221	1.93804	1.62535	0	0	0	1.51904	1.35096	1.06891	0	1.01827	0.919615	1.21333	0	0	0	1.36137	1.08979	0
2210016L21Rik	23.2845	18.9179	28.999	23.4906	23.9722	22.6096	23.6572	20.8962	20.4753	29.4208	32.2686	29.1021	17.8479	23.7979	19.4157	24.0501	20.2763	20.0182	20.2366	22.7712	27.2098	22.882	23.028	20.2946	20.6759	30.5299	30.7148	26.6839	25.6058	34.8611	28.9854	29.6721	21.8061	27.0029	23.9427	26.4473	24.1145	23.0483	29.1033	17.8677	23.5447	26.9741	22.1518	31.2935	25.044	24.0148	30.6538	32.1261
2210017I01Rik	0.492218	0	0.118383	0.26006	0.254877	0.350778	0	0.97514	0	0.754501	0.680999	0.275927	0.3629	0.260565	0.297887	0.552506	0.130558	0.588331	0.42956	0.771071	0.235725	0.131131	0.392634	0.514256	0.350939	0.723215	0.532619	0.503003	0	0.841496	0.793724	0.5904	1.06407	0	0	1.03355	0	0	0	0.085099	0.460751	0.221476	0	0	0	0	0	0
2210408I21Rik	2.45203	1.48516	1.50986	3.03541	3.58819	2.63667	3.11309	3.40021	2.58189	2.46583	2.27176	2.0428	3.80577	3.20495	3.53569	3.5651	3.66501	4.3916	3.81484	4.24207	4.46737	4.58267	5.18861	5.06441	4.34511	3.23571	3.74008	4.1121	2.58891	2.3577	2.55305	2.86143	2.14091	3.18057	3.76344	3.27853	3.53877	3.50814	2.60029	3.58137	3.95809	3.09102	3.46939	3.87482	4.12054	3.60208	4.02757	3.18214
2210418O10Rik	11.8548	10.2853	3.30567	6.99571	5.76052	3.94826	7.02424	8.552	2.73326	10.683	8.65127	8.47669	6.59701	6.52077	6.81243	7.24896	6.37204	7.64332	6.77179	7.39812	7.25267	8.8595	10.0845	8.98996	7.21169	6.18417	6.65224	7.14515	2.8545	7.62713	8.57502	11.0322	7.40859	8.20367	13.1171	15.887	6.69076	6.54036	9.47132	5.46939	6.87251	5.73756	10.8619	7.01402	7.11655	7.54078	8.53412	6.25014
2300009A05Rik	19.8015	17.8098	14.7621	14.5462	15.0668	11.0065	18.8157	16.4873	15.1723	16.6697	11.8506	12.1561	14.0412	10.5461	11.3996	13.0561	10.7539	12.1003	11.7345	14.6553	12.4766	9.09499	13.9129	8.8029	10.8206	8.42494	10.5781	9.83257	10.6179	5.74969	17.4329	15.3613	13.4024	13.971	13.7197	14.942	12.007	14.7348	13.8573	16.0666	10.6787	12.9505	13.1338	10.862	14.135	11.2224	15.7175	13.3843
2310002L09Rik	0.0341419	0	0.142499	3.28475	4.11437	13.8158	15.8483	11.6753	29.3169	0	0.0341743	0	1.67271	2.27532	2.0853	3.74593	3.59847	3.40912	3.26302	4.34634	2.58404	6.88552	6.17012	5.92785	9.06106	6.05466	6.72644	8.25456	6.39747	6.85769	0	0.0357446	0	0	1.89417	0	2.74574	3.04346	2.5816	4.7337	3.71686	5.16678	3.15072	2.46328	2.25596	2.89024	4.66136	1.56411
2310007B03Rik	0	0.0312455	0	0.0333367	0.0655099	0.0300181	0.0308314	0.163681	0	0	0	0.0354503	0.137836	0.0349538	0.0617791	0.119176	0.231395	0.159407	0.213348	0.0614138	0.0673127	0.197383	0.112814	0.121349	0.126524	0.102081	0.279339	0.093977	0.267863	0.376285	0.137806	0	0	0	0	0	0	0	0	0.0517241	0.13281	0.215028	0	0	0	0	0	0
2310009B15Rik	14.9858	14.0816	10.2221	13.7944	10.2351	7.67415	11.9736	10.3975	7.73033	39.0345	40.1012	43.5298	27.7118	31.8956	26.4139	28.3268	27.5964	30.685	26.6059	27.4485	24.1497	23.1457	20.2307	21.5876	25.2529	28.4987	22.8083	25.1103	21.9839	37.0707	43.8562	41.1506	32.797	35.4052	23.0522	32.4711	32.116	24.4887	35.4446	27.4462	31.9827	29.2012	31.7945	26.6422	32.185	30.8723	27.4429	31.148
2310011J03Rik	12.6471	14.1336	26.2441	16.1348	16.3932	24.5972	16.834	16.6374	25.8331	22.8353	25.8927	25.2283	21.7545	24.9096	22.7574	24.5341	24.1065	22.2449	19.6528	23.9302	22.3166	23.449	23.2149	23.9269	21.2235	25.2082	23.8741	24.0542	24.7612	29.3688	22.8111	23.8082	25.8929	24.0978	23.8132	24.3254	23.5024	23.295	27.3213	23.8755	26.563	23.0354	23.5013	27.9128	23.7088	25.5553	24.5889	29.2043
2310016G11Rik	0	0.174211	0.158285	0.184137	0.274546	0.0822788	0.340218	0	0.088814	0.101197	0.0901112	0.110599	0.0961651	0.778149	0.231434	0.111451	0	0.260223	0.259633	0.531015	0.483918	0.531322	0.410516	0.416719	0.364111	0.841126	0.596324	0.505616	1.02133	2.21017	0.185205	0	0	0	0	0	0	0	0	0.422829	0.480764	0.288892	0	0	0	0	0	0
2310022A10Rik	60.1321	52.7962	31.4445	87.1933	86.8396	84.5265	90.663	117.552	104.674	53.3486	56.5894	47.1937	72.3899	83.0449	80.2238	78.4864	74.8773	80.6019	87.1587	86.9016	91.247	75.8579	88.6024	80.8162	74.4277	55.403	69.2927	71.8273	64.2419	50.2024	38.5016	38.9893	32.2354	55.6961	68.173	74.6896	72.4835	79.8941	52.6403	60.6953	70.6478	57.9664	80.0953	83.0564	79.7986	88.5235	97.2682	94.6505
2310022B05Rik	79.1818	77.7264	47.9007	111.539	108.681	68.5031	115.939	107.976	71.7533	47.2152	48.8729	49.1387	100.875	98.463	98.973	98.4189	91.5236	87.3809	82.6368	114.312	97.3393	96.2482	118.547	103.776	94.2346	105.857	118.931	119.045	128.543	120.323	53.0472	54.6335	45.4735	120.925	125.092	116.955	114.822	121.145	128.811	100.174	111.995	109.37	124.577	119.524	115.888	119.718	136.78	132.56
2310030G06Rik	1.57653	0.791365	0.260446	1.26118	1.72017	1.07778	1.22127	1.90624	1.50264	5.88927	5.70486	4.74094	3.36795	3.4119	3.78166	3.38745	3.47421	3.4116	2.39066	2.98869	3.82796	3.65473	4.1099	3.32566	2.43791	3.60745	3.84724	2.62062	3.45217	2.24049	5.70046	6.47286	3.78771	6.25486	4.79116	5.09155	3.49695	4.64457	3.60981	3.51905	3.24425	3.69764	3.67268	3.71186	3.15694	3.1694	3.95594	3.21599
2310033P09Rik	10.3343	11.7738	20.471	8.07344	8.65338	9.47241	8.63567	7.00137	11.652	11.4912	13.3709	13.0322	7.96184	10.3714	9.39958	10.8585	8.36206	7.43466	7.83884	9.94588	8.93749	8.03946	9.96798	9.00625	7.51192	7.69293	9.80015	9.9155	10.503	14.2098	11.2542	9.92211	9.28993	10.7319	8.67937	9.28931	9.59576	9.74284	10.3058	9.56451	9.4282	9.49923	11.0685	12.3685	11.1855	10.3316	12.4918	11.3338
2310034G01Rik	0.904898	1.05656	0.929952	1.39125	0.580609	1.34556	0.98935	0.516522	0.823514	0.582009	0.306827	0.959207	0.277534	0.787486	0.535043	0.448737	0.505158	0.487515	0.59261	0.550066	0.492889	0.502418	0.841559	0.777683	0.720761	0.654147	0.44742	0.498258	1.11247	0.20004	0.493019	0.423319	0	0	0	0	0	0	0	0.702411	0.565104	0.85467	0	0	0	0	0	0
2310035C23Rik	33.8429	27.5228	26.3462	39.5879	31.0705	27.9901	29.4746	32.6209	27.4132	40.9361	41.0975	35.7513	38.5057	33.7542	37.5008	51.7982	47.6213	51.2192	42.6854	45.9654	45.6226	46.1226	48.2967	49.1758	53.586	48.4514	45.3119	38.8194	32.9431	62.2822	40.6974	42.7646	45.1365	47.2714	45.7326	44.8733	43.4885	40.5875	40.4648	33.1687	39.1707	30.8307	38.8409	46.524	41.1504	48.0807	46.8838	46.705
2310036O22Rik	73.1249	85.2188	72.1687	91.2727	87.6352	64.8763	89.1832	90.2323	70.0103	261.182	280.727	280.488	225.773	236.045	224.26	269.643	247.775	238.8	255.776	255.894	263.941	210.186	217.095	205.188	246.358	269.882	236.351	233.904	264.641	276.891	258.135	275.436	442.78	353.386	338.262	326.832	318.616	327.443	358.643	236.188	251.786	280.401	333.343	353.357	326.671	336.464	339.662	363.011
2310039H08Rik	20.7283	19.116	21.4553	19.1673	21.7404	16.9951	13.4529	17.1818	14.2835	8.83121	6.93596	9.36441	7.91916	6.26336	8.37334	8.65783	6.47022	10.0603	7.78522	10.4514	7.80818	6.6506	7.54225	6.43451	7.34567	8.99188	8.09354	7.66096	7.26085	7.64464	11.4757	11.7993	7.35779	9.85412	6.28115	6.26628	8.53128	8.44293	6.84761	7.93364	7.96768	6.02371	9.45533	7.34266	6.56972	8.97771	7.90013	10.6511
2310046K23Rik	0	0	0	0.526938	0	0	0.48637	0.550095	0.127439	0	0	0	0.970252	0.83911	0.888008	0.966907	0.856618	0.898799	0.882911	0.130328	0.568904	1.94355	1.16527	0.237626	2.54264	1.06606	1.45697	0.948208	1.03436	0	0	0	0	0	4.18002	3.34924	3.48692	2.93504	1.58893	0.199906	0.340052	0.135339	8.25189	8.04481	5.94373	8.7874	8.22027	7.87386
2310057J18Rik	0.141729	0.0472069	0.0873818	0.0502327	0	0.0902646	0.0928826	0.343902	0.144919	0.109178	0.204802	0.0600053	0.0520778	0.105565	0.104593	0.0601273	0.10524	0.0912748	0.0659094	0.140499	0	0	0.056468	0	0.0741023	0.10238	0.0466851	0.162232	0.0803973	0	0.0515038	0.198706	0	0	0	0	0	0	0	0.116452	0.0663761	0.107143	0	0	0	0	0	0
2310057M21Rik	13.5594	13.6576	11.2566	18.0816	18.6719	25.1702	17.6415	20.3474	29.1886	8.14823	7.83583	8.20411	10.1586	9.10271	9.98246	11.6717	13.1828	12.4743	13.256	13.519	11.4424	12.6472	12.8108	14.9621	13.2216	13.3939	14.1238	13.1577	13.714	10.1598	8.63138	7.82298	10.0637	11.916	14.2659	13.2156	12.3616	13.1562	14.5206	13.385	15.1671	14.186	12.3909	11.9212	11.8632	13.7756	17.4014	12.5099
2310057N15Rik	0	0.0820025	0	0	0.0749483	0.0684904	0.140811	0.105882	0	0.277688	0.147053	0	0.236346	0	0.101593	0	0.160184	0.072963	0.0705525	0.224281	0.0786146	0.193532	0.253809	0	0.0739234	0	0.0737418	0	0	0	0	0	0	0	0	0	0	0	0	0	0	0.161133	0	0	0	0	0	0
2310061I04Rik	26.0553	20.5023	24.8248	31.9423	28.0105	35.9245	29.8193	33.9367	32.4884	19.8274	19.068	19.2677	22.4677	25.6272	23.853	19.7192	21.2136	15.254	20.2765	24.323	23.597	17.387	22.8675	17.2083	19.2213	16.93	19.955	21.5998	24.9635	19.0943	17.4857	15.4948	24.2351	23.0216	23.9203	22.0846	25.7293	26.7275	26.0721	22.6608	22.8027	22.0205	24.5841	21.1599	24.8869	29.6769	30.3553	25.5364
2410002F23Rik	43.1602	42.6749	35.1075	21.4665	21.647	16.5285	18.9433	20.9108	16.3004	29.1028	29.5644	23.1232	19.4182	22.4847	18.9138	21.6922	22.7551	17.9821	21.4522	22.1394	20.6476	21.7312	26.7532	19.591	16.6287	17.6452	19.4375	19.8362	19.6374	17.2543	30.7953	32.9383	48.407	42.3753	45.0595	45.3117	40.1968	41.3083	42.4535	20.9147	22.1838	19.5515	41.2508	40.9566	42.555	40.3849	37.0434	42.5002
2410004B18Rik	18.2701	19.9965	13.9875	14.2651	19.4047	14.5292	17.1924	20.6195	16.2044	26.8487	28.4781	31.9516	26.3489	24.4826	24.4003	31.3656	31.5802	28.2571	30.7774	31.7548	32.0415	33.0481	32.804	30.553	28.8562	28.7584	31.6414	24.4916	26.0702	27.9996	27.8831	26.925	21.3444	23.3651	27.1837	25.0694	25.125	30.179	25.328	29.0761	24.7567	25.9951	24.2327	28.311	26.764	25.0017	24.548	22.6593
2410004P03Rik	0.676105	0.580206	0.339098	0.626954	0.355262	0.425539	0.619709	0.438603	0.794903	0.741682	0.549	0.369532	0.760421	0.500126	0.628661	0.530359	0.536347	0.590146	0.568999	0.461914	0.792717	0.774419	1.21197	0.772229	0.828638	0.463687	0.601739	0.487486	0.317624	0.428024	0.676084	0.935286	1.04324	0	0	0	0	0	0	0.34177	0.607918	0.378105	0	1.3488	0	0	1.19527	1.19523
2410015M20Rik	127.037	123.769	139.956	139.005	144.718	148.301	147.686	148.444	174.532	64.4002	77.3874	75.9001	123.813	118.993	121.521	116.064	119.831	118.867	135.618	119.039	127.998	147.367	123.385	128.762	129.729	126.402	119.891	137.972	136.634	109.152	76.622	76.3467	64.431	82.9919	88.434	80.5252	89.7601	96.5601	90.4349	127.876	116.98	136.978	89.3351	84.2221	84.081	90.3146	97.7744	84.7926
2410016O06Rik	9.28695	10.4405	10.696	6.43189	6.40017	6.79121	5.65293	4.92238	4.16381	10.1267	11.4004	9.36075	7.00427	8.4787	7.29849	8.38342	8.31098	8.95986	8.31198	8.9269	8.58467	7.18199	8.05026	8.31955	7.46192	9.42072	9.73199	9.86418	9.22309	11.1842	9.6136	11.3139	17.8253	14.9529	13.7355	13.1418	12.4754	13.3563	14.3641	8.49769	9.82902	8.2765	13.7158	12.9988	12.2953	13.0985	13.5709	16.8331
2410024N13Rik	1.79748	1.66111	1.77533	1.64966	1.93346	1.63223	0.916041	1.88759	1.65186	3.1377	5.68591	2.54611	2.55543	1.77838	2.75855	1.73594	2.02472	3.76679	1.97554	3.71507	4.76254	5.98508	3.86921	2.77496	4.12892	2.47523	2.10165	2.66757	0.826477	2.65042	4.45621	5.80574	3.10708	5.57597	5.03069	4.70785	2.93928	2.56867	4.17771	1.62932	2.05943	2.06687	5.2922	5.03584	9.76774	2.92699	3.87274	6.80904
2410089E03Rik	14.9794	10.5196	12.8663	9.66836	11.4455	11.9579	10.9742	10.611	13.9741	36.2706	40.4065	29.1222	17.5574	18.7608	18.0483	17.5111	16.9114	17.5338	15.4899	22.1731	19.149	18.5696	26.7867	18.4058	17.7214	14.5639	19.4559	20.1072	15.0847	16.2074	35.9994	36.4177	39.8936	31.5602	29.5043	32.4921	29.8234	27.2646	26.3697	14.7671	20.074	16.1215	30.1012	25.6351	28.9418	25.1848	25.5812	29.2454
2410131K14Rik	9.7901	9.63995	6.86397	10.9992	12.1036	11.2893	11.3115	11.967	12.2106	4.01652	4.51621	3.65312	6.02314	6.42737	5.90592	6.086	5.76793	5.81236	6.05614	7.38193	6.10377	7.44788	7.74494	7.45806	6.44213	7.4052	7.74865	7.53855	8.32775	7.66203	4.27483	5.00331	5.23415	6.29442	6.04527	5.78799	5.2823	5.95071	6.33653	7.02062	6.78887	6.90952	7.17939	7.4001	6.86208	8.18156	8.20128	8.05339
2410137M14Rik	0.110272	0.0892454	0	0.188593	0.0937715	0	0.110656	0.261339	0.231694	0	0	0	0	0	0.182399	0	0	0	0	0	0	0.1367	0.265634	0	0	0.0957001	0.110581	0.108376	0	0	0	0	0	0	0	0	0	0	0	0.0721403	0.155223	0.0985265	0	0	0	0	0	0
2410141K09Rik	1.07701	1.19681	0.847056	0.396692	0.250494	0.66117	0.535683	0.979446	0.2926	1.87331	3.62943	2.17645	0.526129	1.61537	1.09719	0.819471	0.713763	1.77864	0.450156	0.83812	2.61994	1.22618	2.69196	0.53736	0.720056	1.33335	1.41987	0.467116	0.882069	1.82609	0.711779	1.71033	2.407	2.99951	1.6076	1.38273	1.99923	1.25981	2.84418	0.398866	1.4624	0.306991	1.73965	2.37516	0	2.58794	1.84209	0
2510002D24Rik	11.6764	10.2084	12.9812	15.6728	12.1168	13.6529	18.0922	15.2796	16.0747	11.276	10.8407	10.7006	9.94893	12.1745	9.51686	6.38123	8.58805	9.89966	10.6802	12.4398	10.6561	11.042	13.0587	9.77921	7.03714	8.40772	7.48305	13.4416	10.2503	12.8705	10.0019	11.2651	11.0931	12.1813	10.1346	11.33	9.08379	13.4595	12.0618	11.2528	10.3514	9.10375	9.24616	8.07463	8.82139	9.68826	10.8534	9.32653
2510009E07Rik	10.8401	11.7889	5.29319	7.96854	10.4425	8.27295	10.0359	9.33203	8.30523	9.37092	10.2419	8.60547	9.70866	10.0024	9.25159	10.7249	10.0078	9.82273	9.85609	10.7241	10.2618	9.86955	11.9034	9.67201	10.3357	9.75662	10.9302	10.2416	10.2717	7.52157	9.99507	10.5947	6.42234	12.3567	10.7973	10.7126	11.3569	10.523	10.3349	9.38629	11.3358	8.35165	12.4718	12.5573	12.8438	12.4617	11.8407	11.5626
2510039O18Rik	30.738	33.0427	29.201	36.0423	35.1602	24.8855	33.8416	31.023	23.3722	35.5998	40.2657	36.5075	41.1715	44.9062	40.1875	42.9394	38.0749	38.1837	37.3349	47.0431	40.8322	33.3145	42.2067	39.566	36.021	41.2043	44.8982	44.5675	48.5867	63.8502	45.7449	50.6624	39.3893	49.4624	47.0436	46.4949	41.9442	46.1053	51.6996	40.1754	47.0989	40.8243	52.4559	51.3953	47.8774	49.3374	51.073	57.1772
2610001J05Rik	43.7218	48.8332	50.9265	40.7356	39.6432	43.3287	41.2033	38.8842	45.6633	52.511	53.7543	43.6801	38.5247	41.5071	39.5296	43.8987	46.4394	43.257	38.0672	46.7108	40.1972	48.0407	43.3895	44.9164	47.6324	52.3101	53.5754	49.6478	47.86	32.9256	54.105	53.1696	56.6715	45.116	36.8771	39.8933	35.7734	44.4642	39.4009	46.524	45.5681	43.8554	38.0679	40.1647	35.6997	33.6158	38.4726	32.0637
2610002M06Rik	12.7265	12.3071	11.891	10.1492	8.94188	9.36608	9.03925	8.13687	9.21677	14.7587	15.6692	12.6851	9.16108	9.81145	9.55805	11.085	10.8118	10.82	9.50914	12.1971	10.2349	9.65584	10.0682	10.0555	11.5975	8.68976	8.87811	9.40983	7.31388	8.24124	13.9417	17.1457	11.4337	12.9053	12.2416	12.0066	10.4826	10.1343	11.3619	8.03775	9.39201	8.18661	10.8316	12.6072	10.3322	10.2232	9.76138	12.0859
2610005L07Rik	61.7027	48.7091	18.5219	20.2461	21.5987	13.5517	18.6129	17.845	12.1192	54.5014	60.1679	60.3269	42.9345	45.1302	46.4926	35.0527	31.95	44.2329	40.2468	41.8728	43.8911	44.2947	49.1774	40.5095	35.3808	22.1527	27.6448	31.9682	23.2121	22.0105	59.858	56.2451	68.599	71.1862	62.6594	59.4849	68.1532	55.53	61.8899	31.8681	44.4642	35.3849	67.7766	70.9726	68.1364	71.2916	56.479	61.8904
2610008E11Rik	83.8447	71.3385	47.0768	22.7678	20.3672	20.1999	20.8926	21.8805	21.0824	18.0438	16.9249	15.9496	20.78	17.5964	22.1368	19.3803	21.5597	24.2542	21.0517	24.3999	24.4905	29.617	30.845	31.4831	24.8557	20.2228	23.1448	25.9267	6.77434	20.9525	22.921	21.0234	10.8475	26.4081	26.2656	24.3985	21.1555	21.5342	21.1844	19.0998	21.6281	21.092	29.7515	27.0736	27.0703	28.1531	27.7292	25.0225
2610020H08Rik	25.0205	16.2809	11.1653	4.77603	5.24048	8.23799	3.83826	4.89034	5.30787	18.7672	19.4093	15.9472	5.45144	3.52184	4.54529	9.87395	4.79958	4.49307	3.97277	5.57375	6.65381	5.21412	8.18468	4.18468	4.61274	4.81611	3.4483	5.64876	4.66942	3.92764	16.6496	23.3218	17.1749	15.1735	9.33912	13.3914	14.6394	6.39824	15.2082	4.23611	3.41936	4.75844	5.83621	11.816	9.08566	7.64187	9.66516	5.416
2610021A01Rik	12.5386	11.0189	11.864	9.30191	9.03336	9.61836	8.24192	8.06974	7.56032	8.13343	7.69245	6.55918	6.10047	5.29237	6.24923	6.20523	7.79704	7.71224	7.4514	8.05427	7.7206	8.90042	8.7188	9.04226	8.75458	6.37072	7.29076	8.31347	2.6147	5.12088	6.7246	6.0575	8.06837	8.52129	8.91929	8.91338	6.99346	6.55333	6.81917	6.98753	6.39083	6.12555	7.92766	6.66426	7.73987	7.71209	8.54076	6.59781
2610024D14Rik	1.41288	2.22345	1.78892	3.38378	0.577053	0.483523	2.05367	0	0.542313	1.21943	7.67561	6.26423	1.21078	2.42395	1.47104	2.85456	3.77197	4.37263	5.55129	3.04891	5.0276	2.85112	2.36697	3.46631	3.39962	1.72113	3.59556	2.74825	0.846542	5.96154	3.48403	2.76752	5.37812	3.9296	2.59205	3.61897	2.75209	1.13293	1.81798	0.786455	3.38676	0.518754	2.92419	2.12594	5.1569	7.07383	2.87993	3.05104
2610028H24Rik	0	0.0634054	0.191493	0.081534	0	0	0	0	0.106247	0	0.250375	0	0.05279	0.0706273	0.126466	0.0865583	0.121668	0.101715	0.305716	0.128919	0.107054	0	0.244473	0.0815308	0.0726338	0.0460624	0.105676	0.0929909	0.288874	0	0	0.174218	0	0	0	0	0	0	0	0.306511	0.0859229	0.0531203	0	0	0	0	0	0
2610042L04Rik	1.07795	0.267673	0.280388	0.486072	0.450008	0.0747888	0.975072	0.370704	0.165689	0.182763	1.05627	0.77808	0.0456367	0	0	0	0	0.449426	0	0.158633	0.288213	0.177039	0	0.104717	0.258985	0	0	0	0	0.213937	0.455334	0.594752	0	0	0	0	0	0	0	0	0.269848	0	0	0	0	0	0	0
2610044O15Rik8	56.0045	47.0049	50.9942	47.5262	44.5666	36.6295	54.0844	52.5829	35.4152	47.3442	47.6529	40.9014	36.2459	42.1487	41.6033	34.6704	44.1443	41.8421	44.8006	48.5618	45.7299	56.3132	66.3476	57.1153	43.5207	43.3386	47.3191	52.3924	22.6945	40.1342	42.6505	44.71	31.5702	56.9967	48.5898	46.6439	38.7984	40.3134	40.1265	35.1808	33.1424	30.2976	39.8914	47.4685	43.6605	39.3577	40.6381	30.5748
2610301B20Rik	38.038	36.6655	26.4486	34.0448	35.2142	29.9868	27.7771	26.3831	32.3656	20.2121	22.1737	17.4667	24.6461	19.8393	22.4618	26.0117	26.9998	28.5573	27.5029	25.3683	24.4032	29.406	27.01	30.6848	32.1153	27.0958	27.5271	28.3155	27.049	23.3016	20.5296	18.414	10.466	19.8272	20.2407	19.6138	22.0484	23.0592	20.6061	22.4141	21.3503	20.5719	21.677	21.5377	24.6371	22.4004	26.6861	20.6117
2610318N02Rik	1.37768	0.93992	0.50979	0.52879	0.174047	0	0.325861	0.243213	0.0565358	4.41569	3.6615	3.02133	0.183011	0.494428	0.342955	0.281947	0.308823	0.483952	0.597942	0.165348	0.422444	0.206397	0.593393	0.320062	0.170207	0.299127	0.163668	0.109162	0.656909	0.109641	3.42016	3.02108	2.63384	0	0	0	0	0	0	0.181253	0.0774424	0.187226	0	0	0	0	0	0
2610507B11Rik	75.5807	76.9531	104.294	84.3356	89.2298	130.124	103.408	121.096	157.196	84.9775	96.2067	76.3468	68.0966	83.9238	73.1054	83.2523	90.2617	94.1994	94.4764	102.609	88.345	90.6023	104.008	99.2687	89.0235	93.2541	102.864	107.054	107.016	82.0792	77.9928	86.0813	97.4122	93.7367	94.43	99.8815	89.5674	88.2768	84.6431	84.4085	98.8899	80.5941	86.6568	85.9165	93.3008	94.7025	104.204	107.847
2610524H06Rik	9.87096	10.0575	12.1308	7.41305	6.87531	4.42511	5.76635	8.18209	5.17616	7.84683	8.13739	7.70675	3.578	2.99553	3.71567	4.09903	3.1384	3.33431	4.04678	3.52722	3.39691	2.8767	4.95986	3.74788	4.77708	4.28681	4.04612	3.58301	3.19689	2.28821	8.60803	8.27911	4.25448	4.39393	4.99553	4.0179	2.85649	4.32475	4.06763	3.50731	3.34978	3.62146	3.50566	5.25994	5.82517	6.38686	5.0496	4.59016
2610528A11Rik	0.228581	0.118265	0	0	0.124411	0.332109	0.229634	0.172987	0	0.413772	0.561871	0.54607	0.237629	0.360158	0.190451	2.34494	2.28522	1.63158	1.9365	0.221287	1.69226	0.141594	0.137726	0.449048	4.09399	1.37765	2.19706	2.46621	0.893445	1.24714	0.90299	1.59794	9.45914	1.5926	2.22344	3.60141	1.12637	0	0	0.189051	0.160882	0.25641	0	0	0	1.05448	1.0986	0
2700049A03Rik	12.6517	8.70134	9.07793	5.18365	4.95177	3.97162	5.04431	3.93984	3.84394	11.7621	12.9166	11.5056	5.66459	6.52762	5.87325	6.38014	7.29516	7.77756	6.01298	9.62269	7.36097	7.51697	8.48374	10.7186	7.14978	5.24726	6.08139	6.85748	5.05782	5.18213	12.6931	11.3643	11.1772	9.21661	9.08171	10.6791	8.77359	10.374	7.23138	5.9496	8.25512	5.79546	7.96227	7.83233	7.41645	8.87989	7.82758	8.66028
2700060E02Rik	178.347	170.692	160.103	179.105	167.55	158.961	172.731	170.862	193.171	119.003	109.232	113.587	148.442	137.927	145.449	153.926	160.381	149.332	153.894	140.148	147.779	178.295	152.811	167.057	155.556	152.101	158.747	158.793	161.584	106.803	104.724	106.393	96.2532	112.731	108.419	107.957	112.311	110.745	105.622	136.465	131.519	138.834	105.305	98.1199	107.223	106.465	122.706	100.059
2700062C07Rik	10.2988	12.5213	18.0345	7.15839	6.86869	6.47795	6.68366	5.87552	8.90724	24.3877	23.3175	23.4119	11.5678	12.8895	11.747	13.0259	11.3625	14.5989	12.5802	13.7273	12.3111	13.267	12.8447	12.7091	13.3964	12.433	11.7509	11.2803	10.2039	5.95356	20.9402	22.2632	21.5751	20.0321	18.9818	15.3286	13.5056	15.0085	14.9481	12.262	11.7396	11.9503	16.8213	14.5096	14.3968	15.2654	15.217	15.5855
2700081O15Rik	14.6455	15.0601	8.79731	8.10824	7.99951	3.56912	7.04786	6.80211	3.19001	19.9875	21.3186	18.9045	15.9938	18.1408	14.8845	17.8953	14.9444	13.2753	14.609	15.1374	15.2216	14.9633	17.7599	13.4324	14.0099	14.9025	15.388	15.4653	15.1712	14.2061	25.4975	29.206	17.9936	28.2893	28.402	26.5245	24.5845	24.4542	26.0227	14.9522	15.2471	14.3673	33.2364	31.0597	29.5856	25.83	32.7506	32.4243
2700094K13Rik	73.337	85.9371	79.7648	23.6868	23.0258	18.4096	20.4478	15.804	17.1889	121.748	154.252	135.538	19.4013	19.4768	18.7447	23.7309	22.0936	19.7673	17.839	20.8567	17.6627	14.2601	17.3521	15.2268	16.5796	24.0576	16.297	17.4607	16.6229	23.5607	106.081	114.708	127.913	58.9435	50.8372	44.3056	33.5351	38.388	43.6462	14.8765	12.7955	13.0554	14.3512	14.8418	16.0964	14.6905	16.8133	21.4152
2700097O09Rik	20.5083	16.6883	12.7607	13.5542	12.4606	11.4105	13.7101	13.5168	15.0318	13.3695	15.9215	12.9817	11.2254	11.8339	11.6676	13.4787	13.7325	12.7499	12.6606	15.9153	14.9557	17.4596	16.3846	15.5738	17.1086	12.6304	13.3301	16.4185	14.3425	12.494	12.972	13.7677	10.2553	13.3507	16.6049	14.3755	14.2085	13.0318	11.9598	15.5113	11.4455	13.5814	17.1348	16.5247	13.5965	13.8383	14.7884	14.3733
2700099C18Rik	7.51717	6.22241	2.90479	1.2226	0.341255	0.530953	0.161411	0.145341	0.235614	27.5339	30.145	24.1651	2.48795	2.57008	2.60249	2.42569	3.3745	2.31946	2.30171	3.43177	2.73093	2.05863	3.2341	3.15656	2.25953	2.05626	1.73155	1.85997	0.798681	2.03711	25.4045	22.0464	23.6176	10.1573	11.2871	10.4235	9.12269	11.4749	6.545	2.16351	2.51416	2.25937	2.89997	3.13039	3.33884	3.51712	3.3938	2.51772
2810004N23Rik	42.9639	40.598	39.8293	66.6781	71.506	67.2063	65.0176	73.1884	66.1693	28.1993	29.0187	25.9902	39.2454	42.1074	39.3735	43.3574	43.8416	41.1052	45.1638	42.463	45.0981	48.1471	50.2991	46.6773	43.1581	41.4058	40.416	49.1905	47.5689	41.1569	21.7303	21.4558	27.5431	38.752	37.3461	31.4069	37.8792	37.1753	37.8013	40.9496	45.4159	43.7392	32.209	37.4556	33.6207	40.9646	44.7335	39.5768
2810006K23Rik	21.4684	19.5235	20.751	19.4089	21.0108	23.2662	19.7007	19.2324	21.7378	17.2145	19.1813	17.7829	18.627	18.7792	17.9614	19.877	19.7698	19.7144	21.1542	21.0674	19.3854	24.5812	22.432	21.5732	21.3668	19.5047	19.7913	19.5312	22.1715	15.3087	18.1851	19.0179	12.3035	15.3022	17.5475	15.7214	14.9343	17.5771	14.5121	20.2967	18.873	17.6493	14.8012	14.0434	16.3202	16.2099	18.1287	17.0469
2810021J22Rik	7.22325	9.94623	7.60251	2.42452	3.87574	3.83529	3.54963	3.99775	3.63062	8.66195	7.41952	5.06197	2.32141	4.37502	3.63902	3.66904	3.91765	3.63166	4.91674	5.26537	4.64721	4.52166	6.32338	2.08883	5.13516	4.6132	2.63105	5.43836	5.81222	6.64642	5.09897	6.92588	6.2906	7.29976	3.83815	3.73247	8.13729	4.8359	4.79877	3.84173	2.48557	3.26693	6.27524	6.89393	5.32403	5.5659	5.66549	5.81404
2810025M15Rik	26.221	26.796	33.7755	17.1219	17.8592	14.6499	24.5642	13.9365	11.7581	38.9075	59.2209	55.1314	39.4026	32.1495	38.0562	34.0322	32.9662	33.5551	33.3659	29.9666	28.8065	38.2386	40.3775	34.9059	31.648	50.1604	39.6517	30.8582	38.7813	47.0222	60.082	50.497	50.0294	49.249	37.3036	33.919	29.199	28.8281	46.4587	32.0056	39.8241	31.9518	47.4769	34.8861	36.7248	30.7762	32.143	42.2585
2810039B14Rik	10.9281	10.3056	6.53642	6.21937	7.50579	4.76871	6.37216	7.64551	7.07817	11.7819	13.9295	12.2376	10.997	10.1507	9.64946	9.16886	9.44854	11.5992	9.21314	11.1549	13.8188	7.322	16.967	9.37319	7.06888	6.36078	8.46884	8.10787	5.31288	7.77641	11.5951	12.3726	10.2844	11.5025	14.7689	12.0264	12.9118	11.4813	9.52747	6.3046	8.47216	5.55219	14.0784	9.64544	9.73649	10.6014	11.0256	9.03735
2810047C21Rik1	0	0.846075	3.2435	1.87e-07	1.10854	7.01e-07	4.94e-08	0	2.75412	1.12329	0.216171	0.20896	1.91456	0.287298	0.104447	0.000217512	1.49226	1.95705	0.00836956	0	0.954407	2.42769	3.48721	4.25819	0.967025	3.40988	2.12377	2.46793	1.30825	1.50322	2.19462	2.25409	1.08601	2.27215	1.73581	0	1.02114	0	0	1.61306	0	1.62588	1.15668	1.76502	0	0	0	0
2810403A07Rik	36.8921	35.5397	30.4083	32.631	36.1042	27.4139	35.2612	38.123	29.3688	36.4967	37.2317	32.7844	29.845	34.7966	30.0679	32.6232	34.437	35.7009	36.031	40.851	34.0424	35.8585	44.5582	40.6158	35.1403	30.0147	36.8195	38.8	38.7061	22.1486	36.9099	37.0905	29.2409	47.22	46.1476	46.3405	43.3271	47.4265	41.3456	39.4311	41.2161	34.3966	47.3968	43.1042	45.7214	47.9417	50.131	47.792
2810408A11Rik	5.44782	4.07616	6.38305	0.418167	0.49119	1.22616	0.833543	0.530551	0.933872	5.3279	6.6972	6.74707	1.51435	3.01615	1.979	2.0211	2.259	1.89526	2.31052	1.82282	1.81911	1.89998	1.84076	1.27587	2.1225	1.36001	2.12593	1.75958	1.83817	0.960632	6.07849	6.4127	4.53153	3.32637	4.36361	2.80305	3.09299	3.27737	3.51749	1.4674	1.67361	1.82224	3.06729	4.50018	3.01593	2.73575	1.95388	3.69988
2810417H13Rik	42.6415	41.3842	22.9072	6.07182	4.33281	1.53099	2.96017	2.718	1.30818	86.5043	81.3676	71.4445	8.61984	10.3749	8.19826	7.54408	9.77617	9.5005	7.99839	8.72703	8.7017	7.43084	8.03965	10.1456	8.1068	7.73463	7.53011	5.58132	5.51295	4.77729	66.6891	70.5118	116.595	34.3313	26.1992	28.9327	24.1738	29.7552	25.1614	7.8144	7.46154	6.73289	12.0374	11.4204	10.7861	11.8859	7.70864	14.5126
2810428I15Rik	37.1548	37.7591	57.7653	72.9835	72.8926	72.516	97.1816	92.2297	81.7936	106.974	114.025	130.269	153.757	149.306	153.294	173.799	140.752	138.875	143.373	136.774	144.159	167.282	139.165	151.228	152.126	180.417	147.072	154.72	172.847	225.147	106.324	105.008	104.292	111.092	111.614	97.7142	109.444	106.742	135.435	159.178	163.762	193.904	115.959	98.6883	99.5324	99.3171	132.842	120.29
2810459M11Rik	0	0.0186463	0.0174909	0.0610561	0.0195374	0.0539493	0.073772	0.0273843	0.0191299	0.0859625	0.0560083	0.0237204	0.0411185	0.0208677	0.0254647	0.023673	0.0206244	0.0353075	0.0724557	0.0181901	0.0199475	0.0474986	0.0676516	0.0363296	0.0187442	0.0621554	0.0185876	0	0	0	0.0414665	0.0603721	0	0	0	0	0	0	0	0.0470634	0.0804219	0	0	0	0	0	0	0
2810474O19Rik	46.1534	29.9601	33.9236	74.9078	83.7529	99.6597	86.4872	96.7969	123.318	99.4266	86.1209	75.3068	132.654	117.183	147.05	125.679	135.626	155.555	146.977	158.22	161.868	192.849	219.102	169.845	171.213	125.966	139.245	144.191	51.6188	131.169	79.3658	73.7539	49.4548	141.615	169.676	151.174	150.759	149.917	125.03	128.512	145.976	121.246	173.419	156.286	174.883	173.997	198.028	152.649
2900011O08Rik	0.959146	0.620596	0.0249132	0.415582	0.0838275	0	0.157974	0.0391394	0	0	0.0267939	0.523324	0.0293991	0	0.182761	0.200725	0.0295516	0.0777038	0	0.0261296	0.0286448	0.0337816	0.0642845	0	0	0.116275	0.0265162	0.18686	0	0	0.029485	0.140789	0	0	0	0	0	0	0	0.0221082	0	0	0	0	0	0	0	0
2900026A02Rik	28.7641	34.3948	21.7446	31.4485	37.077	35.6535	35.2645	32.2255	27.1382	19.6053	23.2411	16.3225	27.2434	28.4799	27.5979	20.6877	20.5429	20.2582	19.0669	30.4377	23.3829	22.1894	32.4835	26.4474	19.1262	17.7124	25.3414	28.2257	30.8322	20.3421	27.0747	28.2349	27.253	27.2156	32.7819	32.3437	32.7225	34.4239	32.0614	21.7833	27.4509	21.5829	34.2253	34.6606	35.7075	36.1157	40.2378	40.1437
2900092C05Rik	0.338898	0.0863294	0	0.0912596	0	0	0.168617	0.126416	0	0	0	0	0	0	0.0382292	0	0	0	0	0	0.0958791	0	0	0.0826177	0	0	0	0	0	0	0.091823	0	0	0	0	0	0	0	0	0.0698654	0	0.0954871	0	0	0	0	0	0
3000002C10Rik	3.83742	3.05756	2.2659	2.47375	2.92274	1.64129	2.72487	2.25431	2.35522	2.40055	2.85494	2.41816	1.22462	2.05351	1.89516	1.79337	2.07075	2.19747	1.7501	1.87221	1.73155	1.92233	2.60567	2.23338	1.78811	1.72341	1.90909	2.41621	2.13793	1.87074	2.91583	3.57906	2.6587	3.59047	1.95363	1.69025	1.74157	2.31876	2.22491	1.7282	2.13733	1.79932	2.6492	2.59716	2.29698	2.49441	2.74887	2.90339
3010026O09Rik	9.16231	9.788	14.1857	5.08228	5.49082	7.98103	6.8537	6.40698	9.30966	6.91916	8.27847	10.0148	5.12418	6.22276	5.49418	5.93013	4.97534	5.9733	3.11659	5.93187	5.09481	5.04125	6.70099	5.33072	5.2896	4.11867	4.1512	4.71131	5.50959	8.56429	7.11803	8.12862	5.05859	5.41418	6.0523	7.28156	6.18342	6.47167	5.24751	4.06307	5.80927	4.87998	4.7493	4.38821	4.74024	6.11342	4.86674	4.44631
3110001I22Rik	2.29888	2.0666	1.9466	2.06849	2.6907	1.54106	1.45242	2.41133	1.67321	5.75483	6.37895	6.09758	4.55665	4.78345	3.85771	5.29342	5.3352	4.67906	5.1137	5.77683	5.39167	5.15099	5.68598	4.9893	5.70884	5.26059	4.79706	4.79911	4.07633	2.75829	5.8198	6.22238	6.92823	6.81593	5.64996	5.81976	5.18183	6.33676	5.21299	3.50729	3.92439	3.43467	6.8553	5.72691	4.92874	6.48558	4.91052	4.4625
3110002H16Rik	17.5468	20.7801	24.5027	22.4935	23.6411	32.4222	22.6235	21.6842	30.0715	24.6769	30.8952	25.2457	29.0542	32.9378	30.5679	26.7339	22.5898	28.9607	27.8678	32.7303	28.13	28.0514	33.4403	33.4073	28.539	26.5081	30.6092	28.4046	37.5536	32.5932	28.9897	28.5108	16.7545	39.8238	28.1419	31.4871	30.0578	28.2296	26.2806	27.1146	31.5853	24.6661	27.1046	30.8445	30.777	26.8071	33.8611	35.2888
3110009E18Rik	9.55984	5.86547	4.03749	4.24467	5.51762	1.96807	7.9944	5.32056	5.00181	15.4159	19.919	16.2594	15.9387	13.2792	14.3294	17.8201	15.3933	15.3668	14.6247	19.1511	17.3161	15.3403	16.5243	8.95983	18.0295	13.3974	17.3703	14.2969	14.7521	9.54749	16.5525	25.3245	12.1486	16.6959	11.8682	17.0094	16.8358	15.1224	10.7985	13.7492	14.8637	13.495	12.3517	15.4701	14.0046	14.3349	11.4008	12.0291
3110018I06Rik	0	0	0	0.0778246	0	0	0	0	0	0.0852029	0	0.0933028	0	0	0	0	0	0	0	0	0	0.0903725	0	0	0.0761626	0	0	0	0	0.433069	0	0.0769372	0	0	0	0	0	0	0	0.0597577	0	0	0	0	0	0	0	0
3110021N24Rik	0.365951	0.472775	0.43979	0.542756	0.343188	0.59303	0.466059	0.907273	0.707765	0.420013	0.660944	0.369928	0.521451	0.732182	0.451311	0.647697	0.646694	0.662698	0.710675	0.609425	0.864236	0.824366	1.04839	1.16367	0.369221	0.276854	0.288592	0.545101	0.12444	0.072806	0.43959	0.613507	0	0	0	1.23272	0	0	0	0.42053	0.616805	0.415698	0	0	0	0	1.24996	0
3110035E14Rik	0.0193953	0	0	0	0	0	0	0	0	0	0	0	0	0	0	0	0	0	0	0	0.0408888	0.0486552	0.0231024	0	0	0	0	0.0193069	0	0.115756	0	0	0	0	0	0	0	0	0	0.0158938	0	0	0	0	0	0	0	0
3110039M20Rik	0	0	0	0	0	0	0	0	0	0	0	0	0	0.101358	0	0	0	0	0.0902949	0	0.101064	0	0	0	0	0.337753	0	0.282249	0.151827	0	0	0	0	0	0	0	0	0	0	0	0.412532	0	0	0	0	0	0	0
3110040N11Rik	42.4966	43.7316	54.8543	35.2691	36.7182	37.8768	43.9941	42.3513	45.7064	30.2658	34.9079	29.8263	37.2559	34.2451	31.7226	39.6978	40.2659	25.874	26.9206	32.206	35.48	28.0398	34.7146	35.4754	33.7685	44.5012	35.7438	44.8963	36.5346	49.4525	19.5428	25.2214	31.6603	34.9025	29.2842	22.5821	25.0173	28.5039	30.6745	33.2845	25.9594	34.0328	27.7724	26.5742	25.3214	34.7427	29.9285	31.5236
3110043O21Rik	20.2352	16.3641	19.3113	15.3347	16.2149	18.0616	14.663	15.8239	18.2546	13.0517	14.3357	11.7777	15.8286	14.8246	15.2182	18.4491	22.6853	17.3745	19.1075	19.7439	20.6475	21.738	20.4555	21.9553	22.7619	19.929	22.7912	23.3162	21.5906	18.4262	11.5075	15.1846	12.4321	17.0211	19.1956	18.5411	18.5974	15.7023	15.2921	17.2681	18.5647	16.5929	15.7713	15.8418	16.4424	16.9578	17.1633	14.1126
3110053B16Rik	9.18117	5.87625	3.86816	4.6295	4.875	1.94614	7.99082	10.5741	3.47085	5.31038	7.00259	4.54268	3.07682	3.43073	3.12912	3.4025	3.78575	3.79709	2.64763	3.32304	3.79901	3.29798	4.08703	3.42951	2.69082	1.75819	4.66454	3.75656	3.12856	2.05629	5.70186	6.18428	4.43879	5.95493	5.62884	4.92167	4.85333	6.2928	4.82769	2.59527	4.5032	2.76919	5.83815	3.95348	7.48939	5.05996	5.61629	5.75281
3110062M04Rik	9.37772	11.4234	9.70026	4.28074	4.66464	5.60683	3.78665	4.5556	3.45772	11.9657	13.2486	11.8158	4.15676	6.29866	4.23296	4.74827	5.46116	3.94154	5.49616	6.02497	5.93183	2.62914	4.7293	4.82175	4.24015	4.9551	4.75547	5.38733	6.14038	5.5359	13.3939	13.566	9.11711	8.32577	6.73081	6.97236	4.85436	7.88683	7.25574	4.92832	4.57199	5.31698	8.50074	5.71891	6.34654	6.75793	6.63315	7.15031
3110067C02Rik	0.586179	0.58045	0.199484	0.130349	0.16007	0.264232	0.0904165	0.269285	0.187788	0.528948	0.338394	0.233023	0.134857	0.239154	0.162473	0.27192	0.203328	0.058351	0.178767	0.180218	0.263066	0.270456	0.220591	0.267161	0.401756	0.133119	0.303538	0.336952	0.104756	0.184153	0.370578	0.1934	0	0	0	0	0	0	0	0.252851	0.43311	0.14018	0	0	0	0	0	0
3110070M22Rik	1.14188	1.40632	1.52631	1.08532	0.80518	1.2161	1.50455	0.562178	0.783764	0.296255	0.39239	0.324866	0.141083	0.57148	0.113272	0.407871	0.0715783	0.250285	0.252104	0.128106	0.490763	0	0.455872	0.0615344	0.197756	0.276036	0.188775	0.376552	0.108109	0.126219	0.758815	0.402402	0	0	0	0	0	0	0	0.522051	0.178341	0.430472	0	0	0	0	0	0
3110079O15Rik	0	0	0	0	0	0	0	0	0	0	0	0	0	0	0	0	0	0	0	0	0	0	0	0	0	0	0	0	0	0	0.17086	0	0	0	0	0	0	0	0	0	0	0	0	0	0	0	0	0
3110082I17Rik	13.4458	14.0589	14.2938	8.49381	7.26981	6.6748	7.29232	7.50641	6.7004	11.5024	13.1361	12.0316	8.75574	6.89843	8.51665	8.95571	8.79157	9.75391	8.47969	9.15277	11.07	7.77339	8.74553	9.60749	9.46473	9.17841	8.60707	10.0048	8.38776	9.42484	11.4742	10.6689	19.2194	13.3772	10.7193	12.0809	10.8449	8.29083	12.2662	9.39453	8.66536	10.1924	10.9925	10.8291	9.30239	10.8562	12.2997	10.8393
3300002I08Rik	15.7335	14.5224	11.0451	7.64138	6.61987	5.43383	6.45177	7.83143	7.117	8.75868	7.72774	7.94322	6.70837	5.95934	6.93724	5.92131	5.608	8.63993	7.26521	7.56158	5.81611	10.4913	8.72399	9.9619	9.44939	8.56307	7.51241	11.0031	3.30572	9.00274	8.78178	7.97828	5.03249	8.67974	6.28076	6.49646	6.27708	5.30967	6.49946	8.16135	7.30222	6.85615	10.0524	5.77344	8.33355	5.33541	7.55875	7.66633
3425401B19Rik	4.43753	3.34109	0.373616	42.3395	58.0457	16.1125	75.3771	88.027	20.6077	0.0686352	0.0464481	0.0331503	3.75029	3.02584	4.70338	3.94581	4.63338	4.90078	4.73676	5.66902	5.15524	10.2657	12.6116	6.77286	8.10486	8.18253	10.7929	10.6314	13.5235	6.43472	0.0650747	0.016898	0	1.63496	4.91761	3.83773	6.80701	6.65579	5.09874	6.6139	7.2283	6.50336	9.32344	7.71998	10.2273	12.5992	19.1145	12.2884
3632451O06Rik	0.77277	0.490879	0.143697	2.94763	4.23916	3.93118	18.0873	12.2539	10.969	0.764755	1.23708	0.646431	3.22655	3.96998	3.98387	3.38469	3.62334	4.15534	3.39119	3.59488	3.92842	8.31729	6.6676	5.33905	6.66651	4.39623	5.09458	7.35509	5.13105	4.96449	0.376698	0.336742	0	0	4.00421	1.85555	3.88188	1.36328	2.19677	6.27325	6.06708	5.72919	4.30212	9.73392	7.00863	5.21323	8.05763	4.56309
3830403N18Rik	0	0	0.0817772	0.0762073	0	0.204714	0.211252	0	0	71.7661	64.658	63.9383	58.2406	54.2441	57.921	66.5694	65.4847	68.1732	66.3637	59.7304	62.1099	70.2891	60.7997	69.4995	73.8382	66.8078	68.9476	60.1738	44.9489	59.6609	51.4582	52.8555	40.7294	45.5882	43.0077	45.6817	40.5429	41.3194	35.9302	49.1341	44.0826	52.3547	41.6812	43.6246	41.704	39.1305	35.9401	34.7816
3830406C13Rik	11.1723	10.6404	9.0829	8.76588	7.98182	5.59245	9.29675	9.38337	9.67351	12.2033	12.2172	11.9696	9.88583	9.36358	10.1313	9.76308	10.9681	11.3231	9.94737	11.1297	10.9373	13.7079	11.4635	11.4315	12.8187	9.18622	10.38	9.90858	9.87696	5.72074	13.0232	13.8168	9.56973	9.82802	9.22478	10.2888	9.21395	8.78119	8.73437	11.1573	9.76272	9.16261	9.21463	9.23505	9.48639	7.89689	8.63007	8.33495
3830408C21Rik	0.312121	0.388205	0.216423	0.165466	0.122124	0.111628	0.153005	0.227852	0.278283	0.403625	0.588626	0.444211	0.214097	0.390755	0.206457	0.197594	0.0431734	0.223792	0.455533	0.383221	0.293929	0.341679	0.372686	0.150468	0.355203	0.168763	0.38481	0.11619	0.0663481	0.155242	0.511069	0.61369	0	0	0	0	0	0	0	0.224222	0.328819	0.177205	0	0	0	0	0	0
3830417A13Rik	0	0.0404974	0	0.0431413	0	0	0	0	0	0.0467936	0.081939	0	0.580714	0.679353	0.556371	1.16629	0.811059	0.623325	0.950942	0.760326	0.87688	1.27164	0.825636	0.627592	2.56082	1.18782	1.16361	1.41258	2.18542	2.11946	0.133139	0.0426671	0	0	0	0	0	0	0	1.06855	1.62908	0.923262	0	0	0	1.46963	1.7972	0
4430402I18Rik	0.845078	0.729313	1.57031	0.361587	1.22762	0.992089	1.61256	1.18396	0.979663	0.272903	0.76714	0.0875606	0.424597	0.585438	0.133553	0.110014	0.0332711	0.0572536	0.565062	0.856939	0.149952	0.871497	0.603339	0.601388	0.69864	0.242708	0.648713	0.267099	0.0737083	2.88838	0	0.894021	0	0	0	0	0	0	0	0.124171	0.287767	0.0688499	0	0	0	1.03635	0	0
4632404H12Rik	3.48567	2.63956	1.99108	5.13996	4.54259	3.46012	5.04008	5.75854	4.84664	3.45315	3.53545	3.68613	3.17516	4.05174	3.63773	3.32811	3.57026	4.42042	4.42201	4.42777	3.45529	4.28628	5.45575	3.57416	3.91188	3.37254	3.67518	4.59272	3.37359	4.63277	3.21226	3.78016	1.89912	3.6295	3.44285	3.79705	3.73261	2.89828	3.31391	4.20236	4.73167	3.69916	3.96622	3.97782	4.3168	5.43576	4.61717	4.79675
4632415L05Rik	10.5243	8.25615	10.7499	4.45518	4.63071	4.25095	5.27237	5.40819	6.68532	10.9725	12.5502	12.2784	7.84591	8.09187	8.99603	9.42616	6.84515	9.07328	8.83068	8.8926	8.45115	7.78997	8.99833	8.03945	7.13366	6.87606	6.98705	8.95259	9.70882	8.7308	12.8207	12.5864	9.43111	12.3902	9.76622	13.2685	9.54477	10.6808	9.30717	7.8651	9.4252	7.72287	10.5823	11.4514	9.97396	9.04901	10.7708	11.6454
4732471J01Rik	0	0	0	0	0	0.688066	0	0	0	0.297461	2.18615	0.321623	1.12554	0.283059	0.675028	0.658186	0.293018	1.09963	0.516034	0.826469	2.06686	0.568238	0.852517	0.468442	0.829783	0.792929	0.959708	0.676217	1.20661	0.930035	0.739188	0.517324	0	0	0	1.11233	0	1.05653	0	0.772587	0.65656	0.512038	1.04255	0	0	0	0	0
4833413E03Rik	0.227707	0	0.211114	0	0	0	0	0	0.119797	0	0.067844	0	0	0	0	0.302477	0	0	0	0	0.13307	0.141061	0	0	0	0	0	0	0.194896	0	0.0713744	0.12243	0	0	0	0	0	0	0	0	0	0	0	0	0	0	0	0
4833420G17Rik	20.4918	19.9475	19.0272	15.6507	14.221	12.0906	14.647	14.9331	13.2823	9.68537	10.8056	9.11492	3.63891	5.01503	4.00648	3.78567	4.58354	5.19857	4.9618	4.72521	4.54613	5.59304	6.24	4.62287	5.3651	4.13746	4.14185	4.78565	4.57298	4.26517	8.89114	9.02891	8.81012	10.02	8.18276	8.86649	7.59174	7.99554	7.58086	3.71997	3.85036	4.25585	9.00958	8.12565	8.28626	8.84742	7.86789	8.40882
4833427G06Rik	8.76714	9.42043	9.05721	2.51031	3.048	2.53072	1.00796	2.5757	4.63892	2.65186	3.88687	2.62849	2.6303	2.4271	2.79647	2.65434	3.16465	1.77465	3.10292	1.91237	3.36691	7.37879	5.81916	4.34057	3.27668	4.42505	3.73031	4.75974	5.68549	5.41334	5.55537	4.74637	5.00774	6.21303	3.62366	4.39418	3.25596	2.87833	2.84357	10.9027	8.79144	10.648	7.47877	5.22673	4.95478	4.47355	6.25845	5.3077
4833439L19Rik	76.9136	82.3908	58.1541	125.801	140.918	106.067	136.343	142.536	99.5672	74.3622	80.1751	74.5315	126.727	132.185	128.649	139.024	129.742	119.036	128.452	156.907	141.303	145.611	156.983	166.272	138.4	147.949	157.558	182.797	180.622	150.803	82.5086	80.9885	62.0572	122.819	123.4	128.801	113.859	130.51	130.421	159.896	157.854	157.885	134.991	136.088	138.726	143.692	148.373	147.478
4921504E06Rik	0	0	0	0.0475144	0	0.384347	0.0878614	0.0654758	0.182733	0.0515973	0	0	0	0	0.019779	0.0568327	0	0.0430674	0.0874566	0.0884242	0	0.0559135	0	0	0	0	0	0.0443629	0	0	0	0	0	0	0	0	0	0	0	0	0	0	0	0	0	0	0	0
4921507P07Rik	0.108623	0.0268567	0	0.917606	0.900777	1.11097	0.371318	0.275999	0.770919	0	0	0	0	0.0300484	0	0.0341285	0	0.0255791	0	0.0526517	0.0288597	0	0	0	0	0	0.0534216	0	0	0	0	0	0	0	0	0	0	0	0	0	0	0.0308952	0	0	0	0	0	0
4921508M14Rik	0	0	0	0	0	0	0	0	0	0.608696	0.470591	0.250242	0.217368	0.220103	0.174509	0.251406	0.147107	0.128702	0.0647717	0.329289	0.288316	0.0811703	0.0779871	0.126348	0.0677727	0	0.1292	0.0643893	0	0.129529	0.21232	0.344319	0	0	0	0	0	0	0	0	0.0915128	0	0	0	0	0	0	0
4921511M17Rik	0	0.0377292	0	0	0	0	0	0	0	0	0.0388152	0.0594784	0	0	0	0	0	0	0	0	0	0	0	0	0	0	0	0	0	0	0	0	0	0	0	0	0	0	0	0	0	0.0515765	0	0	0	0	0	0
4921513D11Rik	0.358868	0.410674	0.189678	0.382111	0.323142	0.686235	0.454163	0.301137	0.577613	0.831463	0.730829	0.978663	0.453083	0.516507	0.545902	0.52332	0.630131	0.89603	0.806468	0.714738	0.559095	1.66495	1.04224	0.694108	0.840945	0.444835	0.304253	0.609656	0.174551	0.305998	1.1171	1.13358	0	0	0	0	0	0	0	0.547819	0.792415	0.29048	0	0	1.43688	0	0	1.19353
4921513I03Rik	1.82164	1.62892	1.42823	0.61701	0.507924	0.463438	0.693388	0.72857	0.508428	0.916024	0.601075	1.00738	0.631337	0.836901	0.922776	0.821494	0.441274	1.18185	0.60373	1.17703	0.859598	0.993105	1.45123	0.615215	0.808008	0.645411	0.78438	0.278707	0.225234	0.614578	1.4778	1.20521	0	1.44851	1.01893	1.44985	0	0	0	0.455805	0.495966	0.600793	1.04637	1.13065	0	1.15213	0	1.02802
4921517D22Rik	0	0.0396995	0.0186092	0.0848743	0.062398	0	0.0588867	0.204052	0	0.0457618	0.0397714	0	0.0218867	0.0444274	0.0357096	0.0504086	0.0658879	0	0.0192906	0	0	0.151576	0.0719846	0.0966553	0.0998367	0.0433664	0.0791224	0.0601462	0.0341985	0.0801443	0.0661609	0	0	0	0	0	0	0	0	0.0990447	0.0282788	0.0458857	0	0	0	0	0	0
4921524J17Rik	25.1642	21.7977	14.9523	28.7271	27.671	26.7553	23.7026	22.1022	21.0233	25.6776	26.3714	22.4687	31.3786	32.282	35.022	41.9963	46.8873	44.0944	47.619	51.1932	49.9295	45.8841	45.4922	47.0557	58.5467	40.9874	46.9258	41.3498	43.6674	31.4166	22.4804	22.3386	30.3215	44.0189	51.1644	53.2936	50.913	52.3191	45.0962	49.412	47.2725	45.7609	51.1181	54.4175	50.7882	50.1057	53.1762	42.5696
4921524L21Rik	0.0459675	0	0	0	0	0.0439023	0	0.0673336	0.516744	0	0	0	0	0	0	0	0	0	0	0	0	0	0	0	0	0	0	0	0	0	0	0	0	0	0	0	0	0	0	0.0377647	0.0645816	0	0	0	0	0	0	0
4921528I07Rik	0	0.0233973	0	0.049992	0.0245201	0	0	0	0.0479878	0	0.023479	0	0.0258	0.0523616	0.062233	0.0297208	0.0518252	0.0444566	0.136587	0.0686652	0.0752848	0.118839	0.225956	0.295939	0.0707475	0.0510682	0.0931709	0.188618	0.0402499	0.471489	0	0	0	0	0	0	0	0	0	0.0971454	0.0332758	0.0269785	0	0	0	0	0	0
4921536K21Rik	0.643848	0.391371	2.40262	0.914459	0.46144	2.68455	0.773359	1.04152	2.90951	1.0156	0.785868	0.871136	0.43157	0.957941	0.802409	0.870109	0.867139	1.02329	0.618991	1.02957	0.498763	0.900129	0.915	0.785151	0.814074	0.693861	0.900732	0.788217	0.715025	0.936038	0.731506	0.491065	0	1.37287	1.57059	1.49554	1.17691	1.01274	1.02902	0.690307	0.730177	0.563688	1.13704	0	0	1.24131	1.24453	1.15577
4930402H24Rik	115.628	93.3083	45.6546	50.9992	53.2599	33.3321	56.4031	48.5908	29.0991	44.1282	54.1237	39.8774	26.1899	39.7726	34.7074	34.8405	32.7371	33.9124	30.45	40.7231	32.535	33.085	46.7694	28.1111	35.1192	36.8342	38.2478	38.0441	30.4187	33.8717	46.0058	52.972	28.9008	49.3351	51.8578	45.2038	42.4205	51.2376	38.0787	26.9746	29.3938	25.2507	44.6565	38.194	38.3428	47.4712	38.1006	37.0287
4930404H24Rik	0	0	0	0	0.915745	0.381794	0	0	1.28826	0	0	0	0	0	0.383618	0.559914	0	0	0	0	0	0.458512	0	0	0	0	0	0	0	0	0	0.436773	0	0	0	0	0	0	0	0.315069	0	0	0	0	0	0	0	1.60362
4930404N11Rik	0.261417	0.607644	0.0957468	0.365434	0.389618	0.470783	0.42803	0.456127	1.60556	0.665092	1.28067	1.46218	0.705643	0.784251	0.331669	0.619091	1.16341	0.573522	0.622318	0.933346	0.359048	0.524258	0.711275	1.10571	0.142901	0.366099	0.366279	0.311337	0.490323	0.102974	1.97093	1.0916	1.09643	2.20442	1.43591	2.07337	0	2.37376	1.5726	1.45014	0.880613	1.1896	1.15172	1.62757	1.37638	1.54929	1.5579	2.08738
4930407I10Rik	0	0	0	0	0	0	0	0.0191478	0	0.0150134	0	0	0	0	0	0	0	0	0	0	0	0.0166623	0.0157984	0.0127172	0	0	0	0	0	0	0	0.0138011	0	0	0	0	0	0	0	0	0	0	0	0	0	0	0	0
4930408O17Rik	0	0.142582	0	0	0	0	0	0	0	0	0	0	0	0.15893	0	0	0	0	0	0	0	0	0	0	0	0	0	0	0	0	0.146454	0	0	0	0	0	0	0	0	0	0	0.152271	0	0	0	0	0	0
4930412O13Rik	0	0	0	0	0	0	0	0	0	0	0	0	0	0	0	0.217306	0	0	0	0	0	0	0	0	0	0	0	0	0	0	0	0	0	0	0	0	0	0	0	0	0	0	0	0	0	0	0	0
4930415O20Rik	0.467251	0	0.144615	0	0	0	0.158479	0	0	0.385648	0.526127	0.208647	0.181991	0.183424	0.364208	0.212336	0	0.172708	0.166777	0.348555	0.189508	0.191951	0.188614	0	0	0.346816	0.157928	0.152172	0	0	0.166954	0.169744	0	0	0	0	0	0	0	0.258504	0.219496	0.173568	0	0	0	0	0	0
4930426L09Rik	1.02794	0.560114	0.388894	0.248362	0.440648	0.490953	0.275543	0.136933	0.143297	0.971493	0.899834	1.18663	0.56641	0.365329	0.599824	0.475582	0.884353	0.586386	0.320323	0.462918	0.81129	0.0583973	0.725979	0.631898	0.428977	0.455596	0.461671	0.555992	0.318045	0.464803	1.32451	1.62105	0	1.66744	0	0	0	0	0	0.61423	0.590818	0.688842	1.10798	1.05725	0	0	0	0
4930427A07Rik	6.18908	6.90632	4.93911	2.05563	1.37389	0.64288	1.00728	1.07092	0.951314	13.728	15.4889	12.0598	2.37442	3.61513	2.48174	2.56223	2.38386	2.32056	1.8672	2.78926	2.0818	1.76238	2.60461	3.1249	2.05372	2.20786	2.89534	2.38253	2.97106	2.76791	12.9703	15.2204	17.8001	7.3464	6.42728	7.21906	5.71878	5.82687	6.95017	2.44134	2.95175	2.32295	3.37205	3.17208	3.96166	3.68649	2.70113	4.06419
4930430A15Rik	0.360565	0.218984	0.133508	0.0773419	0.153295	0	0.0714641	0.427802	0.149042	0.50798	0.300025	0	0.0805653	0.163097	0.161658	0.186492	0.49163	0.503572	0	0.29417	0.321857	0	0.34585	0.420599	0.151329	0.0786118	0.0716747	0.142509	0	0.143483	0.548168	0.152921	0	0	0	0	0	0	0	0.118787	0.405557	0	0	0	0	0	0	0
4930430F08Rik	13.1423	10.8329	20.4957	11.2296	8.70201	13.8465	10.6211	8.51316	16.4835	16.1756	15.4416	14.6494	12.7017	11.8551	13.6583	15.4399	14.3442	16.5623	14.7085	17.047	15.2054	15.9008	14.7149	17.0915	16.5247	12.675	14.079	15.3752	9.32876	11.9857	13.966	13.8644	9.75176	11.8772	10.8288	10.9784	11.7366	9.75951	8.50856	12.4822	11.8286	11.7684	9.91118	9.34741	9.60784	8.44655	9.4845	9.32977
4930431F12Rik	13.3132	8.97339	10.0858	16.5717	11.9068	10.3311	16.1905	21.507	13.1553	14.4704	17.4345	16.8762	13.6956	19.4041	19.6764	16.3009	13.2668	14.1582	11.1644	21.1457	18.299	22.1863	21.0786	13.9011	15.1309	17.7666	19.1166	16.031	7.86154	32.6037	20.2089	16.9258	16.291	28.3574	24.6185	23.4884	26.7928	22.3028	19.8186	9.73352	13.1687	12.4118	22.6874	33.6547	28.5467	25.9336	30.0312	25.4753
4930432E11Rik	0.0151729	0	0.0280301	0	0.0114236	0.00528151	0.0216326	0.0219072	0.00560228	0.00627649	0.0108543	0.00694085	0.0120244	0.024426	0.0193486	0.0276565	0.00601134	0.0255748	0.0105516	0.00528	0.0173797	0.00700624	0.0198898	0.0106639	0	0	0.00545709	0	0.00945453	0	0.00611871	0.00578263	0	0	0	0	0	0	0	0.00912603	0.00782455	0.012732	0	0	0	0	0	0
4930432K21Rik	2.98022	1.72841	0.838151	0.687482	0.706551	0.595038	0.839245	0.674015	0.442975	0.772742	1.82889	0.113532	0.368906	0.423021	0.289217	1.29787	0.769827	0.729259	1.01437	0.238275	0.773193	0.478989	0.736325	0.41931	0.490951	0.346289	0.626548	0.577629	1.04316	0.738002	0.630623	1.35196	0	0	2.61275	1.4692	1.12105	2.07118	0	0.549149	0.920208	0.248515	2.25172	0	1.06208	1.1645	1.79397	1.25261
4930438A08Rik	0	0.0314483	0.0879658	1.6105	0.230775	3.20238	0.868849	1.01552	4.89845	0	0.0316785	0.0399919	1.59542	1.86456	1.33817	1.5194	1.08205	1.41248	1.22713	1.2364	1.28739	0.91374	1.05969	1.64877	1.05072	0.684923	0.687223	0.693548	0.808737	0.946723	0.0346705	0	0	0	0	0	0	0	0	0.702749	0.57919	0.793448	0	0	0	0	0	0
4930442H23Rik	0.0561457	0.0563617	0.103883	0.119891	0.118286	0.0537351	0.110806	0.0826393	0	0.130489	0.316919	0.0393737	0.0342597	0.10876	0.0326624	0.0722654	0.125962	0.109911	0.166492	0.103416	0.106695	0	0.26638	0.217451	0	0.121936	0.0555974	0.38921	0	0.335123	0.171144	0.118665	0	0	0	0	0	0	0	0.0462001	0	0.190893	0	0	0	0	0	0
4930444G20Rik	0.0749862	0.0372769	0	0.415779	0.286746	0.0387002	0.263725	0.12273	0.114538	0.0430563	0.0758469	0	0.246693	0.125079	0.178039	0.243773	0.181101	0.144903	0.227723	0.222503	0.162964	0.472093	0.13428	0.112132	0.233527	0.251741	0.254172	0.186298	0.0637515	0.155099	0	0	0	0	0	0	0	0	0	0.0944376	0.1655	0.0434943	0	0	0	0	0	0
4930444P10Rik	0.779984	0.567294	0.407634	1.61387	0.336495	1.30113	0.660249	0.758966	0.683829	0.938549	1.72446	0.574965	0.570564	0.546006	0.897524	0.958716	0.98619	1.21815	1.44615	1.90478	1.1906	0.882682	0.806423	0.979194	0.716196	0.426766	0.956652	1.03013	0.507125	1.03222	0.387285	1.10573	0	0	1.14379	1.50925	0	0	0	0.308493	0.940847	0.783092	1.01177	0	1.91951	0	2.02604	0
4930447C04Rik	1.13453	0.23297	0.540688	0.604669	0.644784	0.702224	0.444134	0.880347	0.982762	0.666586	0.963702	0.214408	0.483288	0.493282	0.627277	0.258549	0.377079	0.723035	0.669257	0.826179	0.731798	0.862248	1.0812	0.64669	0.42815	0.505202	0.888957	0.328425	0.392406	0.199097	0.10934	0.317111	0	0	0	0	0	0	0	0.192659	0.468547	0.0379131	0	0	0	1.24086	0	0
4930448K20Rik	0.0953935	0.0476715	0.0441113	0	0.100014	0.04557	0.0937886	0.0699237	0	0.165387	0.145178	0.0605951	0.157772	0.0533011	0.0633728	0	0.106289	0.138307	0.093503	0.141921	0	0.0596051	0.228055	0	0.259159	0	0.0471385	0.141871	0.0811727	0.189791	0	0.0501611	0	0	0	0	0	0	0	0.039192	0	0	0	0	0	0	0	0
4930451G09Rik	0.64824	0.641857	0.708025	0.840745	1.10096	0.869457	0.691197	0.942216	0.986816	0.269335	0.264215	0.148415	0.289573	0.522241	0.569021	0.445015	0.226535	0.556688	0.369716	0.572751	0.502254	0.479829	0.527118	0.425143	0.619525	0.317903	0.782947	0.58579	0.600804	0.468963	0.322132	0.277208	0	0	0	0	0	0	0	0.507553	0.248268	0.435632	0	0	0	0	0	0
4930452B06Rik	1.9566	1.48419	0.79371	1.0067	1.1357	0.95283	0.977763	0.657234	0.893877	0.59769	0.472851	0.389549	0.129889	0.0527221	0.135767	0.0598523	0.182646	0.0895364	0.0687677	0.0691448	0.0505401	0.0598229	0.0284374	0.114602	0.0712413	0.0257089	0.0469043	0.118686	0.0405245	0.0949398	0.0783279	0.348548	0	0	0	0	0	0	0	0.0391233	0.067005	0.0271614	0	0	0	0	0	0
4930453N24Rik	23.6106	20.615	21.6421	38.9899	39.5774	29.0171	41.7637	41.7467	35.5586	25.1029	22.5439	21.4326	26.559	24.7517	27.8508	33.2244	33.4862	32.7765	31.5909	29.5085	27.1052	41.2949	36.9918	40.5866	34.7598	37.4041	41.1238	42.0789	37.6681	35.1801	24.7862	25.8083	21.3075	25.459	24.1079	20.4256	25.1274	23.5408	24.3012	34.2927	28.935	31.669	23.1068	24.5446	22.2361	21.1519	25.8519	21.3318
4930455H04Rik	0	0	0	0.0548273	0	0.196923	0.0506842	0	0	0	0	0	0	0.0576438	0	0	0.0575423	0	0	0.102572	0	0	0	0	0.052799	0	0	0.0510226	0	0	0	0	0	0	0	0	0	0	0	0	0	0	0	0	0	0	0	0
4930465K10Rik	0.904295	0.510721	0.261436	0.361731	0.65503	0.216384	0.501539	0.665621	0.754239	0.656936	0.983552	0.649013	0.500906	0.380578	0.377128	0.361783	0.761015	0.441998	0.781451	0.28309	0.99184	0.634931	0.879228	0.383101	1.10731	0.306892	0.3918	0.559676	0.385037	0.112449	0.676784	0.774977	0	0	0	0	0	0	0	0.2324	0.476572	0.383952	0	0	0	0	0	0
4930467E23Rik	0	0	0	0	0.204161	0.122298	0.177366	0	0	0	0	0	0.0764323	0	0.261577	0	0	0.0480516	0.516361	0.428592	0.0723681	0	0.0855913	0.200121	0.231674	0	0.0370184	0.126231	0	0	0	0.0725915	0	0	0	0	0	0	0	0.0850456	0	0.464746	0	0	0	0	0	0
4930470P17Rik	0.0983861	0	0	0	0	0.047014	0.0967776	0	0	0.0569126	0	0	0	0	0	0.0626865	0	0	0	0	0	0	0.0588132	0	0	0	0	0.0487638	0	0	0.0536133	0	0	0	0	0	0	0	0	0	0	0	0	0	0	0	0	0
4930474N05Rik	0.12604	0	0.0784229	0.0445916	0.0439095	0.0400935	0	0.0614272	0.128592	0.096771	0.0849353	0.16023	0.0461838	0.0936428	0.0927731	0	0.0466016	0	0.0412984	0.0828109	0.0453625	0.0525418	0.0505926	0.0810755	0.0426388	0	0.0829342	0	0	0.334348	0	0	0	0	0	0	0	0	0	0.0348407	0.17706	0	0	0	0	0	0	0
4930481A15Rik	4.97591	7.27923	5.48134	7.75061	7.55169	7.61618	5.79555	8.50832	8.65782	5.45913	4.96937	3.74041	3.42129	2.07501	3.89687	2.66861	4.63053	4.67055	3.52937	4.838	2.08729	2.82394	4.65404	2.67165	6.67192	2.08664	4.59256	1.71542	0.848385	2.82304	3.16099	6.15404	3.02273	2.17301	5.22016	3.7008	1.14345	9.14198	1.87883	1.63984	1.3132	4.3016	1.44343	4.12436	4.45227	3.88085	5.54385	5.98303
4930486L24Rik	1.31261	2.17283	0.140085	0.429922	0.954225	0.723923	0.298083	0.592871	3.72185	0.175366	0.616386	0.321124	0.780477	0.621424	0.291074	0.128771	0.451008	0.342799	0.396819	0.401839	0.715132	0.945998	0.362206	0.829832	0.620557	0.656952	0.898676	0.700496	0.687509	0.602662	0.275051	0.478285	0	0	0	0	0	0	0	0.456436	0.354688	0.572174	0	0	0	0	0	0
4930502E18Rik	0.0958539	0.0230972	0	0	0	0	0	0.140649	0.0589013	0.154663	0	0.121789	0	0	0.0212286	0.0333283	0.0903554	0	0.0469864	0.12213	0.0794841	0.0598909	0.139265	0.046311	0.164154	5.94e-08	0	0.0475172	0.0815661	0	0.0855432	0	0	0	0	0	0	0	0	0.039382	0.0469862	0.108682	0	0	0	0	0	0
4930503B20Rik	0	0	0	0.0813803	0.124203	0.179535	0.225568	0	0.235305	0.235643	0.693903	0	0	0	0	0	0	0.0595127	0	0.0776128	0	0	0	0	0.0798429	0	0	0.0748406	0	0	0	0.160898	0	0	0	0	0	0	0	0	0	0.0855326	0	0	0	0	0	0
4930503L19Rik	83.9826	76.3056	72.6213	12.3365	11.4385	31.8605	10.1117	10.1462	24.1511	32.8337	31.0103	27.295	8.79441	9.45432	9.22811	9.3529	8.84297	10.4022	9.1339	10.7316	9.53752	10.1674	12.1725	13.7862	10.2356	9.24128	9.68162	11.5544	6.05337	9.39471	23.097	23.2239	29.2361	19.5998	17.3307	16.9708	16.0914	17.1192	16.821	8.32582	9.13277	8.62017	11.6027	10.6137	10.7365	9.98166	12.1628	11.874
4930505A04Rik	0	0.399721	0.229823	2.13705	1.50375	2.38821	2.46795	1.84971	1.40925	0	0.173972	0.213844	0.278868	0.470183	0.331634	0.753914	0.33637	0.753152	0.417901	0.683226	0.186812	0.720354	0.265881	0.161256	0.35139	0.542483	0	0.584028	0.706062	0.588169	0	0.0880255	0	1.31493	0	0	0	0	0	0.136407	0.349033	0.0932639	0	0	0	0	1.18587	0
4930507D05Rik	0.108322	0.322862	0.600812	0.344205	0.338521	0.447404	0.353672	0.157937	0.587947	0.165714	0.108636	0	0.197833	0.120375	0.158995	0.182533	0.27905	0.309535	0.210274	0.318163	0.426135	0.180762	0.258588	0.20873	0.145643	0.234112	0.427069	0.322723	0.122775	0.646518	0.236598	0.264788	0	0	0	0	0	0	0	0.14818	0.0507145	0.164076	0	0	0	0	0	0
4930512M02Rik	7.07697	4.19491	3.49367	6.15996	8.80444	3.36571	7.54415	8.1665	5.48396	13.5162	12.6949	7.29943	7.24329	6.18883	6.95265	8.46731	10.4305	9.96055	9.87325	11.4471	11.1836	12.2939	16.3302	10.3743	15.8781	8.1039	8.4987	7.0564	3.09186	8.65926	10.1419	10.8066	10.5644	10.9602	11.7012	12.0398	12.1146	13.7632	8.84878	6.0731	8.15662	5.06786	14.5056	16.2179	15.4139	11.6058	12.0173	11.0281
4930513O06Rik	0.0960607	0.0984371	0.444964	0	0.206999	0.370779	0	0	0.100296	0.114549	0.102431	0	0	0	0.0435954	0.126125	0	0	0	0.10073	0.11009	0	0	0	0	0	0	0.0945881	0	0	0	0	0	0	0	0	0	0	0	0	0.135151	0	0	0	0	0	0	0
4930515G13Rik	0	0.239536	0	0	0.251461	0	0	0	0.265266	0.285932	0	0	0.270871	0	0	0	0	0	0.285283	0	0	0	0	0.262656	0.303083	0	0	0	0	0	1.10728	0.559221	0	0	0	0	0	0	0	0	0	0	0	1.13245	0	0	0	0
4930518I15Rik	4.25885	3.17343	2.01771	2.32318	3.27489	2.97986	3.17027	3.73835	3.83126	3.06981	3.96903	2.51252	2.00888	3.14058	2.44341	1.39227	1.68387	2.22083	1.94151	2.89852	2.21059	3.63262	3.47845	2.00943	2.39785	1.07047	1.74691	1.95563	2.4758	0.723332	3.79082	2.95368	2.11418	1.75104	3.32968	2.81379	2.85383	2.59006	1.66528	1.62236	2.77328	1.58893	3.2334	2.56618	3.91223	2.71373	2.18987	2.41812
4930519F09Rik	0.364387	0.336813	0.77185	0.0687298	0	0	0.34546	0	0.577131	0	0	0	0	0.460129	0	0	0	0.368477	0	0	0	0	0	0	0	0	0	0	0	0	0	0	0	0	0	0	0	0	0	0	0	0.0726785	0	0	0	0	0	0
4930519F16Rik	0.212452	0.439398	0.336169	2.09591	3.56081	1.73451	5.45176	1.58763	4.17431	0.983587	2.30806	1.16879	3.60457	6.49247	3.68246	4.14661	2.82971	6.15468	4.60059	4.78303	7.30545	2.35961	6.01562	3.20092	3.71923	4.9334	5.41198	5.47041	1.77019	1.16606	0	1.69472	0	2.24637	3.53984	3.75982	4.99103	5.09835	2.1511	0.546583	1.77606	1.72386	0	4.08429	3.08329	3.30585	3.4622	5.5542
4930519G04Rik	0.387023	0.146509	0.218739	0.312707	0.122845	0.259046	0.202466	0.349633	0.186099	0.710238	0.766683	0.409878	0.387761	0.590198	0.273695	0.633252	0.325092	0.447471	0.399938	0.345252	0.540604	0.444867	0.317638	0.406585	0.474155	0.257657	0.553438	0.352907	0.100563	0.294288	0.292975	0.494874	0	0	0	0	0	0	0	0.242701	0.210936	0.235551	0	0	0	0	0	0
4930519P11Rik	0.187161	1.20719	1.39307	0	0.63531	0.183775	0.192506	0	0.811442	0.706662	1.0762	1.27319	0	0.67154	0.26674	0	0	0.214458	0.204211	0.430864	0	0.230049	0.227845	0.935922	0.218988	0.63103	0.191448	0.547053	0	0	0.399549	0.618727	0	0	0	0	0	0	0	0.622515	0.264114	0.415582	0	0	0	0	0	0
4930522L14Rik	16.7874	14.9904	13.1191	10.2211	11.4954	11.9025	14.7165	10.8383	14.4985	23.8758	21.4234	19.2774	14.8051	11.2816	13.4278	14.5009	13.3993	17.2023	16.3495	13.2146	16.2712	16.0616	18.0385	15.1547	17.7609	12.1572	14.4994	10.3593	6.51515	11.3244	17.5263	17.1917	15.399	16.1239	15.0932	16.9149	13.444	13.6056	10.0625	11.2287	13.9499	12.093	14.9618	12.4444	14.0575	9.61601	10.9215	10.6286
4930523C07Rik	0.832037	0.218556	0.450333	3.19716	1.71616	3.55925	5.01399	2.54029	3.53738	2.57155	3.34327	5.99829	3.73136	6.30776	3.18058	7.2003	3.1565	3.44361	4.22518	4.29007	2.44128	9.04479	6.84861	7.11576	4.33192	2.81509	2.81615	2.70732	5.9294	3.41158	2.09226	4.34354	0	2.45959	1.00624	1.02475	2.15931	1.01335	1.33395	1.48376	2.29579	4.34855	1.24331	0	0	1.66147	0	0
4930524J08Rik	2.41474	2.38669	1.18662	1.40478	1.2556	0.414882	1.87178	0.435923	0.756243	2.61692	4.42668	2.64782	0.989225	1.16318	0.989758	0.192046	1.02383	0.775101	1.05491	0.470622	1.70798	0.701525	0.858623	1.26405	0.481637	1.1031	0.287084	0.973091	0.975104	1.69549	3.66204	5.85809	5.05306	2.26633	0	0	3.35022	1.57808	1.86683	1.41312	0.600304	1.90369	0	0	0	2.01331	1.42084	2.38489
4930526A20Rik	1.0339	0.781874	0.804268	0.983618	1.09203	0.830699	1.05248	1.06888	0.79084	1.74562	2.92163	1.3647	1.20738	1.37495	1.09966	0.951776	1.2051	1.54844	1.38843	1.83167	1.57048	1.59026	1.69686	1.65063	1.55487	1.1383	0.937024	1.02377	1.01291	1.55929	1.97472	2.23507	2.38674	1.15852	2.08449	2.22818	1.72818	1.77259	1.1763	0.984447	1.33992	0.918622	0	2.57912	2.21391	1.45251	2.13519	2.39277
4930529C04Rik	0.0566569	0.0966674	0.106802	0.0589396	0.159627	0.137426	0.136074	0.1408	0.149627	0.181687	0.181707	0.156497	0.0602901	0.188119	0.23022	0.140134	0.156875	0.181024	0.0948387	0.234213	0.0894958	0.215712	0.247274	0.259528	0.248428	0.259283	0.190665	0.0427573	0.0943584	0.194292	0.102117	0.0396441	0	0	0	0	0	0	0	0.0543102	0.213331	0.0427317	0	0	0	0	0	0
4930535I16Rik	0	0	0	0.197113	0	0.347517	0	0	0	0	0	0.239991	0	0	0	0	0	0	0.192528	0.404788	0.43897	0	0.215538	0	0.412587	0	0	0	0.305437	0	0	0.194705	0	0	0	0	0	0	0	0	0	0	0	0	0	0	0	0
4930538K18Rik	0.445325	0.225201	0.0434494	0.590644	1.44125	0.96829	1.01485	0.822557	1.0954	0.345756	0.239419	0.162335	0.713999	0.478919	0.487616	0.80764	0.464827	0.767568	0.824944	0.848169	0.794267	0.818332	1.55755	1.09966	1.12434	0.596333	0.723267	0.476596	0.900527	0.253331	0.238517	0.238958	0	0	0	0	0	0	0	0.539942	0.797236	0.734278	1.10175	0	0	0	1.01604	0
4930539E08Rik	1.08078	0.553975	0.47738	0.924032	0.768651	0.742266	0.798897	0.831864	0.590927	1.00034	1.21918	0.660622	1.32627	1.21945	1.1871	1.2234	1.26372	1.4602	1.51636	1.58901	1.46836	1.40482	1.57612	1.80086	1.16116	0.98938	1.10977	1.29994	0.775579	1.2207	1.07659	1.13381	0	1.03712	1.31496	1.08377	0	1.10449	1.26071	0.764794	0.729121	0.652126	1.21589	1.23463	1.03126	1.56633	1.4165	1.02244
4930544D05Rik	0	0	0	0.339313	0.148973	0.093774	0	0.409787	0	0.125049	0.296405	0.359163	0.110039	0.15779	0.198396	0.127656	0	0	0.198802	0.102013	0	0.129383	0.326965	0.132327	0.113499	0.148426	0.104434	0.132522	0	0	0.378461	0.223563	0	0	0	0	0	0	0	0.160427	0.190544	0.218555	0	0	0	0	0	0
4930544L04Rik	0.177622	0.0388894	0.0911647	0.041574	0	0.037497	0.0384596	0.0285559	0.0598428	0.0448258	0.194762	0.0247355	0.0643196	0.0652821	0.0689641	0.123444	0.107561	0.0552609	0.0566834	0.0571803	0.0836054	0.0742606	0.141053	0.0378772	0.371554	0.0637292	0.0777547	0.0392897	0.0670129	0.0392625	0.0432189	0.143948	0	0	0	0	0	0	0	0.0323466	0	0.0224809	0	0	0	0	0	0
4930548H24Rik	0.204446	0.0814487	0.0378057	0.0867629	0.0854155	0.0780232	0	0	0.0833945	0.0470571	0.329629	0.258873	0.0449209	0.0910875	0.108288	0.103665	0.181257	0.0391827	0.0398476	0.0402468	0.264571	0.15343	0.293009	0.039442	0.248682	0.132712	0.201734	0	0	0	0.0892432	0.0429045	0	0	0	0	0	0	0	0	0	0.0928296	0	0	0	0	0	0
4930550C14Rik	0.848581	0.681627	0.575707	0.603469	0.894098	0.27074	0.334682	0.749554	0.290374	0.0657582	0	0	0.313372	0.126983	0.301997	0.144856	0.126962	0.221224	0.0558735	0.510077	0.372315	0.0706144	0	0.164344	0.350029	0.307187	0.168076	0.0560203	0	0	0	0	0	0	0	0	0	0	0	0.279146	0.159009	0.320261	0	0	0	0	0	0
4930550L24Rik	0	0	0	0	0	0	0	0	0.0404821	1.48378	0.780109	1.74085	0.660865	0.909228	0.512031	1.08956	0.666999	0.783481	0.754204	0.846862	1.11331	0.858733	1.38442	0.455653	0.915667	0.603963	0.593209	1.10719	0.876187	0.341574	0.65554	1.21682	1.21478	1.27614	1.50801	1.44891	1.13854	1.02121	0	0.705038	0.844155	0.535759	1.33572	1.23533	1.5031	1.37905	1.72426	1.27271
4930553M12Rik	0	0	0.527357	0	0.213918	0	0	0	0	0	0	0	0	0	0	0	0	0	0	0	0	0	0	0	0.221368	0	0	0	0	0	0.2016	0.41658	0	0	0	0	0	0	0	0	0	0	0	0	0	0	0	0
4930555F03Rik	0.559309	0.305439	0.206517	0.412455	0.148035	0.186874	0.457472	0.515353	0.224175	0.636173	0.730917	0.41761	0.300389	0.297714	0.382419	0.299111	0.62363	0.293803	0.493688	0.360894	0.367367	0.489962	0.597453	0.690948	0.470334	0.436361	0.343094	0.445625	0.132273	0.912804	0.596604	0.558593	1.24989	0	0	0	0	0	1.16685	0.297552	0.313029	0.105666	0	0	0	0	0	0
4930557A04Rik	1.12791	0.17091	0.149702	0	0	0	0.492995	0.249621	0	2.40208	1.27512	1.51519	0.755648	0.761365	0.453439	0	0	0.359609	0.173301	0.36263	0.788257	0.397126	0.781441	0.32021	0	0.539212	0.982185	0.157407	0	0.641644	1.72645	2.11142	0	0	0	0	0	0	0	0.13384	0.45441	0.718066	0	1.01365	0	0	0	0
4930558K02Rik	0	0	0	0	0	0	0.0739368	0	0.0771186	0	0	0	0	0	0	0	0	0.0746076	0.0747827	0.0762414	0	0.0928357	0	0	0	0	0.0741304	0.0736361	0	0	0.080924	0	0	0	0	0	0	0	0	0	0	0.162687	0	0	0	0	0	0
4930562C15Rik	0.747982	0.374901	0.148265	0.626231	0.168583	0.30663	0.473633	0.863908	0.409143	0.503248	0.817811	0.818701	0.70701	0.89806	0.879374	0.91933	0.239206	0.752162	0.601416	0.725934	0.647939	1.2154	1.66164	0.982224	0.949768	0.813917	0.340286	0.952732	0.0991898	1.35888	1.1038	0.430183	0	1.11544	1.88498	1.08599	0	1.39209	1.53707	0.785182	0.363015	0.723832	1.67874	1.44	1.73284	1.93288	1.17991	2.33809
4930563I02Rik	0.227361	0.38396	0	0.162865	0.16183	0.364014	0.225602	0.338885	0.313329	0.446085	0.474075	0.0979071	0.340821	0.171652	0.238278	0	0.431712	0.228538	0.457557	0.232878	0.170347	0.757054	0.363144	0.147487	0.398664	0.0826756	0.226631	0.22459	0.129343	0	0.164285	0.242664	0	0	0	0	0	0	0	0.374465	0.319716	0.171065	0	0	0	0	0	0
4930563M21Rik	0.100942	0	0	0.218671	0	0.0975038	0	0	0	0.120757	0.108171	0	0.114565	0.115782	0.0459254	0	0	0	0.207243	0	0	0	0	0.197641	0	0.110818	0.100994	0	0	0	0	0	0	0	0	0	0	0	0	0.0833692	0	0	0	0	0	0	0	0
4930578C19Rik	0	0	0	0	0	0	0.0525091	0	0.0181532	0	0	0	0	0	0	0	0	0	0	0	0	0.0225487	0	0	0	0	0	0	0	0	0	0.0187172	0	0	0	0	0	0	0	0	0	0	0	0	0	0	0	0
4930579G24Rik	10.2831	12.8371	9.98544	4.81166	3.46421	3.04884	3.37662	3.96759	3.9923	16.3604	17.7311	14.178	3.78861	4.02588	3.52875	4.87116	4.88141	4.10504	4.18986	4.81227	4.50707	4.67271	5.09883	5.45787	4.26168	5.67291	4.39255	5.78824	4.7806	3.54383	15.1509	13.9058	21.3045	9.37286	6.93494	9.06748	7.11189	7.89989	7.51304	3.71377	3.59479	2.95632	4.13747	3.37085	4.58394	3.76399	3.85118	4.93848
4930583I09Rik	0	0	0.247689	0	0	0	0	0	0	0	0.294919	0	0.154249	0	0	0	0	0	0.140771	0	0	0	0	0	0	0	0	0	0	0	0	0	0	0	0	0	0	0	0	0	0	0.149267	0	0	0	0	0	0
4930590J08Rik	0.0910334	0.0224572	0.0210277	0	0.023534	0.0865327	0	0.0329757	0.276381	0.0258944	0.0225256	0.0571306	0	0.0251296	0.00995556	0.0285236	0	0	0	0.0219566	0.0240743	0.0285333	0.0271195	0.0218553	0.0452461	0.0490286	0.0447253	0	0	0.045276	0	0	0	0	0	0	0	0	0	0.0186557	0	0.0259109	0	0	0	0	0	0
4930597O21Rik	0	0.0754584	0	0	0	0.0715275	0	0.110549	0.154038	0.0875462	0.0776304	0	0	0.252882	0.0668428	0	0	0.0745053	0.0746832	0	0.083295	0.0927208	0	0.0724192	0.156658	0.081212	0	0	0	0	0	0.0790065	0	0	0	0	0	0	0	0	0.10469	0.168109	0	0	0	0	0	0
4931406B18Rik	0.560321	0.155718	0.362145	0.601589	0.575454	0.502664	0.519677	0.704791	0.486285	1.08344	1.09919	0.725323	0.867975	0.878918	0.618561	0.541183	0.791846	1.07835	0.813849	0.891592	0.725949	0.905498	0.818077	0.559479	1.36479	0.747486	0.77773	0.870209	0.496637	0.868316	1.10435	0.752477	1.07249	0	0	1.40766	0	1.11764	0	0.455931	0.535628	0.490076	1.38629	1.06418	1.51948	0	0	0
4931406C07Rik	23.2964	23.4335	19.1392	15.477	15.7144	17.5495	12.9864	12.844	14.8482	18.1031	18.8717	19.1328	17.1128	17.4057	17.9194	18.8663	19.4866	19.0301	18.5114	20.0883	20.0585	19.5153	21.2341	19.3986	18.3417	17.0723	19.1345	17.319	18.3806	14.6484	21.5614	22.409	9.68305	21.5694	20.4851	19.7533	18.1422	17.9186	16.0512	18.5498	18.3177	16.4326	21.4966	19.5039	20.2469	21.523	20.3349	21.2555
4931406P16Rik	37.7829	33.0157	31.5799	23.7048	28.2384	19.1521	26.5652	31.3879	18.5963	42.8366	42.925	37.7076	46.1312	47.8421	45.2013	45.1528	42.113	44.627	38.4051	46.23	40.9013	47.8465	56.8888	40.706	44.2362	40.7831	53.4897	37.8011	42.9868	29.7513	41.7453	44.5478	30.4286	60.3841	58.0226	61.6854	48.7108	46.6341	52.5625	37.6084	49.0445	39.0489	69.2434	68.057	60.364	56.3107	56.1269	75.5781
4931414P19Rik	5.8067	5.7849	5.549	2.77532	3.28828	2.59578	2.42182	2.51931	2.08618	6.19128	7.43245	7.10848	4.37886	5.4032	4.38995	5.07599	4.20912	4.14855	4.55687	4.72697	4.99828	4.50999	5.94513	4.50619	5.1421	4.46605	4.83023	5.80048	5.26851	3.50511	7.79176	7.38143	4.91104	7.66477	5.62668	7.32686	5.72216	5.50163	6.60877	5.31019	6.68981	5.3379	7.57158	5.79915	5.20942	6.31901	6.73443	7.4228
4931422A03Rik	0	0	0	0.0876663	0	0	0	0	0.0845404	0	0	0.210498	0	0	0	0	0.0932901	0	0.0822333	0	0	0.101376	0	0	0	0	0	0	0	0	0	0	0	0	0	0	0	0	0	0	0	0	0	0	0	0	0	0
4931423N10Rik	0.0718662	0	0.0332172	0	0	0.0471319	0.0703892	0.217055	0	0	0	0	0.0787442	0	0.0218587	0.062847	0	0	0.0484046	0.0490012	0	0	0	0	0	0.0776577	0	0	0	0	0.0537453	0	0	0	0	0	0	0	0	0.0405281	0	0.0559022	0	0	0	0	0	0
4931428F04Rik	11.1714	8.58995	5.92243	6.05798	6.64379	4.91971	5.27444	6.20123	6.06442	12.5907	13.5336	10.0914	7.77417	8.83575	7.82218	6.9867	7.68484	9.00286	7.40768	9.02222	8.29302	7.25847	11.0232	8.58662	8.39713	6.39446	7.75702	7.4259	6.40372	8.99834	10.4437	11.2986	9.33527	13.233	15.9442	12.201	13.3278	15.7965	12.5216	5.7828	6.74627	5.90596	12.104	13.6393	12.7508	11.5627	13.6842	14.303
4931428L18Rik	1.29961	0.964393	0.401009	2.01339	1.16768	0.901273	1.93192	1.17793	2.08919	1.86496	2.47843	1.32081	2.01667	1.24041	2.34225	1.49383	1.39474	2.11362	1.73469	2.15849	1.61139	2.24847	2.42391	2.0354	1.96985	1.41676	2.13559	1.4268	0.492539	1.86753	2.92412	2.75599	2.30286	3.03516	2.44985	3.11807	1.54374	2.83332	1.36029	1.32492	1.44789	1.08219	2.48541	2.38586	4.6844	2.4943	2.34193	2.93121
4931429L15Rik	0.066074	0.131238	0.0607441	0.138275	0.0337427	0.0620508	0.0318101	0.141028	0.0331464	0.114194	0.0659213	0.0839001	0.106511	0.0732443	0.0869904	0.124937	0.0361014	0.125498	0.127496	0.0635899	0.107558	0.12524	0.15915	0.191111	0.0987113	0.035482	0.098221	0.13104	0.169759	0	0.0358996	0.103334	0	0	0	0	0	0	0	0.0810698	0.232277	0.111326	0	0	0	0	0	0
4931440F15Rik	0.137682	0.0771997	0.0910451	0.144957	0.0405397	0.13065	0.191014	0.198958	0.138243	0.0224446	0.135694	0.0493842	0.10662	0.0433778	0.0775011	0.122398	0.170554	0.0367068	0.150378	0.0948879	0.041543	0.0493893	0.0940403	0.0757176	0.0584285	0.0637774	0.0387936	0.0978773	0.1001	0	0.0862008	0.0618005	0	0	0	0	0	0	0	0.0647898	0	0.067298	0	0	0	0	0	0
4931440P22Rik	1.67643	0.8518	0.920424	1.61203	1.36915	1.19706	1.83069	1.63025	1.15909	2.13812	2.55812	2.14443	2.13488	2.21105	1.77861	1.61825	2.23031	2.51726	1.83604	2.5218	2.19896	1.98586	2.3942	2.7241	2.36133	1.83481	1.61501	2.00978	0.873136	1.79959	1.95929	1.95144	1.63359	1.96042	1.60129	2.54283	2.64433	1.8361	1.26291	1.51443	2.05681	1.32197	1.92305	2.32746	1.92301	2.36503	3.02399	1.62935
4932411E22Rik	0.0821978	0.0575989	0	0.801215	1.55175	0.837489	0.986949	1.89501	1.2173	0	0	0	0.190561	0.326187	0.218769	0.268359	0.379103	0.287344	0.227647	0.200791	0.593033	0.526035	0.681097	0.418219	0.527134	0.35634	0.274716	0.672687	0.311435	0.392308	0	0	0	0	0	0	0	0	0	0.233263	0.230846	0.258944	0	0	0	0	0	0
4932411N23Rik	0.0739469	0.0182025	0.0341564	0.0973154	0	0.0526724	0.0720223	0.0267331	0.0186754	0.0209781	0.0182213	0.0926244	0.0401395	0.0407427	0.0242099	0.0462168	0	0.017228	0	0.0177526	0.0194681	0	0.0440353	0	0.0365871	0	0.0181475	0.0184048	0.0313825	0.0367775	0.0404917	0	0	0	0	0	0	0	0	0	0.0259527	0	0	0	0	0	0	0
4932414N04Rik	1.99163	0.896239	1.2241	1.58662	1.58225	1.09142	1.32947	1.80793	0.665411	2.10441	2.36025	2.29466	1.6479	2.08891	2.25078	1.98999	2.29755	1.98681	1.95886	2.71476	3.09431	2.9843	2.40269	2.27385	1.61718	3.56926	2.59767	2.22272	2.11636	3.87053	3.13108	3.58341	2.52605	2.80207	3.53563	5.45544	3.43822	4.16626	2.88242	2.08145	2.42651	1.68516	2.51065	3.38679	3.8782	4.32971	3.78454	4.71977
4932415D10Rik	0	0.0197084	0	0	0	0.0190013	0	0.0289429	0	0	0.0987139	0	0.0217308	0.0661669	0.0174748	0	0	0	0.0383047	0	0	0	0	0	0.0396472	0	0	0	0	0	0.0218987	0.020842	0	0	0	0	0	0	0	0	0.0280793	0	0	0	0	0	0	0
4932416K20Rik	0	0	0	0.018609	0	0	0.0516474	0	0	0.020053	0.0348257	0.0221375	0.0191862	0.0194754	0.0385747	0.0662683	0.019241	0.049381	0	0	0.0186033	0.0221816	0	0.0169577	0.0349614	0.0380426	0	0	0	0	0.0193653	0	0	0	0	0	0	0	0	0.0144861	0	0	0	0	0	0	0	0
4932431P20Rik	0	0.0123197	0	0	0	0.00596361	0.0122142	0	0	0	0	0	0	0	0	0	0	0.0115594	0	0	0.00654533	0	0	0	0	0	0.012324	0	0	0.205058	0	0.00653004	0	0	0	0	0	0	0	0	0	0	0	0	0	0	0	0
4932438A13Rik	37.2256	28.5727	26.144	47.4617	42.8873	44.892	40.4389	48.2403	46.293	57.161	46.2779	41.5973	44.3364	44.7669	50.3252	57.3611	53.4398	61.9677	57.1295	57.2603	60.0479	71.252	86.397	89.3138	63.4403	41.4866	65.67	56.1684	25.2205	66.534	54.606	54.963	48.2379	69.6644	63.2297	65.412	63.0667	67.519	57.601	41.7127	54.732	43.566	58.3369	60.8756	53.426	68.0446	75.9442	72.1557
4932438H23Rik	0.543098	0.43373	0.352336	0.474811	1.26739	0.463301	1.32943	0.523557	1.06685	0.0301719	0	0	0.0288432	0.16745	0.0231889	0.0332351	0.171998	0.0746965	0.0509424	0.0460398	0.050478	0.176621	0.0630818	0.0254298	0.485585	0	0	0.139995	0.0449427	0.0526339	0.0289375	0	0	0	0	0	0	0	0	0.237239	0	0.0903093	0	0	0	0	0	0
4932443I19Rik	0.0997595	0	0	0.108009	0	0	0.0997508	0	0	0	0	0	0.113149	0.114358	0.0453597	0	0.115935	0	0	0.105049	0	0.371473	0.24	0.0976337	0.216019	0.109488	0.199566	0	0	0	0	0	0	0	0	0	0	0	0	0.0823828	0.140369	0.112157	0	0	0	0	0	0
4933402D24Rik	0	0	0	0	0	0	0	0	0.0385489	0	0	0	0	0	0.0166815	0	0	0	0	0	0.0406855	0	0	0.0364834	0	0	0	0	0	0	0	0	0	0	0	0	0	0	0	0	0	0	0	0	0	0	0	0
4933402E13Rik	0	0	0	0	0	0	0	0	0	0.0390794	0.0341338	0	0	0.0378612	0.015002	0	0.0751839	0	0.0330442	0.0999446	0	0.042693	0	0.262728	0.0686301	0.0368348	0.0335978	0	0.0579699	0	0	0.0357033	0	0	0	0	0	0	0	0.0279855	0	0.0775092	0	0	0	0	0	0
4933402N03Rik	0.10885	0.216309	0.0670825	0.0385183	0.0378004	0	0	0.159611	0.0370127	0.0417635	0.109322	0.0458398	0	0	0.0481274	0.0917214	0	0.104155	0.07088	0.107323	0.0390583	0.0912997	0	0.0351294	0	0.039356	0.035825	0.145214	0	0.0723952	0	0.0380664	0	0	0	0	0	0	0	0.0597891	0	0.0412175	0	0	0	0	0	0
4933402N22Rik	0	0	0	0	0	0.188725	0	0	0.287166	0	0	0	0	0	0	0	0	0	0	0	0	0	0	0	0	0	0	0	0	0	0.0712834	0	0	0	0	0	0	0	0	0	0	0	0	0	0	0	0	0
4933403O08Rik	4.26904	3.38909	1.28549	11.6657	12.4633	9.33205	18.1856	18.103	10.3726	0	0	0	0.490173	0.204668	0.276667	0.34069	0.496728	0.721705	0.676041	0.522332	0.725786	1.18341	1.40919	1.25118	1.04617	0.599192	0.508611	0.531884	0.124654	0.3556	0	0	0	0	0	0	0	0	0	0.674609	0.313881	0.506898	0	0	0	0	0	0
4933405L10Rik	0.347685	0.116449	0	0	0	0	0	0	0.0595215	0.134832	0.0594049	0.0739876	0.128491	0.130157	0	0.297015	0	0.056751	0	0	0.0636566	0	0	0	0.119695	0.0629522	0.114811	0	0.296115	0.115293	0.0630672	0.0611501	0	0	0	0	0	0	0	0.0953234	0.0814403	0.131189	0	0	0	0	0	0
4933406M09Rik	0	0	0	0	0	0	0	0	0	0	0	0	0	0	0	0	0	0.0358933	0	0	0	0.0470638	0	0.072502	0	0	0	0	0	0	0	0	0	0	0	0	0	0	0	0	0	0	0	0	0	0	0	0
4933406P04Rik	1.41054	1.58663	1.09809	0.98327	1.00593	1.55706	1.20023	1.19123	1.47392	1.4916	0.782557	1.12597	0.936047	1.69207	0.506957	1.03273	0.861302	1.02665	0.90147	0.909583	0.996715	0.696766	0.886234	1.35935	1.19911	0.762323	0.805095	0.958308	1.13605	0.88619	0.770106	1.63381	0	1.10325	0	0	0	0	0	0.548456	1.45985	0.674588	0	0	0	0	0	1.17991
4933407L21Rik	1.48824	0.39971	0.173039	1.03701	0.631109	0.182621	0.764996	1.16555	0.604537	0.70207	1.06878	0.252998	0.44132	0.667019	0.61813	0.111208	0.689355	0.212972	1.21678	0.641889	0.694188	0.228645	0.679165	0.743918	0.434995	0.836032	0.951176	1.08744	0.320805	0.370993	0.397164	0.409785	0	1.11784	0	1.75819	0	1.67483	0	0.154688	0.262508	0.413062	0	1.17594	0	0	0	0
4933408B17Rik	1.12159	0.405851	0.278075	0.317766	0.34031	0.564456	0.427508	0.357495	0.735168	1.52272	1.22038	1.19519	0.447558	0.575168	0.383797	0.628539	0.389935	0.416235	0.421701	0.432973	0.406837	0.55202	0.8154	0.736385	0.441168	0.316956	0.578233	0.6256	0.149756	0.233788	1.46271	1.20016	0	0	1.08547	1.11885	0	0	1.03324	0.351723	0.230475	0.367527	1.04448	1.06589	1.10083	0	0	0
4933408J17Rik	0.106705	0	0.0328797	0.150669	0.0370412	0.101695	0.1045	0.15554	0.0723802	0.0815931	0.213916	0.134764	0.116895	0.0395161	0.0313162	0	0.0392527	0	0.103521	0.174016	0.0381395	0.0445193	0.169808	0.0685294	0.0358465	0.0768629	0	0.0353257	0	0.141527	0.0388479	0.0745115	0	0	0	0	0	0	0	0.0291923	0	0	0	0	0	0	0	0
4933411K16Rik	0.348669	0.199351	0.0921385	0.318054	0.313703	0.0476095	0.0980106	0.146189	0	0.807084	1.01288	0.506759	0.714777	0.891509	0.750835	0.69847	1.00066	0.386198	0.831484	1.03993	1.03046	1.36903	1.66755	1.20382	0.662788	0.54005	1.03427	0.888676	0.932628	0.891902	1.19416	0.681463	0	1.18525	1.11671	0	0	0	0	1.02341	1.6797	1.52438	0	0	1.1342	1.50122	1.20022	1.15976
4933412A08Rik	0.11382	0.208726	0.338619	0.0570394	0.0543747	0.100664	0.104023	0.158262	0.0547815	0.239148	0.210594	0.470496	0.228686	0.174372	0.0929955	0.133571	0.116411	0.0504025	0.152682	0.155556	0.0566776	0.265744	0.0708884	0.0503995	0.15909	0.169324	0.103373	0.0510561	0	0.107814	0.169552	0.326367	0	0	0	0	0	0	0	0.128893	0.0723049	0.233428	0	0	0	0	0	0
4933413G19Rik	0.0987491	0.14489	0.193963	0	0.156735	0	0	0	0	0.466934	0.7174	0.123547	0.214083	0.140723	0.0427248	0.124219	0.217198	0.232287	0.155649	0	0.12053	0.180105	0.11486	0.0936495	0.0490799	0.216308	0.0975391	0.14512	0.163528	0.191168	0.336571	0.152923	0	0	0	0	0	0	0	0	0.0884288	0	0	0	0	0	0	0
4933415A04Rik	0.206614	0.0327579	0.0695908	0	0.118361	0	0.031992	0	0.0334484	0.229478	0.156172	0.0705331	0.0728574	0.0875597	0.126716	0.12943	0.0370721	0.0384621	0.180031	0.0328837	0.0457841	0	0.151782	0.127953	0.0854125	0.0827176	0.120229	0.0494623	0	0.282061	0.168103	0.0959556	0	0	0	0	0	0	0	0.126587	0	0	0	0	0	0	0	0
4933415F23Rik	0	0	0	0.0395303	0	0	0.0365548	0.0544229	0	0	0	0	0	0	0	0.047183	0	0	0.0362451	0.0365757	0	0	0	0	0	0	0	0	0	0	0	0	0	0	0	0	0	0	0	0	0	0	0	0	0	0	0	0
4933416E14Rik	0	0	0	0	0	0	0	0	0.0345371	0	0	0	0	0	0	0	0	0	0	0	0	0	0	0.0327088	0.0683462	0	0.0334627	0.188041	0.115476	0	0	0	0	0	0	0	0	0	0	0.0278734	0	0	0	0	0	0	0	0
4933417A18Rik	0	0	0	0	0	0.0663898	0	0	0	0	0	0	0	0	0.0309719	0	0	0.0687508	0	0	0	0.0862134	0	0	0	0	0	0	0	0	0	0	0	0	0	0	0	0	0	0.0569641	0	0	0	0	0	0	0	0
4933427D06Rik	0.451544	0.158652	0.0996529	0.172042	0.335653	0.0259709	0.297941	0.0790464	0.24572	0.193994	0.440926	0.352353	0.298524	0.156364	0.189909	0.374477	0.444189	0.295691	0.23665	0.190281	0.309537	0.399126	0.360096	0.406992	0.393992	0.334757	0.328144	0.246207	0.0853438	0.390245	0.274064	0.408501	0	0	0	0	0	0	0	0.0678324	0.117105	0.183133	0	0	0	0	0	0
4933427D14Rik	12.3977	8.45124	12.417	6.89116	5.28855	5.63122	4.49481	3.70586	4.86041	13.1204	16.2359	12.4696	8.12573	9.26469	6.62154	8.94955	6.09519	7.21334	8.8593	6.41118	7.34528	8.96603	10.1605	7.31397	7.49088	6.03937	8.91826	7.17243	7.39053	4.88707	11.8641	11.4639	12.7747	10.4294	11.2064	11.962	9.50987	8.54835	11.4465	6.78439	10.0165	6.32203	13.5273	11.2404	10.3228	12.8323	7.74266	11.838
4933427G23Rik	0.166453	0.0505527	0.0236189	0.182867	0.184637	0.0486204	0.199611	0	0.233078	0	0.0253683	0.0963757	0.195072	0.028261	0.0777333	0	0	0	0.049212	0	0.027118	0	0.0304916	0	0.0254842	0	0.167912	0.0255029	0.0434164	0	0	0.026746	0	0	0	0	0	0	0	0.0419355	0.0360721	0.186228	0	0	0	0	0	0
4933427I04Rik	1.55007	0.678793	0.409112	0.815481	0.968583	0.427871	0.507927	1.02434	0.433747	1.20921	1.96624	0.571761	1.1672	1.09514	0.82524	1.07814	1.1727	1.33854	1.00316	0.924412	1.11403	1.2928	1.44618	1.17681	1.57132	0.697842	0.721318	0.767796	0.387488	0.46449	1.32385	1.36707	1.36948	1.2424	1.25881	1.64289	2.0582	1.04543	0	0.553374	1.49878	0.660184	0	1.02009	1.7322	1.14665	0	1.04626
4933428G20Rik	0	0	0	0.0510555	0	0	0	0	0	0.0554952	0	0.0609948	0	0	0	0	0	0.0928353	0	0.0476282	0	0	0	0	0	0	0	0.0475932	0	0	0	0	0	0	0	0	0	0	0	0.0394457	0.0674469	0.0544278	0	0	0	0	0	0
4933430I17Rik	0.484363	0.444473	0.344443	0.434283	0.271864	0.177607	0.292068	0.326122	0.189684	0.385027	0.523735	0.565135	0.204267	0.372848	0.246239	0.235613	0.494073	0.319868	0.43438	0.365254	0.160097	0.233123	0.444787	0.251355	0.300949	0.443016	0.29387	0.406951	0.316758	0.0741263	0.284782	0.273336	0	0	0	0	0	0	0	0.305845	0.575668	0.253914	0	0	0	0	0	0
4933434E20Rik	93.0698	83.9067	77.9636	144.027	152.731	117.236	130.467	146.389	125.137	90.5253	90.9611	79.6539	116.24	117.091	115.497	135.701	138.824	132.785	131.914	129.532	125.854	163.251	161.854	174.238	146.243	168.097	162.06	164.798	169.776	145.232	81.1105	84.35	70.8338	96.8146	102.06	94.1179	102.135	108.161	105.234	139.884	124.832	142.709	108.416	98.8279	95.6868	102.831	115.449	123.805
4933440N22Rik	1.14746	1.19539	1.06439	0.975648	1.39778	1.36188	1.28641	0.582547	1.34909	0.931107	1.12168	2.02243	1.76207	0.44429	0.999352	1.02503	0.757278	1.22953	0.936737	0.415774	1.20953	0.157668	0.769446	0.879432	0.710991	0.563619	0.770151	0.875017	0.873859	0.760843	1.92156	1.7906	1.3598	0	1.0534	1.18126	0	0	1.67673	0.527912	0.718071	1.28429	0	0	1.34495	0	0	0
5031410I06Rik	0	0	0	0	0.0537429	0	0	0	0	0.0249526	0.0855828	0.0277182	0	0	0	0	0	0	0	0	0	0	0	0	0	0	0	0	0	0	0	0.00059364	0	0	0	0	0	0	0	0	0	0	0	0	0	0	0	0
5031414D18Rik	0.507174	0.214637	0.624843	0.891663	0.774794	1.14818	1.27253	0.735348	1.93199	1.04512	1.31653	1.03135	1.55157	1.54775	1.94526	2.0298	1.61135	1.92647	1.99579	1.70352	1.56069	2.48247	2.41787	3.36411	1.80325	2.86256	2.06528	1.97004	2.29702	2.25821	0.977745	1.03326	1.02417	0	0	1.08019	1.23264	1.61125	1.14046	1.2078	1.28858	1.56695	1.64548	1.48511	1.47872	2.13058	2.37903	1.74212
5031439G07Rik	24.1766	25.7495	30.0421	35.1719	43.4306	32.2013	72.884	62.5892	36.9334	40.3424	42.5828	37.0409	36.0266	42.7958	36.3192	46.23	43.2146	43.8713	44.3704	50.7806	46.505	49.676	53.8872	47.7716	48.3091	70.2559	58.2186	70.799	74.0172	103.326	41.0118	43.7334	36.5492	52.3993	41.3218	37.5084	40.1662	42.0836	49.1229	40.8015	50.1446	43.8534	48.5793	40.3064	37.9858	47.4053	51.3187	49.1473
5330417C22Rik	0.063254	0.0103385	0	0.022138	0.010829	0.0180365	0.0307256	0.260108	0.0212293	0.0595204	0.0824877	0.0657743	0.0455894	0.0115733	0.240559	0.0262265	0.0684582	0.0972967	0.0300488	0.0702581	0.0440412	0.0529546	0.0878045	0.0706565	0.031035	0.061313	0.0372866	0.0567122	0	0.0437068	0.01156	0.0438063	0	0	0	0	0	0	0	0.0431589	0.073983	0.0500324	0	0	0	0	0	0
5330438D12Rik	1.25277	0.922955	1.37318	1.13905	1.02792	1.16465	1.30976	1.18552	1.77379	1.73063	1.79909	1.68731	1.52675	1.96834	1.48303	1.79634	1.72746	1.51305	1.68672	1.92475	1.39622	2.33577	2.50161	2.01757	1.45795	1.47722	2.15023	2.57757	1.68309	1.21718	1.72004	2.04023	0	1.6156	1.52706	1.17472	1.7969	1.69515	1.32039	1.86394	1.47284	2.18692	2.02842	1.85269	1.83524	2.16218	1.81523	2.1624
5430403G16Rik	5.75691	4.07647	4.83222	3.17762	1.90999	2.22658	2.44176	2.58991	1.92204	4.43805	3.49194	3.51329	3.19654	2.53139	3.097	3.026	2.87449	3.30634	3.25368	3.25325	3.03762	3.72362	4.75472	3.98108	3.50781	2.40205	3.25115	2.87983	0.905345	3.0985	3.4326	3.50479	2.3005	3.79461	2.96891	4.07995	3.3784	3.30925	2.33668	2.8654	3.52371	2.6309	3.31892	3.26848	3.81852	3.18226	3.31913	3.1503
5430419D17Rik	0.369128	0.128488	0	0.0228855	0	0	0.0635106	0	0.153753	0.074068	0.107347	0.10896	0	0.0958555	0.0284808	0.0815888	0	0.0609466	0.0208221	0.209373	0.0917748	0.171245	0.025871	0	0.129362	0.0935316	0.0213308	0.064822	0.0368703	0.0863943	0.0950698	0.135837	0	0	0	0	0	0	0	0.0355947	0.0609706	0.0247255	0	0	0	0	0	0
5430427O19Rik	0.23366	0.0985104	0.154173	0.122925	0.137612	0.142608	0.12997	0.168803	0.0673906	0.132426	0.262745	0.125325	0.217224	0.183757	0.181981	0.354267	0.199642	0.232791	0.207196	0.191951	0.157887	0.230359	0.218606	0.336082	0.296715	0.23337	0.2129	0.116342	0.0566561	0.166015	0.1097	0.17373	0	0	0	0	0	0	0	0.150407	0.0937166	0.228252	0	0	0	0	0	0
5530401A14Rik	0.161064	0.178086	0.0648513	0.132364	0.0178486	0.0491897	0.0541766	0.104241	0.213949	0.4516	0.533347	0.321853	0.296767	0.415067	0.270303	0.253563	0.262894	0.379059	0.42518	0.480683	0.46529	0.411858	0.347886	0.188288	0.301692	0.305832	0.469245	0.228048	0.123758	0.409036	0.358984	0.63097	0	0	0	0	0	0	0	0.190184	0.324336	0.29483	0	0	0	0	0	0
5730409E04Rik	18.6836	21.3687	21.9165	22.8257	25.4681	30.3792	23.6501	25.386	34.5787	2.36548	2.17583	1.64532	2.5965	2.6551	2.0773	1.99052	2.25615	2.45606	2.56574	2.03219	2.68693	3.33443	3.4585	2.5856	2.96717	2.85224	3.06203	3.04731	2.83602	3.63975	2.74958	2.68321	0	2.12798	1.51199	1.79276	1.64938	1.60784	1.20892	2.68785	3.51322	2.66714	3.28543	3.40495	2.80062	2.94089	2.329	3.06998
5730416F02Rik	0	0	0	0	0	0	0	0	0	0.113	0.201992	0.246638	0.107276	0.108451	0.12904	0.124433	0.109768	0	0.0968381	0	0	0	0	0	0	0	0	0.3736	0	0	0.615661	0.101317	0	0	0	0	0	0	0	0.313124	0.26685	0.106709	0	0	0	0	0	0
5730455P16Rik	29.3764	23.9285	32.5916	37.9924	39.4899	46.3935	34.7751	34.6866	52.1785	28.6723	29.5404	23.4934	26.479	27.017	27.1809	34.1682	28.7959	37.0723	30.8024	35.6142	33.6257	35.248	36.5326	37.7622	39.5868	37.0071	34.8961	33.6897	29.2644	46.1127	32.0858	24.497	22.5845	27.1887	28.201	23.5626	29.3101	28.8462	29.7583	28.3288	28.3637	24.0875	29.537	34.402	29.8337	33.2074	31.9741	34.7629
5730460C07Rik	0.0383368	0.0358736	0.0667569	0	0.0402245	0	0.0707344	0.0526455	0	0.0414286	0.144848	0.0912274	0.0791333	0.240751	0.0953973	0	0.0797285	0.0687856	0	0.0353515	0.0387396	0.0903809	0.043098	0.213273	0.109232	0.0780374	0.0711781	0.143432	0	0	0.078866	0.0389723	0	0	0	0	0	0	0	0.0296361	0	0	0	0	0	0	0	0
5730480H06Rik	9.2153	6.648	6.62838	9.15293	9.07025	9.46916	7.50165	9.88806	9.27719	12.3099	12.5933	10.8143	9.74428	10.8122	9.82664	12.197	12.3826	13.0717	10.8012	11.2027	12.2709	12.1577	12.905	14.1166	10.6329	10.0339	12.3699	11.0767	9.66233	5.37066	11.6714	11.1555	11.4461	12.5491	12.4306	11.2211	13.9225	12.9989	11.6784	10.8216	11.574	10.2398	12.0712	10.8181	10.2701	11.3122	12.525	12.7122
5730507C01Rik	15.9274	16.1607	9.71991	5.18562	3.24297	2.52999	2.60598	3.02612	2.8646	12.3122	12.4255	10.4872	5.14901	4.92718	4.95181	4.6845	4.22366	6.2967	4.36405	6.16932	5.89145	6.78415	7.00397	5.24408	6.03075	3.00785	4.6405	4.93744	2.24653	3.05334	12.0542	11.912	10.1045	8.73492	9.92984	8.78289	8.48953	9.80016	4.27152	3.82689	4.47224	4.09341	6.63561	7.22392	8.25202	6.82695	5.4573	5.37357
5730508B09Rik	2.14118	1.92456	0.931668	11.4964	12.9001	3.24527	12.9372	13.1974	4.71168	2.90103	3.26119	3.45729	17.768	14.7849	16.7613	21.9418	21.4211	20.6674	20.0258	24.1629	17.9503	24.6249	25.0745	26.7359	24.4992	26.8059	21.2989	25.5374	25.4952	34.163	3.16078	2.20346	3.49029	4.82637	8.98121	8.50091	13.1382	14.7983	14.2609	20.0322	15.7472	20.1078	8.77232	9.06127	6.83643	8.85168	13.5777	7.38117
5730522E02Rik	0.142201	0.0200207	0.0563037	0.228371	0.0839144	0.0386009	0.0197973	0.0882032	0.0205374	0	0.0401171	0.0254678	0	0.0448097	0.0266273	0.0508437	0.0664583	0.0758954	0	0.0195465	0.0428677	0.127387	0.0967995	0.0584899	0.0402824	0.0437378	0.0399	0.0404383	0.0344905	0	0.022241	0.021171	0	0	0	0	0	0	0	0.0332968	0.0285199	0.0231378	0	0	0	0	0	0
5730559C18Rik	4.97143	3.65039	3.53665	3.56793	3.14003	1.49569	3.33194	2.95068	2.15666	8.03092	9.48255	7.20011	12.2392	14.1905	12.3095	10.5601	10.314	9.39668	8.36772	9.47804	9.84242	8.8146	11.1824	9.90647	10.1026	10.6213	11.5799	9.71378	7.2216	13.4343	9.82976	11.0533	9.09339	14.7342	18.8454	16.4554	16.7529	20.735	24.171	6.34966	7.96851	6.74866	18.9988	16.0582	16.0387	18.4525	18.798	24.8314
5730596B20Rik	0	0.0555291	0.0347278	0	0.0193942	0.0178521	0	0	0	0	0	0	0	0	0.0164123	0	0	0	0	0.0180554	0.0198	0.0235775	0	0	0	0	0	0.0187116	0	0	0.0205833	0	0	0	0	0	0	0	0	0.0154016	0.0263868	0	0	0	0	0	0	0
5830411N06Rik	0	0	0	0	0	0	0	0	0	0.179356	0.146843	0.137773	0.0477717	0	0	0.0265779	0.0616544	0.0396954	0.0203465	0.0423389	0	0	0.0261674	0.021086	0.0421312	0	0.0647272	0.0375651	0	0.211138	0.0961522	0.110639	0	0	0	0	0	0	0	0.0180011	0	0	0	0	0	0	0	0
5830417I10Rik	26.9987	26.0282	24.1109	18.8903	19.1512	17.6838	16.0231	18.8144	16.4382	18.7854	21.4052	16.1604	13.7057	14.6458	14.5752	16.3308	14.7233	15.0758	16.5479	16.5048	16.492	14.6399	18.4733	15.286	16.0489	16.067	17.5989	18.5463	18.4684	17.6402	17.8191	17.3673	22.1222	22.5997	20.2756	23.941	20.2288	21.0457	20.4217	14.5098	16.7432	14.8593	22.8707	24.4931	22.6478	23.6483	24.3662	27.2498
5830454E08Rik	1.64494	1.24518	1.62649	1.31073	1.30975	0.318357	1.21025	0.662438	1.38212	1.05569	0.711384	0.718378	1.37585	1.13699	0.952023	0.871713	0.385494	1.49443	1.70165	1.05138	1.27617	0.815736	1.71696	1.07603	2.04062	1.68928	1.09954	1.07787	1.31357	0.436329	0.591931	0.58878	0	1.52769	1.25939	1.51485	2.17056	1.93226	1.856	1.63183	1.38927	1.10795	1.79113	2.73434	2.11942	3.10029	2.19633	1.15439
5830462I19Rik	0.336375	0.228759	0.265731	0.147148	0.162534	0.0757997	0.267336	0.271585	0.119277	0.192488	0.429698	0.360027	0.40494	0.160744	0.251321	0.280682	0.15788	0.344809	0.160935	0.233379	0.311891	0.34323	0.393261	0.159422	0.238462	0.171069	0.249122	0.08205	0.0752224	0.123162	0.390226	0.291434	0	0	0	0	0	0	0	0.10954	0.2021	0.103024	0	0	0	0	0	0
5930422O12Rik	1.27108	0.371194	0	0.489962	0.0975283	0.262545	0.181052	1.08691	0.378318	0.64736	0.192554	0.35346	0.409885	0.414468	0.369841	0	0.209472	1.20667	0.554253	1.13537	0.82753	1.01542	0.763713	1.41869	0.583845	0.0994265	0.0906233	0.357865	0	0.180635	0.294915	0.290587	0	0	0	0	0	0	0	0.374561	0.510873	0.204448	0	0	0	0	0	1.14873
5930430L01Rik	8.29632	6.27954	4.81624	3.57331	2.4443	2.27436	3.04116	3.08012	1.96658	11.053	11.2875	8.80581	6.81025	8.00183	6.65573	6.90318	6.33888	6.38681	6.53146	7.58012	7.43448	9.73997	10.0358	7.45667	9.23195	7.95437	8.286	8.39997	7.36306	8.47291	10.2299	9.49023	8.8288	8.25602	6.53072	7.83715	6.79678	6.68453	5.74349	6.39163	9.27725	7.37128	8.89435	9.94971	8.33095	8.6171	8.1923	8.98442
6030419C18Rik	10.5444	10.4761	11.6607	30.7993	32.7871	36.0934	27.2637	31.9522	32.8906	13.1357	15.2879	14.8584	42.8175	48.5007	43.92	43.6376	37.3163	37.1834	44.6003	55.2414	48.7845	50.9564	59.1776	59.2584	44.1989	56.4681	54.3875	67.5137	66.0803	74.8771	19.5873	17.6543	18.369	32.5344	37.0007	36.2657	43.1383	44.871	47.7618	54.2246	64.0672	57.5927	55.4393	52.3988	48.1026	59.6667	61.0024	59.9017
6030445D17Rik	0.424442	0.268711	0.285382	0.286678	0.362253	0.367965	0.442029	0.450596	0.19655	0.577497	0.970472	0.685401	0.63544	0.643956	0.544456	0.390732	0.5987	0.554534	0.300239	0.606114	0.664136	0.821891	0.506775	0.558141	0.468173	0.542551	0.761073	0.76612	0.525209	0.307066	0.505879	0.890043	0	0	0	1.21461	0	0	0	0.316803	0.433605	0.306716	1.02913	0	0	0	0	0
6030458C11Rik	18.1288	17.6416	25.403	17.9421	20.2507	32.4097	19.4115	24.0907	35.3642	18.6812	20.809	15.2534	20.434	25.621	21.6716	20.9128	23.2288	24.304	26.0884	30.1759	25.7772	28.6041	36.9841	29.3997	26.9037	23.5628	29.733	29.6633	28.6182	23.2079	19.7966	18.3196	13.9551	29.0837	30.3272	30.183	27.6335	28.5329	25.8106	29.5757	32.7362	28.4516	29.8274	29.4929	31.1882	30.0109	31.6194	30.8153
6030468B19Rik	0.335778	0.271204	0.124306	0.215702	0.142358	0.322088	0.265775	0.0993629	0	0.235775	0.208484	0.430667	0	0.378793	0.24027	0.346241	0.380001	0.199679	0.267738	0.680965	0.149045	0.0837093	0.160937	0.0652005	0.210216	0.0731192	0.133341	0.199206	0.343443	0	0.510882	0.213257	0	0	0	0	0	0	0	0.38699	0.188812	0.151807	0	0	0	0	0	0
6330408A02Rik	8.97976	7.32416	5.0849	5.39704	6.69839	5.02678	6.09799	6.14757	5.86742	6.30139	8.34734	8.10813	4.76076	5.57561	5.20631	5.7908	5.36245	5.18937	5.77262	5.6767	5.73782	8.37759	6.38854	5.67979	5.80826	4.89966	6.30997	5.96675	5.42372	5.6349	7.43213	7.07332	4.80592	6.97397	6.25221	8.72896	5.72556	4.68813	5.82796	4.33277	5.27163	4.58202	7.05797	6.37337	9.72413	7.10343	7.94667	10.0285
6330549D23Rik	0.755831	0.695028	0.392366	0.494193	0.237106	0.262379	0.371416	0.230496	0.299534	0.368721	0.374679	0.289892	0.251676	0.330307	0.28749	0.432986	0.300317	0.236405	0.350056	0.351173	0.363421	0.528225	0.327854	0.345197	0.282185	0.247086	0.405077	0.181834	0.271228	0.132347	0.274521	0.306087	0	0	0	0	0	0	0	0.20727	0.226583	0.403898	0	0	0	0	0	0
6430531B16Rik	0.90861	0.578297	0.718426	0.773951	0.191188	0.519283	0.474245	0.265675	0.282385	0.279856	0.329675	0.271218	0.737397	0.409328	0.299062	0.851295	0.282184	0.82762	0.476848	0.419123	0.408123	0.687907	0.14379	0.823789	0.382746	0.509553	0.325391	0.358419	0.204609	0.477905	0.402793	0.447371	0	0	0	0	0	0	0	0.207787	0.447409	0.349573	0	0	0	1.01073	0	0
6430548M08Rik	3.55224	4.71606	5.16687	11.3244	16.0889	15.8004	21.2747	18.9391	21.0231	9.45122	10.5759	10.1497	11.8032	14.8367	13.8025	17.1968	14.5534	13.9016	15.981	17.4756	14.7117	13.8735	17.1706	17.0557	13.1419	18.7567	17.0136	19.8673	17.3144	19.5808	7.79823	9.01736	5.29204	10.1587	10.9788	9.61368	11.421	11.9797	11.3548	11.5156	14.1104	11.8735	14.2474	16.1459	13.6193	16.0516	20.6853	14.7096
6430550D23Rik	3.64621	2.2007	3.3156	1.99632	2.14044	0.879647	2.01771	4.22507	2.88078	1.18758	0.762077	1.0832	2.51208	1.5467	1.77373	1.92846	1.88759	0.63679	1.37204	1.16505	1.61317	1.32469	2.58457	1.98955	1.63587	1.3613	1.13213	1.87159	0.846542	1.87194	1.30806	2.09659	0	1.80518	1.32361	2.05158	2.1053	1.29176	1.13106	1.90372	1.44063	2.08295	2.07031	2.75291	1.39616	2.82356	1.44473	4.26742
6430571L13Rik	1.56996	1.36863	0.403534	2.41927	1.83826	1.21738	1.65583	2.31985	0.911909	0.929412	1.21614	0.715884	1.28425	1.18899	1.24839	0.992718	1.41891	0.869637	1.74783	1.25144	1.18554	1.31773	1.33943	1.19622	1.14098	0.713668	0.977322	1.23209	1.1354	0.883468	0.99329	1.26114	0	0	0	1.22122	1.11569	0	0	0.793604	1.19396	0.663721	0	1.35041	0	0	1.25984	0
6430573F11Rik	0.29283	0.108222	0	0.077252	0	0.0692116	0.0714167	0.0529391	0.0739025	0.374949	0.396505	0.23008	0.159815	0	0.111918	0.0922746	0.120267	0.0346942	0.176218	0.143221	0.233761	0.136311	0.0866708	0.210518	0.110622	0.0392345	0.0721758	0.144215	0	0.0730546	0.277537	0.465947	0	0	0	0	0	0	0	0.119724	0.101986	0	0	0	0	0	0	0
6530409C15Rik	0.261866	0.25657	0	0.145902	0	0	0	0	0	0	0.147084	0	0	0	0	0	0	0.143808	0	0	0	0	0	0	0	0	0	0	0	0	0.0467908	0	0	0	0	0	0	0	0	0	0	0	0	0	0	0	0	0
6720489N17Rik	6.31385	6.41209	1.73616	4.66063	1.63592	1.33683	2.4571	2.4483	1.64623	9.25817	4.41102	3.71842	1.97351	2.37372	0.993173	1.43275	2.09977	2.12835	1.81589	1.09527	1.45427	1.6582	2.8961	1.06116	2.37846	1.19267	1.00362	0.555235	0.876506	5.99779	2.70633	4.58679	8.44966	2.79843	0	4.42087	1.75367	3.41883	0	1.29812	0	1.55274	1.7754	3.0855	1.99457	3.20652	2.69418	0
6820431F20Rik	49.7875	35.4404	22.3925	21.2499	16.9326	10.6159	19.809	21.381	12.2881	54.5886	53.4633	43.6184	27.3842	31.456	30.3315	30.7926	30.7917	37.4136	34.1096	40.5074	36.7334	36.3956	42.9031	34.4236	37.7415	25.751	31.7034	34.7019	17.8671	27.1494	52.972	51.1556	48.3146	52.1633	47.8364	58.0045	46.4384	45.8682	43.7235	26.5847	30.8096	28.1389	45.2455	49.1707	50.1233	46.8846	46.4151	47.0347
7420461P10Rik	0.124563	0	0	0.216019	0	0	0	0	0	0	0	0	0.113149	0	0.155099	0	0	0	0	0	0.229603	0	0.150296	0	0	0	0.0997828	0	0	0.19848	0.13416	0	0	0	0	0	0	0	0	0.136791	0	0	0	0	0	0	0	0
7530416G11Rik	1.45909	0.94935	0.387409	1.00123	0.271942	0.537084	0.485373	0.727186	0.451602	0.892167	1.25677	0.729758	0.412336	1.22453	1.12611	1.09929	0.946893	1.26842	1.557	1.44702	0.645861	0.770818	1.73817	0.490127	1.18097	1.41429	0.319469	0.642098	0.719339	0.910368	0.54862	0.907799	0	0	1.29142	1.61698	0	2.4923	1.64909	0.449936	0.687398	0.430761	1.21294	0	1.00316	0	0	0
7530428D23Rik	1.23208	0.828904	0.419671	1.73848	2.11118	0.64167	1.66329	2.93711	1.73787	2.76717	4.11967	2.12787	3.57875	3.28908	2.21907	4.27391	2.84715	2.76427	2.20816	1.61123	3.06047	4.54661	5.6245	4.56983	3.40442	4.27307	2.43492	3.52441	2.27233	7.40195	2.00351	2.76796	2.78381	4.37735	6.16423	3.83828	2.79471	2.81119	3.46243	2.0288	2.3419	1.91054	5.41028	5.59788	4.98442	3.32959	6.49262	3.8595
8030462N17Rik	29.5887	28.498	33.6487	34.196	37.918	40.4543	33.3758	34.394	34.8963	16.0557	15.3255	13.9152	18.7808	18.6165	20.7491	23.0289	24.716	26.0784	27.2393	26.7841	26.7146	26.1397	27.516	29.9044	26.4519	22.5407	25.6271	25.4225	26.553	19.1692	14.346	14.9672	18.2892	21.4414	25.0897	26.154	23.3768	24.783	22.662	21.8293	25.0884	20.6132	27.3932	24.6757	25.1646	26.0298	28.045	25.694
8430408G22Rik	0.316272	0.158467	0.195035	0.44924	0.554208	0.453716	0.415287	1.08162	0.324146	2.25822	3.16591	2.94609	13.6121	11.9599	13.2921	14.0431	12.2407	20.3693	10.7244	12.3274	10.9139	17.413	14.5994	17.2548	15.0187	13.9861	14.3177	11.4723	12.9911	12.2514	3.66837	3.60659	1.30631	23.3676	23.3649	20.0742	28.8308	28.4166	25.0103	13.1511	12.9487	11.2059	27.8383	25.6728	23.5991	22.2089	32.7555	32.1809
8430423G03Rik	3.40222	3.55071	1.82077	0.859325	1.00607	0.762945	0.925056	0.399254	0.138654	0.957597	1.8748	0.866364	0	0.609015	0.181318	0.527189	0.311674	0.422516	0	0.428304	0.311344	0	0	0	0	0.144739	0.52738	0.38471	0.448573	0.260297	1.12638	0.566123	0	0	1.08254	0	0	1.15944	0	0.108378	0.368493	0.292759	0	0	0	0	0	0
9030612E09Rik	0.0355685	0	0.0657593	0.154051	0.156785	0	0.141575	0.0519094	0.10983	0.620951	0.356526	0.539056	0.40565	0.793074	0.407411	0.180464	0.365388	0.591475	0.489808	0.355291	0.42229	0.756827	0.56019	0.554285	0.431812	0.422746	0.467883	0.571687	0.302344	0.353816	0.505023	0.485258	0	0	0	0	0	0	0	0.675562	0.599484	0.412634	0	0	0	0	1.28641	0
9030617O03Rik	71.4535	68.2417	64.6901	20.0927	17.2181	31.3154	13.4268	16.1072	38.4538	15.5627	17.1797	16.1424	11.9236	9.79981	11.486	12.0137	12.0385	8.85302	15.5976	13.7973	11.4759	16.0024	16.6657	15.4758	13.1293	14.9133	14.7241	14.1801	13.5665	12.9382	20.1359	29.014	27.7977	19.4151	12.1932	12.355	12.5266	17.1611	12.423	20.7373	20.5464	16.6234	14.1631	13.3192	13.3727	17.4985	15.026	12.414
9030619P08Rik	0	0	0	0	0	0	0	0	0	0	0	0	0	0.201774	0.0400092	0	0	0.0901992	0.269584	0	0	0.110008	0	0.25914	0	0	0.0882881	0.4024	0	0.176074	0	0	0	0	0	0	0	0	0	0.0730047	0	0	0	0	0	0	0	0
9030624G23Rik	5.06241	5.53202	1.37562	1.10773	1.60226	0.52311	1.49247	3.82995	0	8.1082	9.43715	8.24761	4.37098	5.09275	3.52014	5.5023	5.16024	4.29102	3.79344	5.85762	5.13432	3.15731	4.38318	2.15138	5.75481	4.65092	2.50297	4.55413	2.41881	2.24673	6.73608	5.76396	6.21414	7.431	6.827	2.90599	5.14956	2.83729	9.16357	3.76122	3.74805	2.04247	2.82241	6.65532	4.73334	2.75172	8.31443	5.84041
9030624J02Rik	49.1751	46.4416	40.3319	49.638	52.6745	38.1728	45.1744	52.6574	35.3475	54.0714	65.2042	53.343	46.4476	54.8316	52.7408	54.1779	48.4577	53.9331	52.8259	49.8087	49.2168	50.9066	59.2701	55.5662	51.516	46.2746	56.3665	54.9379	51.82	51.3059	64.2451	66.4317	43.2126	53.7647	53.3177	50.1595	47.6548	46.8107	53.7928	48.8909	65.9961	50.7596	58.2072	61.2758	56.8565	63.6733	49.7756	60.2636
9130008F23Rik	2.11166	1.73305	1.03158	0.924732	0.720407	0.315903	1.00272	0.877229	1.07184	2.20692	2.07528	1.78597	0.823815	0.768842	0.860898	0.987575	0.663008	0.941212	0.699204	0.90959	0.964851	0.642339	1.07941	0.667512	0.876551	0.423179	0.682934	0.599668	0.820182	0.540138	1.41797	1.35627	2.4528	1.61321	1.19835	1.28437	1.22299	1.56063	0	0.494919	0.550724	0.48025	1.02784	0	0	0	1.03068	0
9130011E15Rik	10.7651	11.1602	9.82442	10.3283	13.9657	12.0269	12.8316	13.9695	11.0464	13.6666	14.5795	12.2664	12.2341	13.6525	12.0277	14.2011	13.7935	14.1259	13.3177	15.0995	14.1414	14.1042	16.3868	13.8164	14.2489	14.551	17.5044	14.6472	16.6758	12.3253	14.4041	13.8367	10.7127	14.9613	16.1109	14.8758	16.1919	14.7903	15.0655	13.5959	13.6953	13.5838	15.9437	14.6755	16.6781	16.5592	18.6841	16.7831
9130019O22Rik	3.53783	4.55431	3.6181	2.45267	3.37556	2.07274	2.22526	3.01787	1.58158	1.26293	1.68479	1.28741	1.23933	1.23108	1.53003	1.20533	1.24658	1.4037	1.69276	2.01314	1.35698	1.68205	1.49377	1.65577	1.29873	1.94528	1.41657	1.6602	1.22606	1.87538	1.66504	1.6458	0	1.69762	1.94239	1.49998	1.37777	1.31837	1.42027	1.58515	1.51298	1.60226	1.55134	1.64783	1.22597	1.92593	1.56655	1.60575
9130023H24Rik	10.2608	10.2018	9.08985	8.75017	8.40993	9.09365	6.79712	7.60582	8.32458	5.33103	5.28526	5.13867	5.04357	5.48668	5.3189	5.8505	5.43952	6.4817	5.39722	6.09101	5.72034	5.96354	7.77015	6.29157	6.39817	6.20807	6.79963	6.51425	6.49046	5.58301	6.30147	7.15901	4.33722	7.49812	6.87764	6.41863	6.22514	7.00869	6.52905	6.17944	6.57429	6.25586	7.5066	6.68022	6.38013	6.88893	7.90081	8.04268
9130208D14Rik	0	0	0	0	0	0	0.0270333	0	0	0.0382767	0.00877841	0.0115257	0	0.0117001	0.0121029	0.0113293	0	0	0	0.0267475	0.0190617	0.0586781	0.064815	0.0637146	0.026167	0.0392503	0.0810054	0.0370302	0	0.01768	0.0841618	0.0370666	0	0	0	0	0	0	0	0.0552865	0.0786198	0.0735601	0	0	0	0	0	0
9130213A22Rik	1.2367	0.935251	0.867497	0.905433	0.847115	1.26174	0.502308	0.374213	1.43616	0.687852	0.559628	0.918746	0.37515	1.09341	0.60286	0.974122	0.567907	0.737207	0.499447	0.672918	0.967585	0.426617	0.458486	0.740761	0.866186	0.323095	0.71564	0.930856	1.01561	1.01812	0.837445	1.07455	0	0	0	0	0	0	0	0.385263	0.958528	0.580726	0	0	1.04538	1.11324	0	0
9130230L23Rik	0	0	0	0	0	0	0.198305	0	0.209128	0	0.222001	0	0	0.393974	0.275062	0.191103	0	0.221669	0	0.222705	0	0.155405	0.16092	0.786373	0	0	0.26564	0.374897	0	0	0	0	0	0	0	0	0	0	0	0	0	0.854028	0	0	0	0	0	0
9130401M01Rik	29.8263	31.7834	49.4614	24.4938	22.4823	36.5048	23.3846	21.8892	42.5534	39.5254	45.2709	37.6918	35.5583	40.9784	34.4772	43.9359	40.6395	37.719	33.4588	34.8027	34.5776	34.3618	40.4588	35.5115	36.8994	46.8614	42.0521	47.5831	42.56	59.875	37.1532	34.2321	56.7561	42.2394	38.8848	35.7187	39.7427	38.8954	47.9572	32.3608	35.8148	40.8058	42.343	41.2947	37.1546	40.202	46.0957	43.5186
9130409I23Rik	0.278074	0.0345104	0.0321307	0.1104	0.0723646	0.0993652	0.136128	0.101296	0.106064	0.358633	0.278508	0.438822	0.266436	0.154409	0.382394	0.395034	0.191677	0.231371	0.168495	0.339809	0.335158	0.522133	0.622232	0.334785	0.175002	0.187749	0.136999	0.103578	0.0590891	0.138307	0.303752	0.254789	0	0	0	0	0	0	0	0.114104	0.195278	0.118489	0	0	0	0	0	0
9230019H11Rik	0.182136	0.179727	0.0420716	0.0720139	0.164802	0.0216415	0.111025	0.0989654	0.184325	0.181331	0.202809	0.0571527	0.222952	0.150836	0.189229	0.171208	0.0746244	0.085316	0.174813	0.0878609	0.264921	0.199809	0.162779	0.109318	0.181055	0.245237	0.17897	0.0906097	0.115989	0.0452933	0.199332	0.0712388	0	0	0	0	0	0	0	0.13064	0.383586	0.0777624	0	0	0	0	0	0
9230102O04Rik	0	0	0	0.191735	0	0	0	0	0	0.215834	0.116211	0.233321	0	0	0	0	0	0	0	0	0	0	0	0	0.117607	0	0	0	0	0	0.116283	0	0	0	0	0	0	0	0	0	0	0	0	0	0	0	0	0
9230104L09Rik	0	0	0	0	0	0	0.23604	0.361912	0	0.290311	0	0	0.274545	0.276054	0	0.321145	0	0	0	0.268404	0.287902	0.154434	0.428244	0.228804	0.13884	0.137862	0.469071	1.00436	0	0	0.134435	0.505534	0	0	0	0	0	0	0	0	0	0	0	0	0	0	0	0
9230104M06Rik	0.100469	0.0996843	0.123822	0.0708806	0.139344	0	0.0655509	0.0487688	0.034045	0.345256	0.100499	0.338025	0.293176	0.0371693	0.19146	0	0.0737962	0.12718	0	0.0326935	0	0.0838571	0.279723	0.064491	0.235729	0.180835	0.0659778	0.0332707	0.170773	0.199881	0.109768	0.0701081	0	0	0	0	0	0	0	0.137403	0.376274	0.152246	0	0	0	0	0	0
9230106D20Rik	0.243752	0.195004	0.3607	0.103725	0.153425	0.0465867	0.191786	0.357519	0.448915	0.394692	0.198056	0.185896	0.215131	0.436049	0.0648067	0.12421	0.217455	0.188736	0.143481	0.290455	0.265101	0.121827	0.174842	0.329813	0.249206	0.211371	0.0481915	0.144984	0.165947	0.193984	0.265672	0.35901	0	0	0	0	0	0	0	0.120185	0.273987	0.110534	0	0	0	0	0	0
9230110C19Rik	6.46606	6.78107	8.28535	3.95641	4.39608	2.75731	4.30766	3.21735	3.84575	3.62174	3.51239	2.56312	1.91971	1.93474	1.90886	2.73788	3.10355	1.89129	2.17642	2.583	2.19048	2.39577	1.89563	2.2561	3.12191	2.3489	2.00469	2.67612	2.1194	1.68361	3.02748	3.76988	2.77063	2.35626	2.71912	2.28487	1.62769	2.30492	2.42267	2.18281	2.17278	2.11281	2.19455	2.26138	1.41151	2.65098	2.6515	2.03601
9230112D13Rik	0	0	0	0	0.215785	0	0	0	0	0.119462	0	0	0	0.114559	0.0454397	0	0	0	0	0	0.115016	0.124029	0	0	0	0	0	0.0983415	0	0	0	0.106937	0	0	0	0	0	0	0	0.0825223	0	0	0	0	0	0	0	0
9230113P08Rik	0.462614	0.295006	0.0916289	0.559413	0.103092	0.251808	0.258677	0.769755	0.268685	0.378406	0.693822	0.750272	0.397658	0.586669	0.377741	0.416815	0.327549	0.43896	0.799738	0.354668	0.49472	0.661967	0.788528	0.66807	0.365326	0.107045	0.358011	0.19698	0.0561646	0.13148	0.144419	0.172912	0	0	0	0	0	0	0	0.29825	0.41767	0.262903	0	0	0	0	0	0
9330132A10Rik	0.118793	0.0332381	0.109083	0.0534089	0.0868479	0	0.114876	0.121919	0.0682056	0.13527	0.117611	0.064036	0.0367758	0.0933315	0.0740282	0.127414	0.0368004	0.0788847	0.064674	0.162425	0.142393	0.0641717	0.101117	0.0649171	0.116936	0.0182364	0.0994772	0.0168239	0.0285925	0.0339149	0.0372194	0.0526921	0	0	0	0	0	0	0	0.0691786	0.0712712	0.0385927	0	0	0	0	0	0
9330151L19Rik	3.60712	3.61372	2.75042	3.43375	3.42168	2.18305	3.1269	3.87868	2.52985	3.07569	2.92818	2.82482	2.9406	3.84822	3.01606	3.38796	2.73366	3.24734	3.63902	3.56267	3.13006	3.16151	4.54021	3.05403	3.54485	2.82745	2.65362	4.06753	3.59901	3.01097	2.59397	3.02805	2.00581	4.84472	5.12044	4.57088	4.225	4.23553	4.57377	3.76417	3.93144	3.73194	5.41756	4.80929	5.16315	5.20965	6.13558	5.40462
9330159F19Rik	2.43568	1.91017	4.32321	1.46098	2.18798	2.60836	4.30127	4.60147	3.99879	7.36549	6.8937	7.02806	9.83436	8.77869	11.2136	10.3867	10.9221	12.3877	13.4077	13.7373	14.1045	17.1984	15.5916	18.248	14.0119	11.4333	12.8161	14.4044	8.82401	8.50263	5.45644	5.48749	0	4.00117	4.93453	5.23562	6.00022	6.2874	6.46821	11.2325	11.3221	11.8207	6.39335	5.41785	7.25221	8.55565	11.1365	7.20113
9330161L09Rik	1.60789	0.962223	0.811883	1.48983	1.47676	0.491342	1.73883	1.62666	0.755579	1.28789	1.67408	1.9743	1.30713	1.98451	1.63919	1.7967	1.8284	2.04408	1.97699	2.76089	2.20423	1.36547	2.71683	2.4872	1.91923	2.07197	1.7438	2.02176	2.7424	1.59961	0.714187	2.09297	1.94269	2.9026	1.89011	3.48961	2.60505	3.66563	2.34075	2.46822	3.28832	1.65053	2.49316	2.11353	2.94777	3.08984	2.63885	3.08757
9330182L06Rik	0.156015	0.129394	0	0.274886	0.456936	0.0415601	0.135965	0.0218848	0.0221192	0.200219	0.0216222	0	0.0475589	0	0.0286815	0.0552134	0	0	0.151943	0.0165236	0.0362427	0	0.153836	0.0165244	0.0166647	0	0.0429605	0.208764	0	0	0.0566215	0	0	0	0	0	0	0	0	0.0141169	0.0306979	0.0746919	0	0	0	0	0	0
9430015G10Rik	23.1531	20.9696	17.039	6.24221	5.36917	5.24301	4.6722	3.86479	6.59176	28.2962	34.928	21.3329	8.20549	10.4197	8.51534	7.73139	10.9971	10.0026	9.4063	9.83616	9.94845	7.96263	12.0033	9.19461	9.1161	6.44286	8.75691	11.8931	8.9142	5.79698	23.6434	27.5708	31.718	25.9774	23.27	26.8092	17.1153	24.0878	21.2205	7.65618	8.92975	7.27135	14.3262	17.1365	13.1961	14.6674	16.7253	16.8429
9430016H08Rik	13.0202	9.83486	10.8414	13.1522	12.7253	11.1198	13.3451	14.7512	13.3341	13.6097	13.3706	11.9983	11.7323	11.161	11.5819	12.8107	12.9074	14.3479	12.5308	14.5611	13.5999	15.9421	16.6704	13.9952	13.576	13.1551	13.5775	14.1038	11.0323	12.8999	12.0003	12.2074	10.5119	13.581	13.6723	14.4566	13.9731	14.2663	12.7275	11.6256	12.3157	12.0834	14.6006	14.7907	14.8415	15.0284	15.7643	14.0977
9430020K01Rik	28.0907	28.0894	29.6147	14.7971	13.6592	17.9216	14.0454	11.8869	17.623	28.5484	29.7296	24.5058	19.0671	21.6495	20.093	21.4256	20.6357	23.4647	19.5308	21.8482	22.1744	18.0525	21.3864	19.8814	19.8531	19.6629	22.1124	19.8727	21.554	16.1164	27.8044	28.8459	21.4048	31.3845	26.7672	27.4848	24.6247	24.7988	23.4539	17.8176	21.386	17.7304	28.4223	25.3153	24.6	24.5526	20.6556	27.5956
9430025C20Rik	1.31738	0.574149	0.512269	0.697307	1.0112	1.04902	0.924631	1.46407	0.871753	1.51156	1.92799	0.883678	1.00648	0.937058	1.07735	0.981322	1.0734	1.19443	1.50786	1.46778	1.28166	1.17074	1.34089	0.827626	1.20778	0.760502	1.00138	0.960092	0.230234	0.821222	1.04488	1.50124	1.14435	1.57184	1.18993	1.0033	0	1.79899	1.27967	0.557631	0.814984	0.640855	1.12394	1.6451	1.77288	1.35042	1.19638	2.24899
9430038I01Rik	5.91615	7.64818	4.68028	6.05039	5.43324	4.76457	6.35846	6.599	5.12111	7.51054	6.99141	5.72216	5.92188	6.63791	7.13991	7.2625	6.95215	7.48431	7.36194	7.21455	5.34861	8.40039	7.34636	7.03791	7.84091	5.45417	5.98223	7.89992	6.13207	9.3496	4.77397	5.83866	6.33009	5.65706	6.00503	7.4749	6.32469	6.88034	4.64597	7.68414	4.94908	5.82285	4.22064	7.94462	5.89516	5.06442	6.74066	5.32213
9430069I07Rik	0	0	0	0	0	0	0.395627	0	0	0	0	0	1.3882	0.465596	0.557507	1.08847	0.480851	0	2.12146	1.85401	1.45754	1.78613	3.20393	1.52811	0.886682	1.30998	1.18044	0.712846	0.649489	0	0	0	0	0	0	0	0	0	0	0	0	0.807123	0	0	0	0	0	0
9430076C15Rik	2.27599	1.39872	2.09013	0.470686	0.654929	0.776857	1.0223	0.760149	1.73809	9.99836	9.54314	8.65534	1.61957	1.22457	1.19849	1.45424	1.18704	1.88395	1.36353	2.00691	1.70287	0.287919	0.664356	0.84029	1.10105	0.679531	1.38505	1.11359	0.787705	0.628002	6.22211	6.50308	4.23917	3.4346	2.18254	2.52818	1.61728	1.52575	1.5951	0.329086	0.520679	0.396343	0	0	1.4955	1.59393	1.24803	1.04505
9430097D07Rik	0.0452347	0.0451533	0.0418304	0	0	0.0431959	0	0	0	0	0	0	0	0	0	0	0	0	0	0	0	0	0	0.0436805	0	0	0	0	0	0	0	0	0	0	0	0	0	0	0	0.0371601	0	0	0	0	0	0	0	0
9530003J23Rik	0	0	0	0	0.119682	0.109556	0.167991	0	0	0	0	0	0.0636265	0.0640525	0	0.0727139	0	0.0555322	0	0	0	0.0711342	0	0	0	0	0	0	0	0	0	0.0601979	0	0	0	0	0	0	0	0	0.0807823	0	0	0	0	0	0	0
9530053A07Rik	0.66361	0.599064	0.368958	0.781845	0.792853	1.2392	0.603788	0.575061	1.1442	0.407931	0.505539	0.442596	0.778338	0.979291	0.985729	0.881376	1.05214	1.0716	0.900088	0.951276	1.21299	1.64928	1.76782	2.34839	1.3658	0.769338	1.35952	1.32205	0.722975	0.663498	0.517414	0.307239	0	0	1.23466	1.39501	2.05466	1.9185	1.14069	1.54771	2.26203	1.739	1.86049	1.28673	2.4788	1.97664	2.30539	1.76721
9530056K15Rik	1.03706	0.692614	0.596631	0.562482	0.610523	0.667475	0.90257	1.50439	0.539046	0.864093	1.00461	0.848162	0.488845	0.928801	0.663827	0.633119	0.521835	0.527814	0.540731	0.651337	0.744326	1.12618	1.53773	0.942379	0.923255	0.693785	0.854264	0.918483	0.808622	0.557307	0.980968	0.966264	0	1.10945	0	1.06734	0	1.02842	0	0.619567	0.669234	0.541522	0	1.14855	1.5717	1.51819	1.40606	0
9530068E07Rik	154.809	166.37	187.503	180.669	184.836	198.552	181.84	166.276	215.091	143.218	146.483	137.833	128.992	143.052	129.592	152.137	161.702	152.472	140.682	171.425	158.897	140.858	161.459	149.347	160.742	150.391	185.057	164.275	181.673	124.216	171.942	181.532	121.437	172.606	165.479	171.265	163.579	167.186	155.159	151.298	157.87	142.284	189.919	178.378	186.798	180.695	205.727	181.308
9530077C05Rik	1.02774	0.988079	0.614615	0.990533	1.19269	0.431656	0.709253	0.879034	0.552366	2.24604	2.07962	1.78965	0.759472	0.669935	0.769768	0.266435	0.531508	0.743122	0.788241	0.735079	0.612352	1.02225	1.22583	0.785202	0.605784	0.750231	0.624823	0.60088	0.667753	0.661508	2.4782	2.40204	2.51122	1.55662	1.39294	1.08379	0	0	0	0.917463	0.636741	0.412474	1.0747	0	0	0	0	0
9830107B12Rik	0.182072	0.110448	0.0168382	0.130288	0.0384582	0.0511814	0.0522352	0.111455	0.0727411	0.137927	0.0888197	0.136278	0.0566177	0.0613143	0.101008	0.151525	0.0625736	0.0492421	0.154741	0.0910321	0.115359	0.108428	0.147863	0.0505562	0.141189	0.0568564	0.139698	0.0525048	0	0.0343081	0.114844	0.201914	0	0	0	0	0	0	0	0.0301857	0.178289	0	0	0	0	0	0	0
9930012K11Rik	4.387	5.12579	2.82863	3.34198	2.78566	1.14992	3.51043	1.78776	0.966164	10.3875	12.7518	9.88295	6.0604	5.46986	5.82345	6.36497	6.73275	5.20025	4.76007	6.1891	5.19943	5.81955	5.50177	4.28268	5.83824	6.44727	5.97875	6.62185	8.75125	7.9118	11.948	13.8809	15.0336	17.1777	15.4077	14.7703	15.9576	14.682	16.8705	5.52951	6.03682	5.05872	17.6546	17.0032	13.2579	13.6764	14.7505	15.3574
9930021J03Rik	20.7499	15.3854	10.5444	14.9648	13.1636	13.6196	13.4569	14.8795	12.1934	19.1902	22.4424	16.973	20.4372	15.668	18.2914	15.6733	15.1985	17.9535	16.6864	21.7112	21.1052	21.0737	26.0807	23.0469	19.7895	12.2199	18.242	17.3707	5.84096	11.4925	17.9782	16.7257	12.4052	16.9917	20.8027	21.2333	19.777	20.8446	15.2034	16.8184	19.0786	16.4009	19.5098	19.4568	20.6552	18.6379	20.3979	18.8124
9930022D16Rik	0.0472491	0.0466445	0	0.0498321	0.0488826	0.089842	0.0230476	0	0.0478341	0	0.0234028	0	0	0	0.0103389	0	0	0	0	0	0.0250134	0.0592318	0	0	0.0470116	0	0	0	0	0	0	0	0	0	0	0	0	0	0	0	0	0.0268933	0	0	0	0	0	0
9930111J21Rik1	0.941894	0.430607	0.975888	0.861018	0.730797	0.132827	0.844382	1.08388	0.259924	5.22378	5.15094	5.03278	1.97269	1.64169	2.69304	2.30125	2.48058	3.94536	1.38964	1.90674	2.15996	1.70616	2.10284	2.07308	2.40377	2.90462	3.2028	1.79468	0.732531	2.44507	7.017	5.70278	1.68802	4.44734	2.51659	3.24944	2.43767	2.11123	1.99726	1.02792	1.82507	1.74445	2.96065	2.45195	2.81347	3.09207	1.7589	2.73549
9930111J21Rik2	7.93797	4.41421	2.96567	4.62347	3.19136	2.93948	5.38038	7.68882	4.17397	16.8642	14.2492	13.1861	9.39655	7.64014	9.50167	6.39415	6.5001	8.81103	8.10815	7.60398	9.74099	11.6251	13.1324	11.1539	7.363	4.73704	6.80008	4.64028	2.14976	6.47428	14.4853	11.8647	6.59409	10.7619	10.5849	10.6543	9.50336	9.45741	6.27645	5.03971	6.08845	5.30752	9.13515	8.05577	11.4276	8.86216	8.78013	8.21231
A130006I12Rik	2.08983	1.45274	3.17488	1.1926	3.66392	0.778821	2.19955	1.68824	3.76263	2.36063	2.4892	2.92787	2.56371	3.54415	1.15451	2.24656	2.67037	2.83166	2.34801	1.89258	1.00683	2.87172	3.85559	2.91908	3.44426	3.3048	3.26209	1.51993	2.27462	0.525795	1.38423	0.292968	0	2.10913	2.26641	1.26379	2.43592	1.19818	3.44313	1.73971	1.1097	1.43854	1.57031	2.79618	1.39273	2.15045	4.18537	3.28657
A130010J15Rik	11.6114	11.8688	14.8933	10.3136	11.2968	13.0622	10.0485	12.6854	14.783	12.0136	12.2092	10.9048	8.19803	9.86874	8.88723	10.4727	11.4809	10.9828	11.2153	11.7395	10.1291	11.5364	12.6291	11.6807	11.4205	12.8661	11.3495	12.6458	13.0576	8.64353	10.5135	12.5668	8.82019	10.4473	9.80337	11.5733	9.4312	9.53545	8.42924	9.54478	11.0942	9.96016	10.7686	9.8283	10.9434	11.3416	10.7135	10.4312
A130051J06Rik	0.905706	0.846155	1.62854	0.413189	0.304041	1.28021	0.453859	0.42596	1.36348	0.390342	0.194153	0.215249	0.23993	0.0811538	0.171474	0.153562	0.214244	0.114905	0.188223	0.118304	0.0778228	0.306831	0.320931	0.282206	0.341288	0.263782	0.216563	0.146097	0.207877	0.0486985	0.294606	0.127729	0	0	0	0	0	0	0	0.100345	0.171851	0.111446	0	0	0	0	0	0
A130057D12Rik	0.51386	0.365233	0	0	0.19214	0	0.350415	0	0	0.427698	0	0	0.40366	0	0	0.471349	0	0.193344	0.185484	0	0.633452	0	0	0	0.396915	0.383093	0	0	0.294828	0	0.183207	0.187655	0	0	0	0	0	0	0	0.426805	0	0.381057	0	0	0	0	0	0
A230046K03Rik	59.3618	50.0995	63.1943	60.9686	59.0236	74.935	48.8072	50.8679	66.7801	52.8665	47.0882	41.5463	46.293	42.0474	48.1003	41.2072	43.3851	57.7044	44.8254	57.5728	55.8564	74.3438	69.8343	78.143	62.1565	43.6905	52.4616	59.28	17.4155	47.0262	44.6806	44.1033	36.208	46.984	49.6585	48.9636	46.8084	47.4281	44.7283	46.4783	48.6129	45.5895	46.4506	45.7313	46.2133	44.6838	49.9659	43.3841
A230050P20Rik	0.577573	0.373838	0.127985	0.821131	0.28002	0.216202	0.379598	0.427372	0.0199011	12.3439	14.322	11.6613	7.8464	11.0689	8.80402	8.02275	6.27891	8.10614	6.71204	7.56323	6.3093	8.60382	10.9726	5.16568	7.90197	8.42104	6.9301	8.73497	7.84332	10.2698	15.0328	12.931	15.5786	18.0721	14.5232	15.3976	16.7147	13.5364	17.6556	8.32604	9.92021	9.40947	15.5432	29.1506	20.4582	21.5745	18.2217	28.2847
A230052G05Rik	0	0	0	0.0891417	0	0	0	0	0	0.0321142	0.0279899	0.141597	0.0920848	0.0934229	0.0370142	0.0353745	0	0.0265289	0.0813613	0	0.0598519	0.0352433	0.100629	0.0270495	0.0281239	0.0606797	0.110701	0.0279674	0.143378	0.111927	0.123039	0.14696	0	0	0	0	0	0	0	0.0692128	0.118504	0.0959957	0	0	0	0	0	0
A230065N10Rik	0.846908	0.64243	0.391961	0.983482	0.524638	0.880697	1.2583	0.313781	0.728844	0.413882	0.366455	0.634709	0.315128	0.637998	0.69559	0.455841	0.480551	0.421579	0.493868	0.287388	0.235844	0.879333	0.169206	0.411475	0.665311	0.922885	0.631094	0.348752	0.722081	0.702115	0.61327	0.598334	0	0	0	0	0	0	0	0.639307	0.595341	0.478348	1.04668	0	0	0	0	0
A230083G16Rik	0.0738102	0	0	0.079209	0.0785264	0.141796	0.292746	0.219113	0	0	0.076906	0	0	0.0835368	0.0662416	0	0.167964	0.0737965	0	0.150843	0.165027	0.0919246	0.0885163	0.0717798	0	0	0.366916	0.072914	0.125898	0	0.160263	0.156609	0	0	0	0	0	0	0	0	0	0.166669	0	0	0	0	0	0
A2m	0	0	0	0	0	0	0.0129151	0	0	0	0	0	0	0	0	0	0	0	0	0	0	0	0	0	0	0	0	0.0132331	0	0	0	0	0	0	0	0	0	0	0	0	0	0	0	0	0	0	0	0
A330017A19Rik	1.30271	0.476294	1.04095	0.442563	0.874759	1.07744	0.525921	0.0872828	0.5477	1.37892	1.76267	1.96695	0.854035	1.33084	0.870431	1.13907	0.799037	0.929386	1.69987	1.42802	1.95416	1.62551	1.48854	1.20493	1.28608	0.772179	0.938846	1.11369	0.806992	0.58907	2.51289	2.06294	1.1533	2.11475	0	3.08196	1.1567	1.54371	0	0.584515	1.58125	1.27328	2.28255	3.41728	1.86781	1.42885	1.54507	1.62803
A3galt2	0.420206	0.136132	0.0456999	0.243893	0.0512389	0.0176509	0.149205	0.143549	0.282125	0.267091	0.374144	0.192165	0.0833115	0.148381	0.155343	0.213304	0.4181	0.0985077	0.303343	0.210343	0.312949	0.287081	0.277099	0.34111	0.38689	0.226821	0.241043	0.329118	0.104919	0.0739451	0.417607	0.517018	0	0	0	0	0	0	0	0.198809	0.166475	0.0423475	0	0	0	0	0	0
A430005L14Rik	24.4432	21.5375	24.5132	20.961	18.8763	18.0914	20.0927	23.0857	19.2468	26.8452	36.911	34.307	29.2942	31.7429	33.0679	41.4249	34.7204	36.2611	32.7028	32.1032	33.0621	36.2068	36.9537	37.4409	39.1334	53.5877	44.1388	39.1977	42.4463	67.9761	30.5943	29.9593	36.7983	38.5232	33.6681	26.7106	37.3045	32.3547	36.266	32.5634	36.9133	40.2439	31.4591	33.1737	30.2057	36.4284	32.8036	36.2063
A430010J10Rik	3.39598	2.61493	1.70736	6.33678	3.96794	2.07686	4.39909	2.95442	3.47319	4.71594	3.4197	3.29385	5.01167	4.7045	5.17197	2.24656	3.00417	3.77555	3.25987	5.35861	5.03417	5.42314	5.13711	9.57881	5.53065	2.10305	3.25939	3.29317	2.27462	2.62897	5.81378	3.21495	4.72753	8.96381	7.25252	9.47844	6.8185	8.38725	5.70115	4.78419	5.17862	4.49693	12.5625	6.1516	7.89215	5.1325	10.3232	5.46689
A430033K04Rik	8.80887	6.74571	5.53917	6.48179	7.15191	5.10189	6.50388	6.41276	5.06904	6.48988	6.87258	5.41761	5.41227	4.9967	5.41519	6.43188	6.16788	6.09873	5.66248	5.75157	5.80815	6.8765	6.96101	7.13059	6.16967	7.3263	5.78559	6.44688	3.97971	5.42283	6.31115	5.72361	5.85794	6.9982	6.1305	5.04823	6.16304	5.51531	5.95895	5.4816	4.78179	5.13515	5.8598	5.59015	6.61542	6.21541	6.59066	5.95898
A430078G23Rik	0.835013	0.514647	1.02264	0.418026	0.531859	0.786925	0.423702	0.363853	0.858235	0.310564	0.262516	0.501355	0.287028	0.334787	0.364314	0.326038	0.241466	0.314419	0.549048	0.453975	0.344285	0.675953	0.790008	0.66099	0.497231	0.255193	0.376116	0.299999	0.075538	0.361411	0.372008	0.383043	0	0	0	0	0	0	0	0.258855	0.62184	0.225947	0	0	0	0	0	0
A430093F15Rik	0.162519	0	0	0.780831	0.590232	0.25615	0.620116	0.565122	0.166278	0	0.235715	0.440684	0.432772	0.555226	0.452703	0.550016	0.253947	0.369768	0.572033	0.538119	0.316499	0.115926	0.542225	0.148442	0.404836	0.566516	0.0790129	0.366731	0.557238	0.781648	0.234343	0.116811	0	0	0	0	0	0	0	0.207819	0.369534	0.202859	1.05126	0	0	1.11452	0	0
A430105I19Rik	46.863	51.9173	32.7443	24.9328	26.7474	32.9312	24.6661	23.2962	36.5473	28.561	37.1205	30.0047	22.7886	25.5829	24.85	22.3856	21.1473	21.5837	21.8615	25.0968	23.0653	38.0548	39.5149	39.0169	28.8787	29.8934	30.7984	34.6616	34.6422	26.96	39.657	35.7983	31.014	35.3313	32.6416	36.7047	33.1962	35.188	30.0655	30.8405	38.6838	32.7776	39.3829	41.7508	43.3713	45.0619	46.088	47.2916
A4galt	0.816549	0.789966	1.56882	1.75035	2.57912	3.14575	2.2421	2.81013	2.43376	21.0888	25.4171	22.3116	25.2894	28.2855	25.2931	29.6055	27.1726	31.1905	24.6547	24.3571	23.3914	26.0176	27.348	26.2412	23.768	22.6038	23.1319	20.5323	21.5015	19.7939	24.8751	25.8371	10.612	20.5303	22.3611	17.8649	23.1097	25.9121	19.5487	18.7454	22.3403	19.4981	23.1864	22.679	20.4953	20.6745	23.9111	19.468
A530016L24Rik	0.0242989	0.0239962	0.0224524	0	0	0	0	0.1057	0	0	0.0240867	0	0.0264607	0.0537008	0.0638252	0.0304836	0.106321	0.0684216	0.0467034	0.0469649	0	0	0.0289608	0.046687	0.0483883	0.0523668	0.0238849	0.0241713	0.0412697	0.048341	0	0	0	0	0	0	0	0	0	0.0597643	0.0341177	0	0	0	0	0	0	0
A530053G22Rik	0.0887844	0	0	0	0	0	0	0	0	0.102404	0.0448906	0.112612	0	0.0495291	0.0785135	0.0563974	0.0986658	0.085457	0.0867805	0.0438663	0.0480537	0	0.159125	0.042858	0.135509	0.0961358	0	0.088069	0	0.441601	0.0968353	0.186538	0	0	0	0	0	0	0	0	0.0623657	0.151087	0	0	0	0	0	0
A530064D06Rik	0.741057	0.610849	0.307643	0.859017	1.01166	0.542155	0.632464	1.01016	0.645513	1.1369	0.987922	0.839721	0.454156	0.492341	0.50111	0.525255	0.958023	0.987469	0.72299	0.710736	0.571291	0.923239	0.947411	0.539061	1.10426	0.890862	0.485385	0.966124	0.379185	0.954147	0.935602	0.619318	0	1.04803	0	0	1.04116	0	0	0.429794	0.842087	0.359478	0	0	1.24424	1.13295	0	0
A530084C06Rik	0	0.0194642	0	0.104039	0.12237	0	0.115494	0.257261	0.0599028	0.650629	0.42891	0.371405	0.879919	1.24161	0.975097	1.06269	0.83982	0.995709	0.85111	1.38679	1.04159	1.33802	1.41194	1.02371	1.15494	1.1908	1.2803	1.57314	1.64345	1.76857	0.47588	0.679293	0	0	0	0	0	0	0	1.82941	1.66408	1.55272	0	0	0	0	0	0
A530099J19Rik	0	0.0454234	0.0637904	0.0970651	0.0952035	0	0.134681	0.066698	0.256214	0.261885	0.182268	0.0577776	0.150262	0.101657	0.100683	0.0576952	0.0502972	0.194096	0.110462	0.111044	0.243504	0.0577038	0.164545	0.287319	0.0228827	0.0991616	0.0452289	0.0228966	0.0781636	0.0915663	0.15111	0.216045	0	0	0	0	0	0	0	0.0943254	0.0969341	0.1572	0	0	0	0	0	0
A630001G21Rik	3.50791	1.92791	2.13071	4.37258	4.71992	1.59912	3.53418	4.87373	4.04274	3.89438	4.07727	6.05158	5.62078	7.93763	6.69724	3.32133	4.31899	5.86722	3.3746	8.07722	4.80619	5.38897	11.2353	8.1835	7.24505	3.20697	4.3008	3.53005	0.162528	2.72745	4.88855	6.50655	3.92236	5.20891	6.29038	5.16312	5.01031	5.17404	2.60811	4.3075	5.97269	3.15924	5.62864	2.76068	6.06757	5.90082	7.74449	4.05979
A630010A05Rik	4.28685	2.45066	1.2434	2.32655	1.76008	1.65603	2.90901	2.26862	3.09684	3.96049	4.0258	3.19551	3.77192	3.09891	2.65693	3.70366	2.96122	3.03137	3.05268	2.90896	3.67919	4.46809	3.75519	4.34499	4.05804	3.27171	2.91978	3.29124	2.8351	4.58291	3.20021	3.45043	4.53282	3.9365	4.12168	3.91566	3.52662	4.31462	4.70339	1.84297	2.60819	1.88123	3.41542	3.03539	4.26171	4.50488	3.72347	4.19306
A630023A22Rik	0.0518919	0.155931	0	0.552647	0	0.297724	0	0.152449	0.159494	0.300691	0.158616	0.13212	0.458761	0.290535	0.483639	0.397433	0.812167	1.26067	0.408368	0.723963	0.509666	0.518497	1.48946	0.903444	0.851783	0.562908	0.924021	1.07981	0.883442	0.619459	0.508775	0.273247	0	1.23495	1.16435	1.63992	1.93153	1.12512	1.95746	0.6825	1.31251	1.11717	2.61524	2.1366	1.63625	1.56424	1.04189	1.86692
A630033H20Rik	1.06171	0.815319	0.440605	5.35411	3.0881	1.34185	6.9002	5.04486	1.77047	4.80626	4.73796	4.29655	0.890643	0.788841	0.982451	1.11081	0.975005	0.862113	1.00513	1.00048	0.656754	1.25785	1.23197	0.897681	1.96454	1.39015	0.794808	1.21824	0.251874	0.512315	2.96304	4.38131	2.02264	1.6091	0	2.50609	0	0	0	0.868487	0.734718	1.15458	0	1.15943	1.91719	1.02175	0	0
A630076J17Rik	0.617653	1.15589	3.09341	0	0.135176	0.719224	0	0	1.43538	3.2995	4.33058	4.8895	0.283973	0.143237	0.113682	0	0	0.527048	0.129288	0	0.29181	0.305718	0.149031	0.243212	0.411622	0.136389	0.869844	0.242365	0.423281	0.245728	2.1291	3.06532	0	0	0	0	0	0	0	0.613558	1.39133	0.415051	0	0	0	0	0	0
A630095E13Rik	0.247333	0.135916	0.0761887	0.0870668	0.0854758	0	0.214749	0.279351	0.0557336	0.0940828	0.191289	0.103717	0.0299768	0.0608268	0.0361491	0.0690895	0.090409	0.0517926	0.0529613	0.0799532	0.116863	0.203485	0.0983009	0.0792647	0	0.148178	0	0.0819749	0.0466878	0.054673	0.240429	0.114833	0	0	0	0	0	0	0	0.0225375	0	0.031264	0	0	0	0	0	0
A630095N17Rik	0.406709	0	0	0	0.232052	0.149979	0	0	0.13583	0.19012	0.141168	0	0.39135	0.916501	1.45776	0.569402	0.457617	0.70965	0.806825	0.516637	1.14047	1.00665	1.20948	0.613049	0.670137	1.83352	0.885777	1.32905	0.351462	2.44318	0	0	0	0	1.25724	1.18923	0	0	1.06753	0.889442	0.504152	0.622159	0	0	0	0	1.32959	0
A730015C16Rik	0.114889	0.0577045	0.106292	0	0.0605555	0	0.16997	0.0846034	0.117985	0.200429	0	0.219983	0	0.0644981	0.153394	0.0735858	0.12901	0.224889	0	0.115213	0.189209	0.143391	0	0.0556384	0.0592952	0.0623984	0.113802	0.113755	0	0.114293	0.062525	0.0606093	0	0	0	0	0	0	0	0.0472459	0	0	0	0	0	0	0	0
A730017C20Rik	0.0340865	0.0705283	0.302729	0	0	0	0.0347704	0	0	0	0	0	0	0	0.0156296	0	0.0391806	0	0	0.0347385	0	0	0	0	0	0	0	0.0705257	0	0	0	0.0371884	0	0	0	0	0	0	0	0	0	0	0	0	0	0	0	0
A730020M07Rik	0	0	0	0	0	0	0	0	0	0	0	0	0	0	0	0	0	0	0	0	0	0	0	0	0	0	0	0	0	0	0.0821427	0	0	0	0	0	0	0	0	0	0	0.0854253	0	0	0	0	0	0
A730035I17Rik	0.238174	0.370631	0.110431	0.129814	0.129992	0	0	0	0.125577	0.432468	0.38981	0.940601	0.409619	0.551227	0.109353	0.31744	0.140587	0.252643	0.124189	0.512967	0.280036	0.147445	0	0	0	0.131338	0	0.467582	0	0.947557	1.15534	0	0	0	0	0	0	0	0	0.394154	0.33528	0	0	0	0	0	0	0
A730049H05Rik	1.69168	1.56995	1.70991	0.39278	0.246623	0.396394	0.323362	0.087871	0.0958013	0	0	0	0.0316503	0.0697203	0.0138123	0	0.0664149	0.0595453	0.0607914	0.122492	0.0671292	0	0.103725	0.174424	0.0870384	0.133086	0.0570586	0.0312434	0.102692	0.0625487	0	0.0631879	0	0	0	0	0	0	0	0.122927	0.132459	0.0989241	0	0	0	0	0	0
A730061H03Rik	0.420691	0.687227	0.98006	0	0	0.415005	0.436169	1.001	0.919848	1.60789	0.490454	1.15695	0.75833	0.763247	0.80844	2.66178	0.789689	1.7222	0.697295	0.985906	1.32665	0.516729	1.28537	1.48177	2.49336	1.66826	0.433546	1.84278	1.09195	1.68323	1.12064	1.40076	0	1.69063	0	0	0	0	0	1.40049	1.48705	1.39776	1.2582	1.33837	0	0	1.26429	1.32229
A730071L15Rik	0.291423	0.66368	0.500416	0.397627	0.391513	0.278084	0.245108	0.243433	0.297276	0.143803	0.251899	0.105468	0.228775	0.278326	0.183826	0.158396	0.184658	0.199659	0.365373	0.287083	0.134796	0.312403	0.298359	0.562321	0.253404	0.450489	0.369782	0.206562	0.424885	0.248483	0.317988	0.305863	0	0	0	0	0	0	0	0.205132	0.409383	0.0945043	0	0	0	0	0	0
A830005F24Rik	1.97863	1.52298	0.733295	0.963735	0.533784	1.52834	1.08785	0	0.723954	0.945558	0.74061	1.67577	0.897267	0.453448	0.629498	0.910961	1.60851	1.43149	0.70963	0.832678	1.25127	1.10529	1.4279	0.87123	0.749073	1.30268	0.890418	0.973755	0.169114	0.196832	0.748793	1.05836	0	0	0	0	0	1.30354	0	0.653539	0.556803	0.556206	0	0	0	0	0	0
A830010M20Rik	12.0712	7.69132	7.81823	9.25061	6.31057	10.3265	7.36675	6.27965	8.91029	9.52599	7.90402	7.5882	6.36658	6.70693	6.48562	5.64233	5.7685	6.82667	6.71026	8.3766	6.15061	8.56076	9.52572	7.60294	6.87122	6.38133	5.84488	7.07668	2.94288	6.69765	9.05022	7.76762	6.49145	8.66428	6.45731	8.18393	7.41446	4.8883	7.55596	5.19312	6.90057	7.00472	8.20822	8.15676	11.8278	9.19291	7.20816	9.2944
A830018L16Rik	0.538034	0.505257	0.251896	0.362108	0.253135	0.243479	0.658468	0.650101	0.34776	0.834107	0.669396	0.476237	0.493611	0.611063	0.461535	0.352023	0.370923	0.565478	0.563467	0.599378	0.583422	0.788929	0.72691	0.517411	0.419931	0.461535	0.743226	0.387646	0.410434	0.371699	0.493367	0.661047	0	0	0	0	0	0	0	0.395561	0.88572	0.362499	0	0	0	0	0	0
A830080D01Rik	17.1506	12.5168	11.2396	8.17272	6.25213	4.70332	4.56286	5.62135	6.69937	21.4723	17.5471	14.7705	8.69379	8.86994	9.13204	6.42664	8.76265	10.3346	8.81826	9.32339	10.0475	9.15446	12.1979	8.33798	9.23649	8.72884	8.26846	7.82233	3.28956	6.40296	15.2259	15.8279	16.2922	20.9054	16.5681	13.6954	15.5646	16.9244	11.6835	6.86644	7.05913	8.59094	12.0081	11.7714	14.1589	11.7564	11.1815	12.8726
A930002H24Rik	1.9243	1.03781	2.14979	1.29023	0.655114	1.13551	0.594915	1.21024	1.25477	1.94356	1.11001	2.36332	0.916555	1.61615	1.10025	1.60741	2.62699	3.10336	1.47359	0.890821	1.92374	0.709687	1.40756	1.73535	1.5827	1.51694	0.986116	1.87449	0.996853	4.22557	1.84857	2.54884	1.37638	1.15778	1.63363	0	2.82755	2.17071	1.44567	1.44078	1.08737	2.56208	1.14879	2.43729	1.02044	0	3.08191	2.01575
A930003A15Rik	17.4831	19.4303	12.6688	30.8151	36.9659	43.1336	53.6187	41.5289	43.7802	8.64893	11.187	9.28371	12.784	17.4246	16.3811	19.0449	17.6997	16.2483	19.6666	20.46	18.1751	21.5538	23.2147	27.1104	23.9143	24.5773	21.0171	34.4899	34.4384	24.2436	6.75272	7.38625	0	4.42725	6.76931	6.33448	7.99984	9.32543	5.97879	14.7106	13.571	14.9963	7.70829	9.46141	9.49265	10.909	17.8288	13.8354
A930004D18Rik	1.27908	1.44147	1.05731	0.144833	0.0202795	0.0373233	0.0191405	0.528081	0.718564	5.44932	6.07424	5.0634	1.1985	2.81452	0.514821	1.96284	0.806667	1.36377	1.28776	1.01563	1.93016	0.640629	1.39939	0.358165	1.72599	1.12309	1.7612	1.45049	0.466922	2.56005	5.43151	5.83498	4.66956	3.66227	2.70802	1.24227	1.28202	1.90302	1.21162	1.56782	3.53891	2.13195	1.33538	0	0	1.33051	0	0
A930011G23Rik	4.40424	3.02586	1.46574	0.715192	0.915278	0.620699	0.740016	0.787543	0.832844	0.412705	0.582842	0.136507	0.258149	0.198793	0.140289	0.173573	0.740877	0.278527	0.601338	0.390789	0.3827	0.333619	0.795796	0.127364	0.0632762	0.449557	0.0716778	0.108971	0.0360836	0.220601	0.116689	0.37327	0	0	0	0	0	0	0	0.497854	0.0298358	0.293557	0	0	0	0	0	0
A930016O22Rik	0	0.0581083	0	0.123442	0.12196	0	0.057049	0.0851939	0.0594031	0	0	0	0	0.259794	0.154467	0.0741042	0.0649636	0.169898	0.114366	0.0580236	0	0	0.0692197	0.0560218	0.0597238	0.125656	0	0	0	0	0	0	0	0	0	0	0	0	0	0	0.0812819	0.196406	0	0	0	0	0	0
A930017K11Rik	0	0.124986	0.023378	0.026698	0.0261984	0	0	0.0734027	0	0.0576632	0.0251034	0.0317939	0.082695	0	0	0	0	0	0	0	0	0	0	0	0	0	0	0.0251632	0	0	0.0276771	0.0528196	0	0	0	0	0	0	0	0	0	0	0	0	0	0	0	0
A930018M24Rik	0.818048	0.769687	1.02359	3.83859	2.97732	4.04614	5.06295	5.43304	4.13463	1.22394	2.93059	1.77323	2.97192	3.92634	3.24009	2.81879	3.59351	3.07144	3.53879	4.72724	5.22995	4.56997	7.42049	3.76651	4.27721	6.83191	5.80255	6.05888	6.71554	10.8185	3.98644	4.09972	0	5.62927	5.15952	5.20729	5.96473	5.21144	4.99277	5.41721	7.50477	6.92894	9.9136	8.01957	7.24809	8.02388	8.40709	9.27035
A930018P22Rik	0	0.382138	0.0864747	0.302537	0.4017	0.450152	0.465785	0.279736	0.292062	0.111122	0.0992584	0.242594	0.105509	0.213348	0.253845	0.122365	0.215832	0.0957671	0	0.195153	0.106668	0	0.112214	0.0912173	0.100347	0.102294	0.466172	0.0919559	0.159499	0.18573	0.202053	0.398718	0	0	0	0	0	0	0	0.0770437	0.393988	0.315188	0	0	0	0	0	0
A930033H14Rik	10.6755	8.71268	11.6619	6.69621	6.89719	8.7421	5.38096	5.91697	8.52555	7.36485	6.7455	6.628	4.72207	5.19366	4.807	5.54566	4.99679	5.32229	5.31212	5.66734	4.58747	6.56723	7.39186	6.51056	5.62321	5.32153	5.00163	5.98256	5.52164	4.63918	7.2364	6.80268	1.62522	3.84058	4.94606	4.82772	4.32696	4.78482	3.92037	5.82157	6.48783	5.04311	4.24526	4.07647	4.60273	5.31763	5.11866	4.81242
A930035D04Rik	2.48388	3.87275	1.84649	4.0349	3.70398	3.23928	3.3823	3.59876	1.95927	0.824989	1.12675	2.22957	1.5569	1.37224	2.41206	0.227114	1.21231	1.30013	0.178639	2.24431	1.62598	0.815705	0.200883	0.658892	1.33758	2.21911	2.02056	2.1015	0.569699	3.95696	0.886614	1.4488	0	2.31667	3.0571	1.94372	1.81226	1.85255	1.86473	1.78796	1.86804	1.65905	2.71171	3.12716	3.21076	3.36144	2.64954	3.81788
AA386476	2.20002	1.88695	1.04891	1.01128	0.966772	0.770034	0.910965	1.23442	0.785327	2.00886	2.44749	1.98586	0.97064	1.40665	1.30821	2.30208	1.5639	1.03337	1.42063	1.54743	1.55938	1.51942	2.21946	1.13676	1.88477	2.10006	1.84489	1.60248	1.30556	2.17155	2.38952	2.24486	1.42897	1.29025	1.36654	2.37163	1.19549	1.23485	1.67115	1.26135	1.13262	1.05968	2.39114	2.16853	2.40948	2.21253	1.54861	1.73673
AA413626	0.573699	1.03076	2.13588	0.427259	2.38593	2.82013	2.95545	3.30574	1.86925	2.4124	3.74864	3.3903	0.682602	1.60493	1.27494	1.33037	1.18559	1.7597	1.04536	1.32624	1.91	1.17551	1.63151	1.5323	0.897659	0.645733	0.391793	0.186275	0.330145	0	1.42881	1.26621	2.39348	4.21755	2.27122	4.52879	4.91636	2.58722	1.43646	0.477269	0.810259	0.424438	2.56805	2.82493	2.02784	1.9478	2.29667	3.20481
AA414768	2.22072	3.67708	4.23209	2.01283	1.40307	1.22193	0.492501	1.06198	0.683606	10.4464	12.6015	11.399	6.88484	5.54261	5.08499	7.02914	8.39968	7.85927	4.86976	5.16639	5.53518	6.51496	7.09883	4.89094	6.68617	8.07715	6.92594	6.21326	7.56376	8.72622	10.2068	10.537	7.7593	6.54638	6.41258	6.91195	7.28875	5.18114	8.27064	5.47833	5.22321	5.90385	9.2178	9.14884	5.8289	5.672	6.35688	7.33553
AA415398	7.63481	9.21951	9.12488	17.8669	19.7279	23.4416	17.0182	17.0633	24.9161	4.73594	4.70671	2.93362	9.02677	9.67839	7.6474	9.31383	9.3174	8.07601	5.81012	9.63931	8.1652	7.7038	11.3214	6.05223	8.07492	9.98071	11.41	7.75807	5.49172	11.6289	4.19152	4.19055	3.55262	6.40785	5.97719	10.1322	6.64357	6.02216	5.9912	7.48696	10.6547	8.81623	9.01823	8.78262	7.01215	7.24164	11.5528	10.2801
AA467197	6.84041	6.55884	28.9942	2.43775	3.09505	6.54289	5.35089	2.90578	5.11793	2.67777	1.7862	1.6832	0.554963	1.05639	0.528765	0.804669	0.909351	0.656513	0.432822	1.35234	1.29983	1.40677	0.758489	1.24573	1.34323	0.537302	1.05189	0.413177	1.43714	1.19909	3.20348	2.02675	0	0	0	0	0	0	0	0.419932	0.91826	0.707922	0	1.10541	0	0	1.05559	0
AA474408	73.7472	74.4058	107.068	79.1803	103.73	149.372	101.486	114.348	71.448	60.3128	31.3769	251.917	145.847	156.231	178.815	13.3349	25.5658	20.4717	45.5341	28.8618	34.9166	63.7328	59.981	41.2935	6.80784	85.5829	88.8532	172.311	143.104	321.47	151.639	153.694	88.022	35.7972	65.2759	49.2755	68.5739	113.227	182.63	161.419	239.381	135.349	251.373	364.731	255.284	193.38	77.0002	103.357
AA986860	1.79317	1.43459	0.783609	0.460925	0.499994	0.656032	0.534125	0.877937	0.597396	1.40805	1.92459	1.63837	0.852201	1.23167	1.0902	1.04076	0.990483	0.9186	0.958557	1.40878	1.43483	1.12407	1.50841	0.989503	1.24166	0.770112	1.46032	1.04116	1.02668	1.08473	1.6397	2.32001	1.44958	2.40703	1.48906	1.94359	1.60843	1.98549	1.79961	0.85518	1.4428	1.08984	1.74492	1.852	2.34096	2.67487	2.24196	1.51402
AB041806	0.896592	0.286576	0.451199	0.386117	0.278386	0.194401	0.439272	0.269777	0.579126	0.630234	0.636863	0.437405	0.502527	0.601899	0.555691	0.724425	0.691274	0.490181	0.451087	0.485266	0.695333	0.733563	0.864761	0.471877	0.633998	0.390008	0.560323	0.586138	0.208681	0.345325	0.323249	0.565374	0	0	0	0	0	0	0	0.308569	0.251241	0.309764	0	0	0	0	0	0
AB124611	0.415325	0.5302	0.831948	0.927423	1.8255	2.12923	0.573135	1.32176	2.87399	0.49082	0.971277	0.985493	0.52664	0.666785	0.305398	0.202728	0.236772	0.205914	0.176216	0.536645	0.288997	0.660693	0.971154	0.517441	0.380358	0.386869	0.575844	0.366915	0.202152	0.294104	0.774723	1.28192	0	0	0	0	0	0	0	0.318879	0.520406	0.53082	0	1.08934	0	0	0	0
AC109138.1	1.85805	1.74178	1.9563	6.21085	7.29918	5.13408	7.79936	7.55004	5.21943	3.36241	4.10185	2.75764	6.6914	7.08749	6.57268	6.66111	6.4934	6.09858	7.30969	8.55557	6.70478	6.2639	7.66764	6.62689	5.13481	6.34123	6.42615	7.91964	6.77452	9.31928	4.38201	4.52239	4.15745	5.68674	7.92392	7.77786	8.54489	9.46722	9.16483	5.85613	6.87424	6.08442	7.15831	7.63928	7.99876	8.78627	10.4026	8.44164
AC123873.1	0.163402	0	0	0	0	0	0	0	0	0	0	0	0	0	0	0	0	0	0	0	0	0	0	0	0	0	0	0	0	0	0	0	0	0	0	0	0	0	0	0	0.064482	0	0	0	0	0	0	0
AC123873.2	0	0	0	0	0	0	0	0	0	0	0	0	0	0.00585996	0.000254791	0.00597848	0	0	0	0	0	0	0	0	0	0	0	0.000551189	0	0	0	0.00113127	0	0	0	0	0	0	0	0	0	0	0	0	0	0	0	0
AC124394.2	88.1921	47.2723	30.7484	30.366	12.9848	46.3879	62.6377	75.5388	46.4144	51.3116	221.189	73.4269	66.1666	103.883	80.5082	111.925	78.4794	97.8145	135.411	61.4187	127.152	46.7504	179.386	100.538	109.464	62.2819	26.2954	53.553	37.1836	31.0201	98.9109	179.705	68.6882	60.7754	162.588	120.121	105.162	120.403	155.729	28.6364	0	22.8029	179.664	276.519	135.776	159.579	200.257	299.794
AC124606.1	0	0	0	0	0	0	0	0	0	0	0	0	0	0.00585996	0.000254791	0.00597848	0	0	0	0	0	0	0	0	0	0	0	0.000551189	0	0	0	0.00113127	0	0	0	0	0	0	0	0	0	0	0	0	0	0	0	0
AC124606.2	0	0	0	0	0	0	0	0	0	0	0	0	0	0	0.000254791	0.00597848	0	0	0	0	0	0	0	0	0	0	0	0.000551189	0	0	0	0.00113127	0	0	0	0	0	0	0	0	0	0	0	0	0	0	0	0
AC125178.1	0	0	0	0	0	0	0	0	0	0	0	0	0	0.00585996	0.000254791	0.00597848	0	0	0	0	0	0	0	0	0	0	0	0.000551189	0	0	0	0.00113127	0	0	0	0	0	0	0	0	0	0	0	0	0	0	0	0
AC132444.6	20.1476	7.10752	5.70857	10.7446	8.08249	8.26818	11.0514	17.6872	8.77531	20.032	20.3541	15.942	17.3745	14.4239	16.6864	11.2436	10.0531	11.5274	11.2935	12.5053	14.8237	23.0889	27.6529	19.2113	14.63	7.53915	12.4267	7.25123	2.22676	17.0766	17.7489	13.8706	16.7334	16.2032	17.4334	19.7291	18.7307	18.9899	11.1697	9.75472	15.7473	10.2825	19.985	16.0256	22.2692	20.6207	18.0507	13.7681
AC133103.3	0	0	0	0	0	0	0	0	0	0	0	0	0	0	0	0	0	0	0	0	0	0	0	0	0.190149	0	0	0	0	0	0	0.179368	0	0	0	0	0	0	0	0	0	0	0	0	0	0	0	0
AC140325.4	0	0	0	0	0	0	0	0	0	0	0.0478705	0	0	0	0	0	0	0	0	0	0	0	0	0	0	0	0	0	0	0	0	0	0	0	0	0	0	0	0	0	0	0	0	0	0	0	0	0
AC149090.1	59.185	55.0955	65.5928	40.9786	45.5756	59.0165	47.2681	46.2824	75.1423	62.3205	78.8388	61.3006	68.3317	84.0638	71.7613	62.9431	58.6157	56.4728	63.3721	75.971	69.0496	82.7031	93.0126	75.6762	66.7208	63.6095	72.6044	85.029	75.8732	61.6672	87.2951	85.6953	56.6795	98.3671	81.5326	94.2636	84.6572	83.3314	80.2297	77.4405	92.4349	76.9889	112.987	117.411	112.453	110.573	106.999	119.152
AC164084.2	0	0	0	0	0	0	0	0	0	0.0181814	0.0239353	0	0	0.00585996	0.000254791	0.00597848	0	0.0151997	0	0	0	0	0	0	0.0321202	0	0	0	0	0	0	0.00113127	0	0	0	0	0	0	0	0.0129288	0	0	0	0	0	0	0	0
AC165294.3	0	0	0	0	0	0	0	0	0	0.0181814	0.0239353	0	0	0.00585996	0.000254791	0.00597848	0	0.0151997	0	0	0	0	0	0	0.0321202	0	0	0.000551189	0	0	0	0.00113127	0	0	0	0	0	0	0	0.0129288	0	0	0	0	0	0	0	0
AC168977.1	0.39751	0.269077	0.203929	0.6578	0.146646	0.104313	0.352502	0.549853	0.13361	0.904083	0.880503	0.501834	0.392054	0.747168	0.790324	0.650535	0.734467	0.679836	0.857498	1.07394	0.91788	0.809628	0.922505	0.788242	1.14698	0.61658	0.927181	1.03415	0.494181	1.2695	1.00001	0.744241	0	0	0	0	1.36644	0	0	0.324316	0.489346	0.305492	0	1.04127	1.2224	0	1.5425	1.29687
AC168977.2	0	0	0	0	0	0	0	0	0	0	0.487971	0	0	0	0	0	0	0	0	0	0	0	0	0	0.190149	0	0.875284	0	0	0	0	0.179368	0	0	0	0	0	0	0	0	0	0	0	0	0	0	0	1.78906
AC182748.1	3.53392	2.41485	2.21335	2.20764	1.71925	1.41548	1.74284	2.57956	1.7081	3.90424	3.87704	3.48615	2.85236	2.47777	2.55898	2.49376	2.46921	2.53148	2.55954	2.9401	2.74442	3.79464	4.4169	3.24102	3.25822	2.54734	2.84896	2.46695	1.4751	2.30477	3.53088	3.44022	3.76572	4.07208	2.91193	3.50739	3.41442	2.91952	2.43265	1.79073	2.51615	2.18137	3.42807	4.1942	3.95593	3.37069	3.58467	3.91565
AC244694.1	0.00054913	0	0	0.000149049	0.000275775	0.000197039	0	8.13e-05	0	0.000220212	0.000337143	0.000125861	0	0	0	0	0	0	0	4.25e-05	0	0	0	0	0	0	0	0	0	0	0.181644	0.425531	0	0	0	0	0	0	0	6.47188e-05	0.000335434	0	0	0	0	0	0	0
AF366264	0.222901	0.0879598	0.102974	0.953788	0.988409	0.647304	0.869459	1.16245	0.909823	0.126771	0.11026	0.0851731	0.242474	0.713606	0.429474	0.367048	0.543481	0.463789	0.678322	0.6049	0.474275	0.821392	0.71712	0.770514	0.680428	0.496774	0.474518	0.337068	0.378514	0.221722	0.0500598	0.0464903	0	0	0	0	0	0	0	0.52986	0.682739	0.263094	0	0	0	0	1.11854	0
AF529169	0.104303	0.0342537	0.0402542	0.0918981	0.0687671	0.0166324	0.228512	0.0881684	0.062561	0.214411	0.122948	0.195816	0.170477	0.153077	0.131288	0.200763	0.0871827	0.121308	0.116865	0.0833271	0.0736889	0.109897	0.126364	0.137238	0.165358	0.150139	0.19829	0.138569	0.189803	0.291588	0.129435	0.0947671	0	0	0	0	0	0	0	0.0921986	0.108076	0.122005	0	0	0	0	0	0
AI182371	0.697915	0.447825	1.30193	0.29526	1.28852	0.110679	0.447531	0.318828	0.468273	2.37323	0.949205	0.935339	0.198184	1.30555	0.582279	0.725423	0.482703	0.365325	0.42655	0.161722	0.658604	0.845706	0.488193	0.265891	0.151231	0.447357	0.271685	0.395803	0.230954	0	0.500826	0.624635	0	1.11887	0	0	0	0	1.15783	0.733056	0.10868	0.451763	0	0	2.38896	0	0	0
AI314180	95.3329	74.8393	69.3713	126.676	131.938	91.8891	129.551	154.469	97.6771	100.56	106.266	94.1465	100.694	111.36	110.652	139.757	148.091	142.845	137.991	134.184	145.19	178.187	175.266	179.804	155.936	149.591	162.794	180.91	151.036	129.668	101.217	104.259	97.9487	127.043	137.876	146.114	142.642	143.016	128.454	125.805	133.434	115.978	139.751	135.777	143.16	159.243	175.885	131.76
AI413582	17.1341	17.7576	21.2545	23.6678	22.9908	19.9839	20.7414	21.9606	19.2309	18.9678	23.1395	22.6375	17.867	19.3721	16.3092	19.4223	17.0419	15.9517	16.1563	17.1474	15.7146	15.2776	16.497	11.5273	15.8558	15.2129	14.9039	13.5783	17.5042	15.1106	19.4984	23.1214	12.8819	11.9311	11.0658	12.3923	11.5924	6.71907	10.1565	19.2158	18.2482	18.2304	11.4196	13.8503	11.5659	9.52437	12.349	10.5152
AI429214	1.64933	1.77366	2.16656	2.26409	3.13649	2.33	1.94453	1.54247	1.83197	4.81364	4.09321	4.04558	4.35396	4.91274	3.87517	4.03534	3.35001	4.39783	3.05213	3.70171	3.80506	5.02568	5.08423	4.70108	4.25754	3.38698	3.40057	4.04607	4.4218	3.83924	5.47125	5.08492	2.48225	4.29474	3.55586	4.00848	3.7706	5.19087	3.85814	3.38909	4.54694	4.16266	4.2801	2.92092	3.0284	4.53132	3.66551	2.88794
AI464131	22.7346	24.9339	18.2047	93.377	127.32	92.3195	97.8033	99.5909	61.4541	19.2398	24.4972	21.0587	66.312	72.8062	66.9947	74.2773	74.2923	72.7331	94.1936	106.837	98.5473	59.9612	80.2589	77.7475	65.3398	71.8088	85.1202	90.2751	94.23	74.4718	25.8875	26.869	6.99963	55.6071	69.5453	68.8107	62.5765	70.9041	71.7269	78.2346	96.8812	80.572	77.4363	78.4245	73.3511	77.0074	87.1245	83.3165
AI467606	5.63479	7.19625	5.01803	4.54634	3.28966	1.37496	3.22899	1.85202	0.908469	33.3931	34.02	30.8344	18.9581	17.7777	18.5024	19.7359	19.8877	22.9894	16.6828	20.1445	19.1332	17.0756	19.3938	21.4749	19.2966	19.8184	20.9203	19.4198	21.0261	15.9952	34.7185	35.7941	22.2331	29.1332	29.3113	27.2165	26.4334	29.8807	28.7346	17.0585	18.868	16.9448	30.6953	25.1825	28.4443	27.8543	28.9968	29.7137
AI481877	0	0	0	0	0	0	0	0	0.0415955	0.0315683	0	0.0347999	0	0	0	0	0	0	0	0.0129071	0	0.0346565	0	0	0.02764	0	0	0.0132784	0.046992	0	0	0.0288964	0	0	0	0	0	0	0	0	0.0776815	0	0	0	0	0	0	0
AI593442	0.263311	0.182946	0.0405301	0.0576055	0.0225446	0.0624235	0.0533004	0.01581	0	0.0619588	0.0644099	0.013693	0.0474552	0.0240933	0.0190866	0.0136504	0.0356337	0.0303925	0	0.0418004	0.0114634	0.0826593	0.0130546	0.0210112	0	0.0235687	0.032254	0	0	0.0654777	0.409006	0.0683928	0	0	0	0	0	0	0	0.179667	0.200185	0.225277	0	0	0	0	0	0
AI597479	24.6958	23.6854	22.0406	27.8366	31.2367	29.4848	29.0842	30.6285	31.6543	20.2553	19.7795	16.5016	26.0755	24.4225	24.3855	26.2015	29.1253	28.0753	29.4072	30.3988	28.7195	34.3369	32.4458	38.6152	31.2714	25.8083	30.6718	29.8598	30.9547	17.6679	18.6159	19.8058	15.9761	22.4038	26.6518	27.3354	24.8169	25.3391	23.1075	30.1661	28.5118	25.7118	26.0343	23.4044	24.7296	24.6537	26.8976	23.7581
AI606181	8.81063	7.38919	5.63045	10.0385	10.7564	6.59356	9.48301	10.4197	6.95278	6.80924	7.54768	4.93337	8.31486	8.67694	8.72208	10.5809	11.4749	10.5786	11.5383	14.0479	11.64	9.76569	14.3896	13.0427	11.7917	11.7695	14.2053	14.3934	14.3961	10.7623	5.96873	7.25902	7.49619	9.67612	12.3601	13.0622	12.2222	15.8145	12.7114	9.74551	10.7334	8.13701	13.1138	13.5221	13.7689	14.1806	17.5669	14.9632
AI607873	0.100612	0.0198726	0.0371807	0.508726	0.428715	0.153106	1.20397	0.320325	0.328556	0.410627	0.437563	0.453671	0.153324	0.288483	0.324554	0.316679	0.256083	0.435167	0.231248	0.312558	0.258465	0.459552	0.41851	0.485375	0.37571	0.238946	0.462065	0.501206	0.246057	0.251665	0.415908	0.759972	0	0	0	0	0	0	0	0.385552	0.671782	0.372882	0	0	0	0	0	0
AI661453	1.33034	1.60606	0.0117541	0.457683	1.31993	0.0120725	0.767079	1.28277	0.0256505	0.187066	0.312461	0.194391	0.123968	0.23775	0.132953	0.309481	0.165559	0.0942124	0.19381	0.25504	0.199822	0.156576	0.174268	0.158487	0.0876179	0.210673	0.144098	0.278964	0.151152	0.0506347	0.21185	0.145528	0	0	0	0	0	0	0	0.125065	0.071452	0.116105	0	0	0	0	0	0
AI837181	36.8469	40.5375	27.9381	37.2705	35.9661	30.4694	33.4022	34.0636	32.2886	42.4485	48.4415	44.1405	38.3044	43.9707	36.4701	35.7627	35.9383	37.8149	35.0669	43.4395	35.6891	36.8075	42.5318	32.6955	35.9646	39.3387	42.5299	42.1381	40.7874	38.3062	54.5842	61.0251	50.2536	56.3498	51.2071	47.0077	42.4022	43.9163	47.0277	48.4613	49.7344	46.4162	49.0689	45.5656	41.9796	47.1732	50.7472	54.0998
AI846148	11.0661	10.4338	7.74565	10.7562	11.5277	5.98307	9.36969	10.9243	5.32166	10.5375	11.5102	11.0814	10.8785	12.049	10.3709	10.6382	9.50776	8.75377	8.75037	11.0057	9.82666	9.89251	10.9337	9.43743	9.80494	10.7141	11.5688	12.1421	12.0417	16.6398	13.4434	14.0567	10.4937	19.3088	18.2987	16.5485	15.1935	17.254	18.3549	9.5246	10.5432	10.9531	18.4776	20.9583	17.9647	18.6354	22.3707	19.8183
AI987944	15.4923	15.5023	13.4657	14.9627	15.523	15.1664	14.839	12.7984	12.9847	10.7805	9.25524	8.03569	10.6998	9.60432	12.04	10.7915	11.0916	12.888	12.3757	11.6796	12.4152	16.2224	16.2767	17.4136	13.8609	11.0675	12.3666	12.528	2.42475	9.93061	8.00063	8.72742	6.73887	12.0246	11.2083	11.8875	11.0004	11.0173	10.9978	12.3808	11.3029	12.0847	10.1698	10.2893	11.3246	10.9198	11.5445	8.80516
AK010878	15.763	14.1318	11.5706	13.5228	12.4997	7.92667	14.0934	14.4881	7.18073	18.497	17.8671	14.7783	9.67855	11.8628	11.5137	15.463	13.8132	16.0537	15.6279	13.2713	15.3178	13.771	15.4662	13.7339	18.4309	15.3231	15.2406	13.9475	14.679	11.5388	13.1711	12.8852	11.697	15.8928	14.3557	18.9864	11.3897	8.71124	14.1235	12.3825	12.1687	9.95398	13.4419	13.2091	12.1639	15.0556	12.4953	12.5247
AK157302	0	0	0.0473308	0	0.107479	0	0.0493782	0	0	0	0	0	0	0	0.0432087	0	0	0.0454871	0.0465708	0	0	0	0.0615439	0	0	0	0.0512734	0	0	0	0	0	0	0	0	0	0	0	0	0	0.0719321	0	0	0	0	0	0	0
AU015836	0	0	0	0	0.0270724	0	0	0	0	0	0	0	0	0	0	0	0	0	0	0.131229	0	0	0	0.0203326	0	0	0	0	0	0	0.0285836	0.087155	0	0	0	0	0	0	0	0	0	0	0	0	0	0	0	0
AU016765	0	0	0	0	0	0	0.153847	0	0	0	0	0	0	0.193105	0	0.205889	0	0	0	0.0802703	0	0	0	0	0	0	0	0	0	0	0	0	0	0	0	0	0	0	0	0	0	0	0	0	0	0	0	0
AU018091	0.0276279	0.0543064	0.0254626	0.0777828	0.0284442	0.0436456	0.0269389	0.053145	0.046492	1.46014	1.56028	1.34562	0.408821	0.435486	0.390279	0.413704	0.621751	0.377622	0.345643	0.460651	0.416082	0.369761	0.39413	0.662523	0.402885	0.390055	0.44338	0.621768	0.467406	0.447394	0.734171	0.784528	0	0	0	0	0	0	0	0.286186	0.257897	0.293319	0	0	0	0	1.09284	0
AU019823	17.8143	14.6948	16.3965	17.7434	18.1065	17.5622	18.719	21.016	14.2874	15.7832	15.7887	18.301	18.3061	17.1652	19.1544	23.6129	21.5899	25.9229	22.9825	24.7395	21.8976	28.0557	25.6044	30.7191	20.8744	22.4008	21.2709	24.3105	19.6347	20.4917	14.807	15.1708	16.2315	25.1971	24.3695	22.8354	23.9521	18.1268	24.258	16.3934	22.629	18.956	23.2963	22.8278	21.1552	22.6485	27.4053	21.2811
AU021092	0	0	0	0.215146	0.265294	0.0483029	0.29834	0.148346	0.36216	3.04234	3.6502	3.02118	2.84564	2.43131	2.80122	2.51323	1.7492	2.10767	1.19151	1.6088	1.98214	4.10278	2.59802	1.7588	2.48445	1.5342	1.74892	1.50233	1.37619	1.20635	2.1472	2.49987	1.60955	0	0	0	1.07434	1.09514	0	1.1213	1.56195	0.744452	0	0	0	0	1.01457	0
AU022252	17.9675	18.2547	14.2699	28.9299	30.1325	27.2715	27.6638	30.2566	25.522	13.38	14.2364	18.9923	18.828	18.2201	15.5972	20.4732	20.9207	16.9705	20.0891	20.6653	17.2528	23.9909	25.8593	23.6176	19.3893	18.6599	19.8301	22.9802	27.2739	24.7777	15.8463	14.5467	8.66433	16.1367	19.7512	20.3418	19.2987	22.239	20.8118	18.9854	23.3125	20.4433	18.3573	16.409	16.2521	23.836	22.9349	21.5159
AU040320	35.3152	31.1641	31.6087	42.7233	52.5104	48.1279	45.9665	50.0324	39.7341	37.7351	39.9219	39.1745	41.744	48.8028	36.9308	28.7581	38.0435	38.6821	34.1472	53.6532	43.2451	34.6228	48.5291	41.3737	31.3731	39.2356	44.137	44.1623	39.4277	60.4455	38.2405	44.2371	25.931	46.217	40.155	42.0799	47.8773	52.79	45.8533	31.8265	35.4407	39.3677	54.3182	51.0071	48.8011	49.7906	50.1401	59.6687
AU041133	9.45999	8.22985	7.53185	8.02294	8.40907	5.87008	9.70657	9.8859	6.46107	8.30506	8.92573	6.24459	9.05431	8.53773	9.2629	8.42793	11.1554	12.1106	10.9739	9.14745	11.782	13.1401	14.2107	12.4322	11.9798	10.7457	9.52555	8.23978	2.38047	7.02983	6.86342	6.58393	4.77269	8.33533	9.52118	8.79375	8.44051	9.46371	7.91775	6.35857	9.05954	7.87046	10.0533	8.25825	8.80748	9.75115	10.8352	7.94843
AV320801	0.450944	0.16977	0.0808321	0.0413406	0.101791	0	0	1.22e-06	0.0808477	0	0	0.328957	0	3.42e-06	0.0221886	0.0211748	0	0	0	0	0	0.0319121	0	0	0	0	0.0166389	0	1.41e-05	0	0.204313	0.202991	0	0	0	0	0	0	0	0.00694579	0.0119013	0	0	0	0	0	0	0
AW011738	0.327732	0.248964	0.297875	0.872145	0.15097	0.136496	0.455862	0.367431	0.073446	0.332809	0.86807	0.768797	0.557063	0.836153	0.39537	0.22648	0.553981	0.308197	0.210481	0.495762	0.424575	0.672182	0.605031	0.694344	0.361263	0.425564	0.673844	0.426698	0.73645	0.498617	0.940265	1.39014	0	0	0	0	0	0	0	0.561892	0.956533	0.611627	1.12373	1.49062	0	0	0	1.21409
AW112010	0	0	0	0.220215	0.10984	0	0.101685	0	0	0	0	0	0.461562	0.116611	0.416295	0.133924	0.236586	0.527023	0.104382	0.107258	0.234388	0.630583	0.489117	0.895606	0.882111	0.892745	0.711895	0.999948	0.17377	1.21322	0	0	0	0	0	0	0	0	0	0.503661	0.42903	0.228454	0	0	0	0	0	0
AW146154	5.46877	5.54529	4.21071	4.59479	4.11158	3.45719	4.73626	4.28856	3.26347	2.9857	2.49684	2.46725	2.53404	1.75305	2.75769	1.96293	2.47478	2.6664	2.17395	2.72931	2.59606	3.47557	4.30098	4.46495	3.49856	2.61037	2.72677	3.29474	0.609384	1.96862	2.83601	2.60259	1.5507	2.50972	2.74586	2.61278	2.8283	2.14978	1.49306	2.57803	2.83761	2.25057	2.94925	2.64907	2.58456	1.73824	2.89173	2.19055
AW209491	21.0059	20.5921	20.1734	15.6874	15.235	22.972	15.1968	14.7391	19.0772	10.707	10.778	9.72698	12.3407	11.1783	12.4244	12.293	13.9644	14.3811	14.3407	14.175	14.0785	14.014	16.6388	13.6833	14.0374	13.1797	14.4145	15.2207	13.668	9.23165	10.3859	11.1003	9.38794	14.9725	14.679	13.2474	12.8645	13.416	13.9153	13.399	13.3351	12.2597	13.9279	12.9853	13.9482	13.2645	13.6078	13.5099
AW549877	26.5875	22.2988	22.2419	23.8553	23.996	22.5537	19.211	21.1138	23.3322	35.0286	34.8378	29.6327	24.1228	25.4285	26.3321	24.7753	27.6907	30.5924	27.9329	32.5141	29.087	35.7015	38.6463	27.9012	34.3597	22.2805	28.6249	29.1475	19.8928	15.3402	33.88	36.1041	17.6315	31.5713	28.9384	31.398	28.831	25.1784	22.8045	30.856	32.2993	25.6348	28.2736	27.8945	28.6643	27.1629	24.0482	25.057
AW551984	14.3865	11.5926	3.67081	11.6809	10.5575	5.16107	12.4118	10.9248	5.16611	0.311892	0.453017	0.311107	0.142771	0.124845	0.253764	0.0735717	0.238843	0.249759	0.266809	0	0.28243	0.199312	0.206746	0.0976501	0.0439679	0.353677	0.226676	0.264538	0.0250285	0	0.346746	0.145641	0	0	0	0	0	0	0	0.0120805	0.060779	0.0659053	0	0	0	0	0	0
AW554918	9.04011	9.74813	10.2605	5.37608	5.99266	7.11243	4.69168	6.09427	9.39884	15.9166	12.8166	11.9622	8.80672	7.79685	8.54331	8.46802	8.44048	8.09457	7.33676	8.3114	6.91305	10.663	11.9203	11.2704	8.86433	6.79107	7.07516	7.9955	6.39178	6.245	11.1679	12.1299	10.4925	9.61643	8.67169	9.81439	8.74433	9.33362	9.04689	7.65146	8.09777	6.93982	7.37427	7.40897	9.42721	7.77002	7.6417	8.04469
AY074887	2.06053	2.57466	1.6042	1.51875	1.40101	1.2075	1.79705	2.31986	2.22853	4.69522	4.19921	4.83539	1.39007	2.1192	1.8928	2.12959	1.6694	3.36195	2.36337	2.65519	1.46391	2.74427	3.37573	2.96605	2.56121	1.13956	2.07112	2.3983	0	2.18064	3.41714	2.47864	2.74167	2.73424	2.99321	3.14157	2.77328	2.81795	2.22315	1.51457	1.62664	1.13245	3.00716	2.04903	2.9445	2.42222	4.24856	3.17194
Aaas	46.873	50.6783	57.3699	13.8833	14.3018	24.463	14.6981	14.214	37.1953	48.3899	49.9577	39.8987	13.4438	14.3637	12.155	12.0908	12.6997	12.7677	12.8662	15.161	13.244	11.8328	16.2101	14.5978	11.8218	12.5065	15.2935	13.4855	13.4064	10.9668	45.5661	47.0081	73.7165	34.8635	28.6107	25.659	25.9093	27.1943	25.5652	17.8286	20.2021	17.1265	22.014	20.1675	20.0008	20.8813	22.4442	26.613
Aacs	22.6163	24.7214	19.0067	20.404	18.5601	15.7269	19.1279	17.8931	15.9556	36.9471	43.4808	34.983	42.2483	49.3833	43.7204	44.4127	40.9605	41.1477	39.8691	46.6869	42.2548	41.7708	48.9076	42.3777	42.0131	46.7744	46.4676	48.0503	44.7203	49.5817	40.6706	44.5699	48.1587	57.14	57.038	63.1273	46.6132	56.6692	58.2328	43.3242	49.4619	44.6381	54.3996	52.0784	49.1068	45.3571	41.7924	52.4581
Aadat	0.373287	0.408214	0.655674	0.0791108	0.116736	0.106766	0.073156	0.163373	0.304074	0.214315	0.0374825	0	0.0818634	0	0	0	0	0	0	0	0	0	0.0445627	0	0.0753843	0.0403505	0.0736067	0.0741294	0	0	0.203795	0.0391223	0	0	0	0	0	0	0	0	0	0	0	0	0	0	0	0
Aaed1	23.9618	22.5358	20.8543	29.5453	32.4415	29.5617	32.1724	35.9335	31.2136	44.5609	44.4232	43.2254	33.3357	35.7911	34.9341	38.1063	43.9266	39.0126	43.7155	39.8603	40.5568	47.1533	41.5268	42.2133	46.898	38.5964	39.7717	39.0434	49.2596	34.7425	32.3237	42.2061	26.2578	35.7293	28.4961	35.0865	32.7566	30.1851	27.0538	37.927	35.181	37.5401	28.9266	30.9274	33.8053	27.7016	33.9599	33.3627
Aagab	30.0123	27.6709	26.8434	43.2425	45.6441	32.7138	46.569	51.0355	39.0142	21.4346	24.2097	19.9212	26.5646	26.1377	26.0014	28.7786	28.279	28.8772	28.3533	28.4671	28.727	32.9819	34.4493	38.0279	30.2139	38.5615	34.5944	38.8313	37.3622	43.5173	23.5275	24.3736	23.9668	28.613	25.1418	23.939	21.8341	26.6993	27.2494	30.3284	33.5183	34.2152	25.7515	27.804	23.383	27.9867	28.9024	31.4954
Aak1	29.0143	23.1106	25.3127	19.0184	19.838	25.6509	17.1785	22.7523	27.1936	28.4778	35.4437	24.333	19.2269	22.8185	20.0624	21.0369	20.0966	17.9126	20.664	24.9675	21.9026	25.7322	33.976	23.309	23.832	21.1473	24.7784	25.0859	27.9188	23.0724	29.461	32.7106	29.0144	31.1198	27.5836	28.7436	24.3931	26.4822	23.8783	18.7347	21.9849	16.0365	27.1775	26.002	36.2884	28.571	34.0115	29.452
Aamdc	44.6737	43.9142	40.0013	132.9	160.873	140.374	169.57	158.916	127.512	27.2421	31.9506	30.9689	185.907	169.84	178.005	203.472	193.25	172.323	208.888	198.786	188.301	192.954	176.211	201.074	183.231	189.893	166.537	197.888	187.125	202.607	22.5581	18.6243	14.1207	77.6804	107.342	103.751	118.894	125.31	136.113	138.495	124.124	151.334	105.998	107.766	99.0881	108.103	147.72	100.968
Aamp	107.26	106.754	122.081	122.347	114.215	110.559	109.664	115.824	105.371	93.4158	104.067	97.4039	121.533	134.045	119.523	140.906	128.756	119.289	123.09	127.239	124.956	127.181	132.82	139.784	127.261	169.779	141.59	169.374	167.466	199.823	104.672	101.004	87.3725	128.621	123.744	117.091	126.442	129.585	140.725	126.884	132.068	141.622	145.82	150.602	142.617	158.931	168.13	174.842
Aanat	0.306988	0	0.0948219	0.110891	0.110627	0	0.102407	0	0.321395	0.367583	0.329455	0.26712	0.348684	0.352359	0.186358	0.674527	0.357523	0.637377	0.260418	0.21617	0.472373	0.380914	0.24626	0.400851	0.666668	0.224758	0.512072	0.503359	1.1658	0.203593	0.22117	0.219194	0	0	0	0	0	0	0	0.0946753	0.575981	0.574992	0	0	0	0	0	0
Aar2	23.3796	27.8288	29.8967	38.1977	38.7502	37.5106	35.2579	38.6744	39.8885	16.494	19.6314	18.1145	21.7885	24.0712	22.7055	25.9054	25.0559	24.1703	25.2305	27.8991	26.8093	24.8024	30.197	33.5431	27.1407	35.9701	31.4356	36.2822	36.5603	43.1064	17.683	18.2317	18.9877	21.9719	24.9173	25.7571	23.5514	24.2283	26.4647	26.5208	27.6407	29.0284	27.4929	28.9211	27.3622	30.831	32.1286	29.8748
Aars	139.783	129.634	137.106	124.137	116.865	105.968	106.143	111.254	95.9956	78.1582	89.7965	73.7722	72.0295	74.9946	70.5173	88.849	80.8342	86.1563	82.2441	86.0936	79.7718	77.7055	91.1282	96.1663	83.4017	93.1464	93.3705	89.7325	87.6986	87.8359	85.5049	85.5278	94.1343	117.248	110.365	125.298	99.0297	117.737	116.26	82.3777	94.1674	97.4805	101.381	95.9443	82.251	110.813	116.883	127.684
Aars2	8.68128	9.69911	10.0206	10.0133	9.63794	8.76419	10.4373	11.548	9.18972	8.76327	11.1589	8.46944	9.40593	10.232	9.17557	8.82911	9.82522	10.3058	9.52998	12.1386	10.5936	9.77953	11.5286	10.9304	9.3953	12.605	12.3865	13.8915	13.267	15.6222	9.63057	10.6907	10.9438	9.57903	10.2774	10.4254	10.2602	11.2506	12.5954	9.33567	10.9184	10.8342	11.7687	12.0331	12.1528	11.888	13.3668	13.4305
Aarsd1	15.9791	14.2776	35.694	11.3285	8.98717	17.7006	8.98129	12.7956	20.4652	27.7979	31.1342	31.9928	17.2379	21.7032	18.6963	22.6395	16.1072	16.6286	17.7218	17.5779	19.0776	18.7166	17.3642	18.4534	17.7662	21.9427	22.1236	20.3057	20.9258	30.4689	26.4647	24.7974	35.8459	25.3845	22.5625	18.0346	23.9172	15.9441	23.1624	16.9601	18.3059	17.0591	21.539	22.36	22.6268	26.24	18.6359	28.6721
Aasdh	15.3946	13.4285	13.8949	9.44696	11.2758	8.88995	11.4592	11.9386	12.5433	16.9113	17.5244	15.7094	13.665	13.5545	9.88721	11.9335	14.6271	14.0353	13.7103	15.3465	11.3635	12.5978	18.0158	15.2815	15.8607	12.3422	12.2806	15.4931	15.6927	11.9968	16.9234	16.7975	14.8233	18.6308	15.8081	15.7587	14.4101	14.0171	13.5819	12.864	13.1015	12.4034	16.7767	21.1109	18.4788	21.6559	18.7689	16.741
Aasdhppt	31.1296	31.8657	31.096	30.6693	31.6906	29.4815	28.8665	30.7931	29.9092	22.0182	20.5331	17.0159	22.3429	21.9586	22.2054	28.7734	28.9478	29.5536	27.7146	30.9869	28.5169	33.6867	32.0527	34.1032	37.6321	35.1269	32.1245	33.1345	29.7922	33.7712	18.3522	19.3899	23.2186	22.553	24.2743	25.4753	24.4689	23.7932	24.4036	25.1984	23.5145	24.7285	24.1105	24.0913	24.0347	24.991	25.0709	23.1449
Aass	0.237181	0.0556855	0	0.0442305	0.147902	0.0209794	0.0494772	0.024481	0.0171033	0.160694	0.104719	0.0424096	0.0837748	0.0587325	0.108753	0	0.0552789	0.0472744	0.0970899	0.125885	0.130429	0.244109	0.12625	0.146215	0.117159	0.0245346	0.0166247	0.0168701	0.0575111	0	0.0927905	0.145463	0	0	0	0	0	0	0	0.152677	0.118912	0	0	0	0	0	0	0
Aatf	31.4272	29.0408	55.6359	29.4992	25.284	46.187	26.6416	31.097	36.8276	41.4438	36.526	35.5258	28.9509	30.5035	30.2064	35.9076	34.8696	36.35	32.8789	32.0821	33.9673	27.4026	36.1542	32.9434	34.5844	40.4386	36.0777	32.3748	30.4327	42.5534	33.7522	28.6745	45.5287	48.3134	49.8283	47.4494	44.3502	46.3753	45.1082	26.9689	32.981	28.6308	43.099	45.4709	38.3727	36.9798	49.7227	45.9213
Aatk	0.260209	0.101529	0.255039	1.27835	2.00327	0.349432	1.06372	1.63583	0.860463	0.0431356	0.0251591	0.0318883	0.560599	0.56748	0.417205	0.564552	0.71623	0.734903	0.444212	0.509894	0.561875	0.397053	0.442602	0.324842	0.433012	0.539281	0.659787	0.534634	0.659539	0.824965	0.0278371	0	0	0	0	0	0	0	0	0.207555	0.213444	0.11299	0	0	0	0	0	0
Abat	8.47874	8.26043	1.37712	3.44616	3.79845	1.24463	3.45522	3.38281	1.41215	0.399122	0.69191	0.449267	0.190043	0.291496	0.376348	0.346987	0.463622	0.322906	0.626884	0.335453	0.453035	0.44937	0.680982	0.871669	0.588634	0.586567	0.656652	0.395147	1.16787	0.458933	0.852756	0.513006	0	1.46267	0	0	0	0	0	0.949572	0.924724	0.658337	2.67852	2.92352	2.35082	2.07799	3.09384	2.78142
Abca1	1.10849	1.06438	0.0933739	0.436575	0.151451	0.392073	0.613705	0.263507	0.320848	1.47789	1.22048	1.3177	1.99737	1.51551	2.11807	4.37967	3.45347	3.35166	3.1706	3.20942	3.28781	3.00143	3.48027	3.07044	4.26681	4.27653	4.31153	4.46978	3.66956	5.73579	0.707202	0.895379	0	2.17425	1.582	1.35362	1.64687	1.82343	1.17379	1.80007	1.71757	2.25072	4.33769	5.01767	4.13357	5.49766	3.33087	4.88308
Abca12	0.759894	0.396955	0.406958	0.592497	0.433993	0.358331	0.707251	0.772935	0.343897	1.05302	1.12778	0.534904	0.695471	0.660698	0.715103	0.641645	0.88544	0.840215	0.989224	0.608778	1.03231	0.755324	1.25776	0.91594	0.786522	0.788066	0.804644	0.854257	0.379861	1.01924	0.860223	0.910442	0	0	1.03452	1.26374	1.01313	0	0	0.513224	0.800449	0.603557	0	1.03465	1.05717	1.27566	1.16624	1.24745
Abca13	0.168521	0.124257	0.0833847	0.0695651	0.0967746	0.0549431	0.119883	0.27799	0.0340206	0.276892	0.290491	0.190863	0.188371	0.211827	0.203522	0.239096	0.204083	0.160508	0.217298	0.161031	0.168816	0.310641	0.349242	0.190275	0.215474	0.252282	0.202851	0.218835	0.0778742	0.447439	0.297572	0.179988	0	0	0	0	0	0	0	0.118923	0.248156	0.128725	0	0	0	0	0	0
Abca15	0.0115677	0	0	0	0	0	0	0	0	0	0	0	0.0125126	0	0	0	0	0	0	0.0110252	0	0	0	0.0110782	0.0227268	0	0	0.0230552	0	0	0	0.0120207	0	0	0	0	0	0	0	0	0	0	0	0	0	0	0	0
Abca16	0	0	0	0	0	0	0.0344624	0	0	0	0.0236716	0.0600035	0	0	0.0104563	0	0	0	0	0	0	0	0.0284717	0	0.0475528	0	0	0.0237657	0	0	0.0522812	0	0	0	0	0	0	0	0	0	0.0335428	0	0	0	0	0	0	0
Abca17	0.0232455	0.0116793	0.0323151	0.0374835	0.109854	0.135233	0.0923901	0.117343	0.107661	0	0	0	0	0	0.00516664	0.0147821	0	0	0.0110387	0	0	0	0.0276271	0	0.0114037	0.0255815	0	0	0.0197398	0	0.0260821	0	0	0	0	0	0	0	0	0	0.0163487	0	0	0	0	0	0	0
Abca2	12.4975	13.9454	11.3929	29.9278	37.0575	29.3256	27.4772	36.9964	31.6184	9.28059	10.8977	7.39218	23.6114	29.764	27.2285	26.666	21.7761	21.5537	26.1223	38.7042	29.4249	23.389	38.5003	28.0583	23.173	28.8193	29.7506	35.2403	33.2146	42.6029	12.0717	13.1709	10.8369	25.1955	30.4744	25.1102	31.2979	36.9705	30.7975	26.0467	33.3051	33.0352	31.4065	35.8147	31.5296	39.5849	51.7639	36.7794
Abca3	13.1514	12.2679	10.3268	17.2262	19.0389	18.8881	18.8387	23.7695	22.3659	7.36856	7.80086	6.47257	7.82806	8.82505	8.24067	7.31505	6.74872	7.88651	7.58054	10.8732	8.93572	7.56242	11.0826	9.01291	7.96687	5.93195	9.28092	9.70659	9.00699	6.14325	9.81567	8.70577	5.5047	9.52387	11.7325	8.97374	10.1261	10.571	8.75425	8.63652	10.7635	8.62242	12.3989	12.5582	12.93	12.9976	14.0371	14.3132
Abca4	12.8592	7.6843	4.69444	4.89184	4.52121	3.23826	4.9467	5.18572	5.13688	12.0403	11.1724	9.89128	4.83129	8.98224	6.13278	4.97395	6.14376	7.88635	7.15925	7.0953	5.63737	6.38686	8.52598	7.41446	5.763	4.30349	5.06911	3.78967	4.96559	1.65193	8.53582	7.21703	4.74176	7.86082	6.00017	8.16491	7.70932	6.91218	4.66988	3.24817	5.61766	4.28346	6.13584	5.24794	8.35697	6.90479	6.57072	8.80783
Abca5	22.5385	20.5726	26.8092	35.6298	32.1672	57.4904	23.9785	29.8213	67.3298	23.8221	24.9997	22.2663	21.6609	23.4196	23.0716	29.5364	33.3396	37.0488	28.3311	35.8445	33.3278	41.2643	42.8805	43.3934	34.1784	29.6	31.6473	35.3854	15.3278	27.3345	20.3227	23.3451	10.8452	17.4224	23.6653	20.4528	20.7224	22.2645	20.8778	31.4034	31.882	26.0033	19.3083	19.6372	21.2368	20.2757	26.9693	18.1821
Abca6	0.335186	0.272614	0.126259	0.061895	0.0953147	0.134128	0.312996	0.0679556	0.201823	0.15981	0.242345	0.346541	0.150366	0.10161	0.0587286	0.102691	0.151864	0.0435719	0.133578	0.06741	0.0739723	0.11378	0.163159	0.219752	0.0927297	0.147878	0.092407	0.117438	0.0799772	0.070334	0.103361	0.239138	0	0	0	0	0	0	0	0.0373881	0.0165413	0	0	0	0	0	0	0
Abca7	9.90817	10.993	17.6999	9.99603	11.4848	10.0332	10.9485	11.8015	11.9099	25.3784	33.1579	25.4597	17.1854	21.1253	18.2443	17.1855	16.9851	16.5227	17.5243	21.8896	19.4779	15.9683	21.5902	18.3468	15.4433	17.0401	19.2446	19.7019	20.6165	19.2796	32.9129	35.6818	16.1507	18.3428	15.7011	17.6708	16.2374	17.0655	15.4181	15.4792	18.523	16.3468	20.2735	20.8895	20.5328	20.6643	22.1639	24.8483
Abca8a	1.41433	0.538551	0.152016	1.02948	0.558865	0.388632	0.728158	0.237282	0.141263	0.602429	1.00835	0.0958383	0.185128	0.754728	0.307228	0.53745	0.708383	0.395055	0.537834	1.24501	0.610727	1.12364	1.42358	0.189074	2.13814	1.17918	1.50835	1.67944	0.415447	1.1525	0.380133	1.3731	0	1.27589	0	0	0	0	0	0.26947	0.247207	0.394593	0	1.11121	2.70181	0	0	0
Abca8b	4.88014	2.99657	5.24625	9.95289	10.2979	17.9798	8.70678	11.9302	25.7121	3.11949	2.91807	2.32351	4.16633	4.20919	3.99127	5.1667	4.73543	5.65995	4.20487	4.86124	4.14973	5.9471	7.95255	7.19447	6.14572	5.06649	5.93376	5.97632	4.04961	4.21256	2.92449	3.47279	0	2.33809	2.91622	2.48786	3.30743	2.96719	2.82244	3.93922	3.77027	3.78311	3.04473	2.75466	3.33837	2.86845	3.79146	2.70362
Abca9	0.0480529	0.0918877	0.0177507	0.148757	0.12827	0.0819994	0.121341	0.124563	0.0846374	0.524761	0.550843	0.407553	0.228469	0.450797	0.348369	0.432964	0.43654	0.372107	0.246087	0.347342	0.535514	0.313822	0.753686	0.239189	0.471072	0.467455	0.617634	0.437499	0.293439	0.286783	0.707883	0.906224	0	0	0	0	0	0	0	0.377672	0.404655	0.420855	0	0	0	0	0	0
Abcb10	9.74276	11.0931	10.7482	17.2948	20.9063	15.4319	19.3335	20.5927	17.4062	11.5843	12.8435	10.3367	11.0557	13.6248	11.9024	14.8336	14.4364	13.418	15.17	16.3634	14.0973	15.0404	16.674	16.8734	14.0865	16.2231	16.1472	16.9767	18.373	17.3691	11.1835	11.8029	11.0021	13.5293	12.8518	12.4375	11.9529	12.5355	14.4513	13.308	15.1368	13.9256	12.8426	12.4254	12.1574	14.5952	13.4023	15.4701
Abcb11	0	0	0	0.0398852	0.0130124	0	0.024602	0.0364961	0.0255027	0.0143065	0	0	0	0.0278093	0.00550775	0	0.0137167	0.011708	0.0240859	0.0120742	0.0132441	0.0158852	0.0150592	0.0242424	0.0248882	0.0135965	0.0248089	0.125796	0	0	0.138124	0.0263073	0	0	0	0	0	0	0	0	0.180663	0.0144301	0	0	0	0	0	0
Abcb1a	0.0263387	0.0499467	0.267141	0.199408	0.354918	0.817649	0.351598	0.221548	0.809664	0.48248	0.267332	0.0323699	0.0263397	0.104429	0.0842706	0.149578	0.156405	0.13446	0.159928	0.182586	0.339596	0.0983087	0.170089	0.137695	0.311412	0.0773466	0.328859	0.166805	0.20069	0.0478096	0.0797449	0.422071	0	0	0	0	0	0	0	0.117576	0.0681587	0.319835	0	0	0	0	0	0
Abcb1b	3.27816	3.12267	5.31637	1.60375	1.25489	2.24915	1.41443	1.39722	5.56233	7.89487	7.04419	6.19344	2.18732	2.44156	2.19993	3.03334	2.79635	3.91578	3.37118	3.09444	3.2571	2.67785	4.20773	1.96086	3.53471	4.03342	3.83255	3.3659	3.15795	2.79194	5.64938	5.27375	18.6388	7.44284	6.64366	6.75788	5.98046	6.20631	6.135	3.31827	3.71837	3.21698	4.28906	5.09175	5.75595	5.3055	5.40465	6.4721
Abcb4	0	0	0	1.15982	0.883386	0.247144	6.66106	3.20697	1.66892	0	0	0	0.0332021	0.0337065	0.0267039	0.0573265	0.133109	0.0568758	0.0292209	0.0732914	0.0482306	0.173004	0.0547065	0.0734129	0.181276	0.0988168	0.330552	0.198329	0.155969	0.0304717	0	0	0	0	0	0	0	0	0	0.037641	0.0430023	0.0174603	0	0	0	0	0	0
Abcb5	0.0423419	0.0422858	0	0	0	0	0.0415575	0.123834	0.0864104	0	0.0427295	0.053652	0	0	0.0374054	0	0	0	0	0	0	0	0.0697943	0	0	0.045825	0	0.0160723	0	0	0.0461963	0.0444503	0	0	0	0	0	0	0	0	0.0596302	0	0	0	0	0	0	0
Abcb6	16.5327	13.3007	28.1886	39.0796	46.7064	73.7892	36.6754	53.1343	72.7664	24.3973	29.148	24.4787	30.7615	35.6715	29.8076	41.9887	37.9664	38.6623	42.8703	49.4703	42.3963	34.2966	40.7243	44.0169	37.1484	51.2981	47.6845	55.7464	50.5335	49.919	24.6154	25.1306	18.7537	40.223	41.1598	40.45	35.7526	41.0593	42.8237	36.0097	38.1593	34.4566	36.3439	37.8917	37.8627	40.7745	54.0969	44.2403
Abcb7	11.1107	9.00342	8.91222	16.8205	18.118	11.5777	22.025	20.9255	14.0055	15.8524	13.5604	12.6986	14.6503	12.382	16.6768	18.8241	19.294	24.4706	21.1372	24.9896	24.1631	26.3183	23.6198	28.0698	27.6809	18.3381	20.3856	24.6601	9.91006	17.1694	11.7421	13.5571	13.7771	15.3247	16.549	16.6926	15.7517	16.5405	14.9892	18.5212	18.169	18.8987	15.6149	13.6402	17.0798	16.1119	17.8965	16.3892
Abcb8	8.2756	10.7732	10.0537	11.8164	14.3035	13.6156	15.3255	17.9284	15.6295	15.725	20.0281	16.7436	19.4412	24.5001	20.7069	21.945	19.0158	21.5765	23.1719	27.9554	21.4619	22.0281	27.9245	22.5683	20.505	21.8707	22.617	28.6763	26.9833	25.6573	17.892	21.1732	8.94513	26.3318	25.0107	22.1808	22.9867	27.8003	25.1635	23.5204	24.1025	22.0342	21.8429	25.8498	25.1738	26.979	28.3685	31.1146
Abcb9	1.70799	1.26758	0.98135	0.788775	1.72258	1.71462	1.61634	1.05805	1.36884	1.01656	1.4532	1.5121	1.3137	1.70171	1.67006	1.5335	1.77391	1.77866	1.96165	2.4921	1.7798	1.69624	2.03153	2.69226	1.58213	1.75869	1.88394	2.10528	1.8574	2.61773	1.12948	1.64784	1.05114	1.52471	2.01662	1.42148	1.22094	2.04082	1.48377	1.38836	1.56442	1.73002	1.74977	2.49523	2.38955	3.23092	1.90185	2.37365
Abcc1	71.6373	64.518	65.6754	25.4516	30.779	20.0441	23.2286	32.2798	15.5535	39.2799	44.5766	32.9109	28.6131	35.0756	29.7708	35.8209	32.512	33.7176	30.5078	35.6855	34.225	33.65	39.4248	36.9281	34.6579	34.5884	38.2169	37.0328	36.2884	37.694	44.8358	57.5929	78.2609	50.6161	53.6064	48.6445	50.3199	44.5021	44.8681	27.8177	36.6286	29.2586	47.6856	55.6664	47.102	55.4169	55.0399	68.5579
Abcc10	5.53759	5.30404	5.21565	4.90968	4.29077	4.45474	3.84156	5.08106	4.36425	4.63645	7.03021	4.24357	4.32865	4.5911	5.59979	4.99086	4.32861	4.63289	4.41275	5.1177	5.14524	4.83299	6.73166	4.90427	4.31131	3.7416	4.9952	4.63057	3.43937	4.32888	7.04336	7.32838	4.87517	7.41987	7.07366	7.78311	5.33996	7.4622	7.00565	5.05231	5.89218	4.30003	7.83849	8.36692	9.1001	8.24215	7.77694	8.79996
Abcc12	0	0.0202579	0	0	0	0.0195277	0	0	0.0251559	0.0778655	0.0675519	0.108512	0.0811585	0.0680106	0.0435016	0.0623348	0.120113	0.108383	0.0716348	0.135623	0.131646	0.144938	0.121966	0.0907265	0.0407651	0.0433961	0.0229064	0.0411553	0.0467332	0	0.120735	0.114561	0	0	0	0	0	0	0	0.0563912	0.038658	0.0942066	0	0	0	0	0	0
Abcc2	0.273606	0.135784	0.0632273	0.0749664	0.10677	0.0343023	0	0.149463	0.0152832	0.0783879	0.243125	0.302157	0.0406736	0.0759432	0.120366	0.0896094	0.150811	0.0974971	0.0994253	0.350655	0.109858	0.309091	0.0816252	0.169483	0.206503	0.0738828	0.235865	0.135895	0.232547	0.272167	0.186811	0.286455	0	0	0	0	0	0	0	0.0280661	0.144102	0.116596	0	0	0	0	0	0
Abcc3	0.220857	0.133585	0	0.0779095	0.134876	0.0352146	0.31609	0.0535027	0	0.0279432	0.309876	0	0.181476	0.0135939	0.363182	0.423451	0.264936	0	0.166317	0.521318	0.188927	0	0.029447	0.0353503	0.0864038	0.172938	0.157501	0.607135	0.0209906	0.691204	0.16653	0.0128468	0	0	0	0	0	0	0	0.0303957	0.218921	0.173127	0	0	0	0	0	0
Abcc4	4.21234	4.42641	6.43083	3.11448	5.94884	2.36398	3.36498	5.49658	3.51662	7.60884	8.31223	6.8391	1.80087	1.92303	1.76641	2.09877	1.83781	1.83517	1.98099	2.24098	1.79602	1.86214	2.78732	1.45076	1.6875	1.60426	2.13754	2.32403	1.78649	1.64604	8.03582	8.79694	17.2079	5.03825	3.03315	3.49513	3.30227	2.6039	2.86398	1.91807	2.56397	1.92459	2.33879	2.77366	2.53609	1.9584	2.13994	3.10429
Abcc5	27.8242	19.0049	17.0315	39.9717	40.9582	30.0452	53.8486	63.7311	45.14	62.4998	75.4028	50.1327	61.0595	91.7269	66.7807	75.8663	66.096	54.9902	71.352	80.9649	67.9207	79.15	108.719	89.5733	64.4207	60.8228	64.6016	73.6301	74.3071	64.3368	75.6132	77.1126	56.009	85.3277	84.4877	71.6158	82.1671	76.8715	80.5776	70.9581	84.7917	75.2947	88.1607	91.8534	90.6999	83.4492	91.6402	92.8687
Abcc6	0	0.0122106	0	0	0	0	0	0	0	0	0.0365664	0.0310723	0	0	0.0108281	0	0.0134826	0.011507	0.0118372	0	0	0.015617	0	0	0	0.013366	0.0121941	0	0.0211057	0	0.0136361	0	0	0	0	0	0	0	0	0	0	0.0425599	0	0	0	0	0	0
Abcc8	0.112471	0.13494	0.300093	1.4968	1.43923	0.533438	1.7129	2.59502	0.64223	0.0282562	0.0612286	0.062433	0.284008	0.357021	0.358986	0.342388	0.284453	0.346828	0.558943	0.524601	0.457732	0.392223	0.81799	0.837955	0.417796	0.402834	0.575775	0.610143	0.6573	0.67124	0.0273978	0.0129902	0	0	0	0	0	0	0	0.941522	0.789332	0.812362	0	0	0	0	0	0
Abcc9	4.53847	3.04548	0.15305	39.0289	49.912	38.3949	39.453	47.9442	30.887	0.174765	0.213737	0.10842	1.59467	1.63878	1.5437	1.99306	2.17032	1.98754	1.88731	2.59745	2.48633	1.66499	2.45285	2.64521	1.71954	1.99594	1.92217	2.32462	2.25375	2.0133	0.10162	0.140411	0	0	1.04979	1.01742	1.59317	1.9341	1.33847	1.80656	1.67776	1.37181	1.09263	1.18363	1.1358	1.42997	1.74097	1.45494
Abcd1	12.7934	12.1343	11.1532	16.1715	18.7647	16.861	17.9139	16.0797	13.6701	13.2084	16.6841	13.6005	14.9033	17.0731	14.1891	15.8006	14.3373	14.8316	15.8213	18.5328	16.5949	13.9043	16.9396	15.6874	12.2268	12.85	15.9213	16.4958	17.4119	12.7638	18.5447	18.7983	10.8156	15.6212	17.1945	17.5972	15.4102	16.1591	16.7968	16.0696	19.543	15.3852	18.5291	17.7264	18.0477	18.7177	18.8888	18.2249
Abcd2	0.761655	0.640264	1.40074	0.578777	0.493262	0.566925	1.32318	1.01101	0.948927	2.30084	2.48037	2.28918	0.719508	0.95213	1.0018	1.32291	1.57441	1.47772	1.34332	1.47792	1.46256	0.781193	1.40523	0.584075	1.28946	1.14084	1.2452	1.58558	1.22786	0.971665	1.86028	1.90906	1.09662	1.02293	0	0	0	0	0	0.801707	1.07925	0.674357	0	0	0	0	0	0
Abcd3	36.0091	37.5913	32.8375	34.0286	37.3222	30.7495	40.9027	41.8083	31.5095	30.0742	30.3605	24.6303	25.7136	27.0802	27.5796	33.8927	37.1953	36.1328	36.5134	39.6531	36.1659	36.988	40.6797	39.2736	41.7234	38.7081	40.9338	41.3105	40.1753	34.8044	30.2411	31.4829	29.6585	33.3794	34.0917	32.6386	32.505	34.4482	30.6745	34.0159	35.0193	30.9118	34.7733	33.5513	32.7033	37.9201	37.0054	32.9658
Abcd4	15.9044	16.0163	19.5782	13.8342	13.9266	17.847	12.4146	10.2482	13.7552	20.0944	27.0202	20.944	13.7982	16.4465	14.1158	14.4493	14.2048	15.0415	14.7245	19.0287	17.4795	14.4696	15.9753	16.2837	14.405	17.1532	17.7111	18.4274	19.5994	18.2335	22.4295	22.4177	18.2645	21.1529	21.8915	20.9372	19.5889	19.2014	19.6307	13.133	15.1828	14.1756	21.841	20.9213	20.131	20.7501	23.1403	22.0956
Abce1	110.334	105.035	99.5683	86.938	90.9078	78.1679	85.7528	90.467	77.6725	144.151	119.706	107.472	116.179	106.821	128.335	133.825	149.819	169.424	153.839	164.863	162.298	176.642	169.632	158.592	188.751	140.173	165.285	177.143	94.413	113.864	118.156	117.231	274.435	209.478	230.317	237.313	205.999	211.747	208.492	162.229	157.511	144.611	216.291	212.941	213.354	218.77	227.662	207.509
Abcf1	67.05	61.8617	63.4069	77.6206	74.7019	74.2046	81.4831	92.6043	74.6532	64.1255	73.6949	57.3138	77.3703	83.962	75.3377	85.2328	72.9739	78.8529	80.6345	88.1366	84.7126	82.3855	92.048	84.4058	79.7774	86.9702	91.6746	95.8255	97.8252	97.5396	57.9362	59.8718	79.1829	87.9254	91.7621	85.6677	92.1715	87.0472	99.6235	70.6039	82.4103	81.9311	98.5614	99.6994	95.0988	109.357	118.187	114.558
Abcf2	70.9281	74.4529	78.2148	86.918	82.4189	93.3031	85.8013	92.3136	97.2345	77.4306	82.4497	71.1328	81.6657	84.2993	86.6837	99.5335	92.9382	100.877	97.1201	95.003	98.3391	95.5902	104.133	111.547	95.1721	109.581	103.394	102.723	108.866	111.536	69.1124	68.4873	95.8503	93.2794	93.5285	87.9213	85.3442	94.5375	94.9182	102.015	111.147	102.523	92.0913	92.0783	89.8345	100.063	106.386	111.953
Abcf3	42.3709	43.0421	39.4732	66.0612	56.6407	65.2674	68.3591	63.4041	64.349	34.6908	47.3927	41.6048	48.4547	57.8892	53.3831	50.8684	52.8579	56.2477	56.6862	60.4397	63.5297	67.7168	78.9578	66.4832	49.7345	62.0167	67.8513	71.9978	61.854	72.9882	51.8378	45.579	39.9198	64.0028	66.8229	59.2766	62.4825	59.1165	60.1444	67.5362	69.1175	59.8131	67.9224	59.8411	68.4595	66.7298	75.961	84.9894
Abcg1	0.34712	0.0864544	0.0325161	0.109976	0.123905	0	0.233313	0.0754353	0.0528294	1.10294	1.50192	1.23166	1.07734	1.17542	1.34968	1.52024	2.04067	1.54014	1.0142	2.13953	2.01145	1.28866	1.36829	1.20947	2.09934	1.76973	1.87418	2.10695	1.95081	1.48309	1.96448	1.88995	0	2.17192	0	1.00041	0	0	0	1.31154	1.27949	1.42848	2.50914	2.14149	2.67135	2.12958	1.66852	2.03225
Abcg2	79.4494	99.278	48.7932	62.3049	72.483	70.6119	62.337	77.8135	72.5255	65.7739	72.1957	60.4891	67.2405	58.6114	66.0992	67.6754	82.118	82.4252	81.5057	86.0643	80.7655	97.3006	90.347	101.205	98.183	81.7652	86.0389	92.751	82.5744	62.527	55.7439	63.6151	47.565	60.9767	63.4444	73.8299	73.0707	62.2891	65.8685	64.4661	55.3314	55.6858	68.3454	62.8019	58.1143	63.3667	65.7561	56.8741
Abcg3	0.0208986	0.144218	0	0.0440411	0.0863553	0	0	0.0907645	0	0.0950029	0.0206472	0.0786227	0.0488326	0.0691669	0.027401	0.0261624	0	0.0195335	0.0200271	0.040243	0.0220638	0.026208	0.0248976	0.0200602	0	0.022501	0.0821059	0.0415978	0.0354842	0	0.0228785	0.0435681	0	0	0	0	0	0	0	0.0342563	0	0.0238009	0	0	0	0	0	0
Abcg4	0.594459	0.144717	0.296279	0.571745	0.0706292	0.266514	0.262262	0.158836	0.412812	0.529909	0.866718	0.571213	0.326703	0.25923	0.357211	0.385116	0.40046	0.301286	0.301799	0.989661	0.437052	0.641825	1.23548	0.352609	0.266646	0.242377	0.370148	0.59218	0.243891	0.285057	0.621275	0.301187	0	0	0	0	0	1.40274	0	1.05534	1.35672	0.522279	0	1.0986	0	1.61185	1.13025	3.04478
Abcg5	0	0	0	0	0	0	0	0	0	0	0	0.115973	0	0.101993	0	0	0.0895048	0	0	0	0	0	0	0	0	0	0	0	0	0	0	0.139122	0	0	0	0	0	0	0	0	0.11021	0	0	0	0	0	0	0
Abcg8	0	0	0	0.0899131	0	0.0269994	0.130396	0.0412164	0.0172715	0	0	0	0.0928859	0.0942344	0.0248905	0.0335531	0.0622673	0.0251409	0.0547168	0	0.0851028	0.0334648	0.0676631	0.027283	0.0567446	0.0287934	0	0.0564122	0	0.0564432	0	0	0	0	0	0	0	0	0	0	0	0	0	0	0	0	0	0
Abhd10	20.4284	18.9271	17.6063	16.0526	14.5572	14.2096	15.4415	13.9055	18.7363	20.5714	20.6735	18.1677	11.8407	15.6695	15.835	16.4214	18.6087	18.2034	17.0269	18.6206	17.8399	15.3924	18.9879	17.0286	20.1281	17.6717	17.7955	17.4209	11.8367	14.3818	18.4152	21.4146	17.5985	19.8047	16.4941	18.1802	16.3099	17.7408	14.0245	14.7638	15.797	15.6328	15.3484	17.3706	19.7785	16.2369	19.1046	22.3055
Abhd11	22.6033	27.0137	30.1253	23.2903	22.6993	30.0526	25.4676	28.1991	31.3871	19.8612	21.6575	19.3607	20.8699	24.8762	22.0949	23.4088	22.1954	21.7088	24.3706	27.657	21.8932	19.919	24.6778	24.9475	20.4076	29.0609	23.2915	30.9241	29.7233	33.0812	15.7449	15.2047	15.8358	24.9771	24.2554	21.2709	23.4121	19.3165	24.8392	24.2222	26.7638	25.0906	21.2893	18.8402	18.9937	24.8118	29.3251	21.8026
Abhd12	50.8383	56.7355	46.7585	41.5842	52.8196	54.5106	41.3043	44.2099	56.8508	53.5887	63.5929	54.673	35.7567	40.7519	38.7679	36.8705	37.8265	39.3147	39.2664	45.8431	40.1096	39.8232	44.5155	37.0659	39.7147	33.925	42.9014	35.3961	36.1651	23.3699	67.4176	65.1875	37.5522	36.4981	31.4775	37.0999	40.5087	35.6389	32.0746	42.9589	48.231	40.7699	33.9061	37.5061	34.5808	40.5324	37.1802	39.6968
Abhd12b	0.636079	0.215618	0.213358	0.184763	0.203921	0.0743991	0.0932111	0.267099	0.109416	0.568309	0.501478	0.191329	0.184585	0.238561	0.243515	0.242644	0.337564	0.241598	0.269879	0.464431	0.405811	0.34433	0.14326	0.218339	0.232895	0.361215	0.263206	0.126234	0.165562	0.0933107	0.385966	0.371212	0	0	0	0	0	0	0	0.187254	0.253011	0.158346	0	0	0	0	0	0
Abhd13	16.2395	14.95	13.1324	21.9619	21.4034	12.8819	17.9733	16.7891	13.9194	18.5251	17.942	14.9402	15.2938	14.8498	15.5431	19.3369	19.7582	21.3073	19.0739	20.96	20.4999	19.1881	19.706	19.9358	21.6359	18.8007	21.0108	19.8739	16.2884	14.6404	16.0441	16.9742	14.4696	19.8737	19.871	20.2207	18.1081	17.3138	17.6256	16.2236	16.743	14.545	18.569	17.2906	16.2325	17.847	17.7911	17.8472
Abhd14a	26.2455	25.509	29.7436	28.3703	29.5532	29.675	22.6213	27.6573	31.7799	14.4902	15.805	14.5149	16.7077	19.4073	18.4096	18.7001	21.0399	19.7296	22.0032	22.4671	18.6923	19.8729	23.8773	19.0758	18.9262	22.8547	22.6547	22.6166	25.5868	17.5231	15.8673	20.0847	17.1638	19.8463	21.1669	23.3072	19.802	19.8583	22.2426	23.8083	24.8457	22.6818	23.4625	25.4105	21.1834	24.2245	22.0977	26.2245
Abhd14b	2.55659	1.77658	4.06934	3.26082	3.19582	3.50291	4.58551	4.19928	2.36786	9.60825	11.6119	8.10596	4.06121	6.2216	3.68755	4.51316	3.69097	3.35708	3.93751	4.7618	3.69662	5.16223	5.82975	4.31997	4.27182	2.67166	2.53576	3.31695	5.40358	3.27324	11.4752	12.081	10.7105	6.97622	7.40356	5.95311	5.43971	5.9716	4.8604	4.83804	7.3825	4.73203	5.90248	6.27995	9.04047	6.05792	5.1058	5.7615
Abhd15	0.384703	0.641017	0.910884	2.23186	2.36369	4.02357	1.6422	2.33558	3.38408	1.1773	1.19823	0.694546	1.85875	1.80645	1.57869	2.02065	1.91961	1.60182	1.80194	1.97452	2.0375	2.7126	2.37845	2.37901	2.15405	2.77206	2.36329	2.32011	2.24597	2.53519	1.26282	0.878104	1.48695	1.57095	1.79133	2.20449	1.77724	1.60405	1.86372	2.55571	2.46444	2.40846	1.9943	1.82348	1.6404	2.45856	2.51349	2.49958
Abhd16a	20.1824	17.4434	16.2004	43.1278	41.7965	37.9568	52.9169	52.3286	41.0624	38.1644	47.1131	40.9977	47.7595	55.3843	46.5993	45.6012	45.1746	45.9632	47.4753	55.6957	47.9931	48.2315	52.743	52.0868	39.6922	46.8563	51.5038	53.6734	53.5696	48.023	52.0032	58.0013	38.6497	48.4351	51.3499	57.1288	47.0816	48.6399	43.9393	57.8252	55.17	51.1753	55.5152	54.9273	49.8023	50.7728	53.8993	59.0071
Abhd17a	53.9044	65.5619	88.1188	57.3169	53.724	64.5339	50.5568	52.5458	68.2205	55.4436	67.4821	65.3811	63.0831	68.069	58.4437	66.7205	58.1671	58.3456	54.8443	62.9709	59.0801	56.2889	53.8144	58.3029	55.2819	77.2419	64.6296	62.3917	68.996	94.4286	70.1146	77.261	61.5537	63.8665	63.6626	56.4446	49.8616	55.8497	64.2241	61.7889	63.4766	67.1426	68.5814	67.348	56.9488	62.3187	66.5339	68.914
Abhd17b	22.2613	24.4452	20.9315	26.3524	24.92	20.309	22.2421	19.9262	17.7366	28.7902	27.5784	24.5525	23.0449	21.9443	21.4446	28.4798	31.021	30.2832	27.8314	32.1543	28.0184	25.3236	27.5921	29.1432	33.0494	27.1376	31.3017	32.2777	29.377	27.2141	25.3463	24.6285	25.9656	27.4471	27.4763	28.8063	26.9254	26.5981	29.618	26.0588	24.5757	24.5029	24.769	25.4345	25.9797	25.6055	28.8567	23.2246
Abhd17c	38.7165	41.8368	33.8603	59.3407	65.1838	32.3259	51.4406	51.4877	36.1157	30.4686	28.4087	25.5378	34.2723	37.5262	34.8208	42.0588	40.4989	38.9715	31.992	45.4253	35.3496	34.2351	42.9536	34.6181	36.4599	35.8304	39.3903	40.0587	44.2766	30.6968	24.125	27.7695	36.2937	42.7525	50.4542	43.3888	41.5848	46.6932	46.3998	30.7754	31.851	29.5464	38.2931	41.0753	40.0155	43.7497	49.0674	40.3135
Abhd18	3.8223	2.66364	2.02503	4.8685	4.61882	5.42774	4.53308	4.50574	4.42358	2.0084	1.66903	2.06711	2.6797	3.00062	2.36432	3.76289	3.66525	2.99727	2.9733	4.4999	3.25695	3.90052	4.31564	3.85876	2.73953	2.13498	2.86664	3.47611	2.35113	2.66639	2.38995	2.18716	2.09085	2.38945	3.1213	2.83456	2.05742	1.28217	3.37638	3.44034	3.59664	1.90714	2.79807	2.84715	0	2.50548	2.92203	1.54978
Abhd2	41.8882	41.2072	42.8019	25.059	22.705	16.4011	22.5219	16.7863	15.0428	53.8525	54.4233	45.4222	27.1403	28.738	29.0855	34.108	34.3399	35.5414	29.2015	32.716	31.3828	25.235	29.958	27.7831	30.3858	29.0119	34.2757	28.5121	31.166	24.1403	50.393	54.7187	52.2317	56.737	53.087	55.4556	46.4178	47.6786	45.9858	25.0138	29.1069	24.1576	54.9749	53.4599	53.5337	55.7596	52.0102	61.0481
Abhd3	1.36597	0.997414	0.712922	2.78137	3.06299	2.93714	2.26279	2.04165	2.62296	0.268686	0.7039	0.486455	1.03568	1.15724	0.751543	1.16551	0.811363	0.899548	0.815152	1.23302	0.733601	1.13989	0.879808	1.1615	0.917226	0.945979	0.900188	1.25239	1.44397	0.696817	0.420832	0.596257	0	0	0	0	0	0	0	1.29351	0.836278	1.2048	0	0	0	0	0	0
Abhd4	63.6573	67.6108	57.6922	34.3163	32.3687	36.8426	27.9331	30.7461	44.0134	49.787	52.9941	55.2297	61.7056	66.0223	61.3059	64.9064	65.4921	63.0698	59.5786	64.5612	64.4211	68.5193	72.2082	60.2022	67.5803	68.4819	74.4837	71.0168	74.9551	55.6596	63.4253	66.6728	28.7015	71.3147	64.7674	60.6619	63.6134	61.0993	60.0843	72.7449	79.7115	73.7241	75.9267	74.6531	74.3336	75.0437	80.325	82.5948
Abhd5	35.3912	28.3237	25.7011	49.5153	51.2539	41.8368	46.8528	50.2963	48.072	44.0864	48.6555	39.1706	42.5033	41.9769	41.8593	49.3192	50.6041	50.1035	50.362	52.8139	46.7418	45.9737	55.5546	48.7401	57.8667	46.6256	55.3221	49.6894	48.8553	52.4776	39.2947	42.8624	40.8538	44.1063	51.1069	45.9523	49.8252	43.1458	48.8357	42.8807	47.3963	42.9697	51.7071	52.3736	44.8525	52.672	46.4239	48.0725
Abhd6	4.3566	6.29083	4.94582	5.10375	4.9303	8.29215	6.01952	5.37993	9.66871	16.5782	15.6714	15.2305	9.02893	11.6139	9.57372	8.67368	8.97893	10.3764	9.08828	8.99147	8.15905	11.7431	11.0568	11.7674	8.7761	11.4078	9.40147	10.1474	9.38355	9.54426	13.3166	15.3439	11.0143	12.9844	11.8446	10.075	9.53688	9.60784	10.9851	9.84336	10.2302	9.17956	11.0708	8.97846	10.5844	11.1037	8.94499	11.36
Abhd8	37.4471	40.0676	33.39	23.5217	22.0866	21.2701	24.2134	21.1921	21.6535	56.4463	72.2071	64.4293	61.019	64.2026	57.5105	68.2682	61.4671	57.7586	64.8527	68.11	66.7225	66.3941	64.7709	71.5635	62.3431	79.338	66.0781	73.2588	74.5571	96.8768	74.675	79.9058	42.7507	47.7068	48.52	46.895	41.1972	47.0998	51.4007	67.6968	75.2176	68.844	54.6453	54.1178	45.7953	52.5025	54.7096	58.5559
Abi1	118.831	102.503	75.3068	98.7917	100.633	97.8066	72.368	86.548	90.4672	95.6306	94.9692	75.1982	61.5899	68.39	63.4561	64.2631	70.3424	76.0294	68.4633	81.1535	70.4906	74.9015	89.4605	77.7411	78.4815	57.5736	69.6805	61.9628	49.6954	37.5285	88.3144	83.5034	87.4456	76.4286	75.8476	84.9411	76.6872	64.0652	60.1857	57.6826	58.8493	57.2149	76.3198	81.6993	76.8239	70.5033	74.0826	73.904
Abi2	22.2811	21.0463	21.4709	21.7651	22.8048	31.1162	21.7855	24.0714	28.4231	27.1489	25.0881	23.3865	20.2914	22.8634	21.5314	22.6029	22.4555	25.4762	21.939	27.1369	22.8753	28.5128	28.0091	26.2724	29.0986	22.6077	27.5272	27.7913	19.3441	19.0461	25.4288	26.1117	31.6743	29.4549	29.8749	29.9464	29.3115	31.2169	23.2961	22.1288	23.0685	19.1858	24.9516	24.2918	30.1269	26.2793	28.1009	26.6585
Abi3	0.0365054	0	0	1.29587	1.05918	4.68288	0.786759	1.9172	1.7079	0.0706347	0.0612899	0.284042	0.640183	0.624387	0.418029	0.138444	0.524115	0.278316	0.744323	0.643628	0.756371	0.548237	0.653061	0.597983	0.474287	0.355075	0.543615	0.853019	0.556753	0.372166	0.0398653	0.0973304	0	0	0	0	0	0	0	0.449497	0.564018	0.58056	0	0	0	0	0	0
Abi3bp	0.0161342	0	0	0.0339452	0.0498708	0	0.0628096	0.0699168	0.0325656	0	0	0.0201865	0	0	0	0	0.0175373	0.0122522	0.0154002	0	0	0.0202458	0.0192101	0	0.0159258	0	0	0.0321359	0	0.0641943	0.017676	0.0335827	0	0	0	0	0	0	0	0.0116114	0.0452971	0.0161632	0	0	0	0	0	0
Abl1	81.2433	74.3784	54.2453	38.952	34.2123	24.0386	40.1653	37.1955	22.6767	65.0378	75.6767	60.1904	34.4866	43.2894	34.6851	35.171	34.3959	30.9583	31.1546	43.2253	40.9436	31.0492	43.7271	32.4733	31.4939	36.8727	36.9251	42.5967	41.6037	40.5541	79.187	80.3264	71.8637	73.0139	55.6039	62.7231	55.7144	54.4416	50.8859	30.4098	42.364	34.876	58.8527	63.7113	60.7666	59.9496	51.1186	67.4707
Abl2	42.9257	40.7966	29.2584	43.1309	43.9937	33.1497	45.3974	44.535	27.9282	43.541	43.5033	37.8665	39.8513	44.9227	44.3166	57.9922	55.0906	56.965	51.1601	59.9005	52.7747	46.8203	57.8781	58.0722	55.2283	55.409	59.5053	58.6268	56.1554	50.4587	32.9592	35.8291	53.9757	64.2686	75.7366	71.5574	68.2981	70.7761	76.714	36.9176	44.4697	38.1383	73.4703	71.9594	77.2886	78.5499	93.254	85.0578
Ablim1	72.2488	65.4575	28.5635	102.111	133.81	198.754	130.2	193.796	185.556	86.4458	106.403	85.662	231.611	205.752	224.207	195.196	194.424	213.795	223.96	256.284	234.813	339.634	380.347	342.925	242.576	213.764	261.914	280.39	268.725	205.914	119.374	123.207	134.58	234.771	261.799	281.223	285.985	305.768	257.645	255.626	314.281	251.69	324.781	324.512	335.816	339.949	382.895	343.524
Ablim2	4.97846	3.5389	1.5416	67.9621	76.7088	53.6155	74.215	87.8245	67.546	0.203478	0.567651	0.262548	46.1758	60.3637	47.5387	42.5947	40.7524	40.8027	48.7253	54.5929	50.0092	62.0732	72.8687	53.6526	49.0317	41.6759	48.1764	63.1376	53.011	42.5873	0.986994	0.613876	0	7.67331	14.5544	18.2747	27.4758	30.6909	22.2114	43.3182	50.445	41.3623	20.202	20.4663	21.834	30.8733	40.2769	30.2218
Ablim3	2.4298	1.21119	0.394904	105.801	127.244	112.939	147.589	148.635	98.0927	1.09239	0.973106	1.33137	78.9285	70.346	79.9878	71.023	73.0106	71.1699	84.5962	92.1541	87.9611	102.178	104.486	113.367	78.9978	76.0568	90.0919	98.0966	110.324	76.9306	2.10671	0.707678	0	24.37	43.1826	35.7028	52.6285	62.3262	51.1717	100.513	99.5404	95.6465	48.2613	43.0569	47.3442	55.5547	75.5687	48.5282
Abr	87.9218	87.7178	94.8724	72.8817	84.8761	99.6926	60.8517	63.1237	83.9399	104.381	125.993	95.3984	116.322	126.616	116.029	128.758	121.301	127.152	123.381	153.334	130.27	104.016	143.659	123.833	120.254	117.515	135.662	129.783	134.601	140.038	111.604	116.226	98.7955	136.438	157.512	145.94	153.332	160.304	153.478	107.944	131.294	108.168	156.254	152.193	155.769	160.397	190.478	169.699
Abra	1.20814	1.20134	0.418839	38.4919	39.995	62.1681	111.334	70.1842	61.9809	0.953998	1.40326	1.14558	29.3996	24.5215	30.5315	36.5876	34.3077	34.5587	38.42	35.5135	36.6421	32.2189	27.1792	32.8239	31.7703	31.6316	26.7288	48.056	43.3331	31.5473	0.659538	0.474889	0	20.6479	24.61	20.526	23.8705	20.5502	22.875	19.0296	17.7652	21.0962	29.7046	25.127	31.5253	33.4958	45.9664	27.1205
Abracl	115.005	118.605	157.642	30.0759	20.0799	18.7247	22.1488	13.3352	14.3703	173.11	168.93	167.507	68.6951	67.8046	65.3232	88.5893	87.91	98.2711	72.1861	72.3377	73.5859	55.8	57.2434	51.8728	78.0875	66.976	68.4935	64.4852	55.3823	48.1206	169.507	171.417	111.787	146.941	102.757	114.105	88.4268	91.24	91.7433	56.0295	52.7233	53.4532	91.5102	87.7908	93.9842	80.406	74.7107	84.6312
Abt1	15.9546	17.2581	22.9697	24.4942	20.9165	19.432	22.9638	22.1029	20.1614	24.7147	27.4786	22.7653	23.7415	23.9926	23.7865	28.2659	26.5956	27.2877	28.0222	28.2988	25.3256	28.0789	24.4941	27.9844	29.2431	33.158	29.537	28.9644	27.7245	25.7846	22.2954	23.3024	29.0125	27.5419	27.2566	25.466	23.5655	24.8106	28.2393	25.0276	27.8536	28.3083	26.5569	28.0368	24.2317	26.4874	30.9369	26.3835
Abtb1	5.48322	6.17804	8.12282	11.798	11.5276	14.6041	11.0825	14.2918	15.4827	7.81909	11.833	10.3855	13.0504	13.7038	13.5519	11.232	13.029	11.7373	13.1579	13.235	12.3567	14.1229	15.7309	14.1861	12.6759	14.734	16.9374	17.1762	16.4322	16.2933	12.8614	12.8471	4.5367	17.9664	15.3333	13.9645	16.4391	16.7667	17.5172	17.2504	17.3278	17.3324	18.6434	19.2696	18.395	19.8915	20.4108	22.5728
Abtb2	5.24733	4.75746	8.60914	14.0764	16.0883	8.84538	14.3346	13.6245	7.47205	8.54912	10.6629	7.82199	13.6267	14.9872	13.129	15.7312	13.0717	14.1298	12.8223	15.5533	13.5167	9.87355	13.1287	11.3477	12.8464	13.9847	15.6644	14.365	14.4918	16.5527	9.72257	10.4869	4.52407	21.6942	21.5654	18.8823	19.0965	19.2371	19.4134	11.5363	12.294	11.0552	21.8672	19.7941	19.4856	22.5897	22.8121	24.9584
Acaa1a	51.8998	54.1397	64.9548	63.1528	63.2698	48.8148	59.6708	64.1918	57.5111	28.7625	42.9673	32.6498	35.2486	33.7548	31.3268	36.7448	34.3273	32.8259	32.3298	40.1784	37.7312	34.7045	35.3997	34.4574	34.7632	49.3551	38.574	46.8895	45.3209	80.3187	43.6658	47.7708	30.4342	46.0161	40.5775	40.0848	34.7136	35.5643	44.058	34.0266	43.2614	42.2237	45.922	52.7449	46.8938	46.4493	49.8255	52.2779
Acaa1b	0.0464974	0	0	0.455976	0.0947775	0.0439732	0.317278	0.132627	0.0456544	1.66136	1.90688	1.94187	1.25453	1.69651	1.50531	1.46755	2.4837	2.01324	1.43785	1.8142	1.75958	2.10058	2.22964	1.77984	1.94946	1.87622	1.83881	2.27111	2.35362	1.91518	1.59557	2.25008	0	1.46943	1.61235	1.48519	0	1.62117	1.23225	1.87431	1.55242	1.96121	1.65678	1.86222	2.02741	2.1246	2.15094	1.84841
Acaa2	22.8271	23.0484	57.3663	138.753	143.081	156.035	155.237	139.439	140.538	87.0086	105.227	98.7998	127.127	128.564	126.029	135.196	131.95	132.882	140.302	140.617	131.547	116.107	113.597	139.588	116.819	137.895	116.48	128.083	143.321	161.269	98.2644	97.3429	98.0287	77.8148	85.8395	86.1775	84.4955	89.8863	99.4839	106.442	97.2779	113.229	86.2986	90.3855	81.75	91.4231	90.5258	97.5331
Acaca	46.2214	39.3928	46.1377	32.4394	27.4177	43.2566	30.7652	32.7816	35.7896	78.1187	86.0893	66.178	60.9693	53.7104	59.1555	74.3158	72.4721	71.2054	67.7765	71.1013	66.4429	57.0549	71.2206	78.023	61.7324	70.074	69.344	72.6057	61.2508	63.2175	75.6979	79.2892	94.5518	83.3075	81.9377	83.0261	78.8048	76.6944	75.4925	52.8241	52.5756	53.0961	67.2268	66.9515	68.6544	71.7748	59.6564	75.429
Acacb	2.4838	2.87118	2.86794	2.95115	5.72142	4.07166	7.34322	11.4394	5.83174	0.689518	0.578224	0.483936	0.846899	0.989038	0.79693	0.993185	1.55982	0.668178	1.75099	2.44976	2.50104	1.3446	1.70508	1.77435	1.50684	1.8101	1.95988	3.47729	3.57195	4.42999	0.299372	0.568075	0	0	0	1.65716	1.43452	2.06512	2.62718	1.78345	2.51311	2.21296	1.44042	3.09172	2.04958	2.13365	2.45192	2.4579
Acad10	10.1224	7.56766	14.0441	6.79214	8.54783	8.37678	6.56148	8.05034	7.3948	10.985	16.8677	13.7045	8.1345	9.73584	8.99712	11.2052	7.71356	9.97947	10.0399	12.7193	6.98762	10.6773	12.4492	10.9953	10.2968	9.50892	9.09983	6.0701	9.08902	8.66248	12.2257	11.9384	7.85722	9.72992	16.347	7.72312	10.8589	8.26665	10.849	6.897	10.127	7.3007	12.1693	12.9523	8.10387	14.9654	14.4802	17.0686
Acad11	23.2801	23.6204	23.6674	28.3132	26.4022	36.256	27.8086	26.9334	42.2477	11.5244	13.0574	9.59234	18.6389	20.0916	18.1483	21.9876	22.7835	22.4426	23.7617	26.0906	22.5992	27.2443	27.2753	30.0953	26.9491	27.4395	25.6278	28.7173	27.2674	24.9166	14.6759	15.0664	6.0317	17.8543	17.2759	17.4492	17.9149	19.1346	17.7749	26.3772	31.4967	27.4687	22.4108	25.4519	24.3709	25.5783	24.8007	25.6292
Acad12	8.67176	9.1562	15.4261	14.0264	14.8125	26.8468	12.7012	17.2149	30.1827	4.98338	5.18993	4.01631	6.42055	7.77486	6.3829	7.75344	7.82342	8.02689	8.2501	9.61862	9.06748	10.3408	12.7961	10.3325	8.57077	11.0687	9.92248	11.9264	13.9655	10.8617	4.48968	5.50584	2.04037	4.02883	4.81689	5.47187	5.03085	5.50885	4.37351	10.9262	11.9985	11.5006	6.01489	6.58477	5.45062	6.62932	9.08542	7.40955
Acad8	40.3725	34.8613	34.6982	29.2811	30.6143	28.1764	26.7861	34.2825	31.9671	19.9051	24.863	20.5581	21.3308	23.7726	21.4892	24.2726	23.6549	18.2824	19.7647	24.5289	23.5906	26.4839	34.8598	26.8672	25.2874	30.1863	27.6029	34.0546	27.336	31.764	27.0885	25.2252	26.9225	29.6394	29.018	26.1365	27.0473	24.2441	28.3179	25.8869	25.6322	24.7786	31.3492	32.6067	26.0898	38.1317	32.2098	36.9517
Acad9	23.5834	21.6937	20.2885	20.8131	19.7181	14.5379	18.0128	20.4724	14.2227	24.4966	23.8189	20.6146	18.9536	19.5965	19.4901	21.6663	22.3546	22.2608	21.788	21.1223	22.0973	22.056	24.8683	24.2459	21.3818	24.9389	23.3426	23.7811	20.2926	23.9341	22.811	23.3899	27.2462	25.5094	23.2122	25.6489	24.9931	23.5676	24.0528	18.0558	19.4553	18.1074	24.4711	23.2314	20.8897	22.8999	25.773	23.7583
Acadl	137.831	135.916	104.11	369.001	403.349	269.017	413.471	499.497	316.775	130.843	137.784	127.491	160.13	188.815	164.668	221.99	218.334	217.13	213.336	250.722	213.887	214.48	238.72	234.35	224.506	242.305	257.287	268.358	281.104	223.781	108.898	109.051	114.394	153.285	198.323	176.649	194.859	200.105	205.529	185.027	184.019	190.619	181.627	170.148	181.079	191.354	243.031	186.202
Acadm	40.8204	41.338	45.421	73.8273	82.7154	51.1195	104.615	104.87	47.8735	105.093	117.557	104.947	73.401	72.3739	76.833	92.3779	86.4664	80.4533	89.5741	100.016	92.8033	84.8529	84.5116	82.3491	84.6781	91.098	82.0854	96.1366	92.7762	109.035	97.1708	103.369	80.0238	73.1229	73.8777	77.6645	69.9712	69.271	72.783	73.2487	76.972	75.4674	68.616	64.5809	63.8744	68.0242	68.6753	68.713
Acads	39.4277	47.781	52.6118	60.5233	68.6756	60.2409	67.904	69.0318	48.7495	41.8173	50.2972	44.0021	54.0265	63.5911	56.3327	65.0953	60.2997	61.7119	62.4993	77.5998	63.6223	57.9899	66.1662	57.7514	58.0831	81.1922	73.0773	82.228	84.8669	93.0356	52.2619	57.7138	42.3519	62.2132	66.9347	62.7294	60.7256	70.1469	73.4253	56.28	57.3616	59.8423	70.5251	67.8138	67.9694	71.7727	81.6379	77.8392
Acadsb	55.9742	51.5805	40.8351	67.1469	74.3738	68.1156	60.7797	78.9312	79.741	42.9548	36.8584	41.8782	44.1325	43.8119	51.8421	45.6891	53.3248	51.6943	48.5939	55.0792	61.5768	73.662	69.8788	65.8143	62.1294	68.72	71.9491	83.7701	57.1889	37.8341	52.0145	48.5038	23.116	36.4855	40.2266	43.826	46.1559	35.8218	29.1986	51.3256	56.5881	54.9144	52.1152	53.8299	45.0814	42.6397	46.7669	56.1683
Acadvl	82.457	90.3143	156.836	118.974	130.136	155.763	142.422	145.163	178.14	59.2501	71.41	58.1574	85.8445	93.9795	88.8007	104.845	100.478	99.8048	102.196	110.321	99.2596	110.717	119.451	123.754	104.307	141.735	121.502	139.825	140.079	157.715	74.1655	77.2959	62.3621	77.8444	87.1034	83.1967	90.2372	89.031	101.821	102.499	104.407	110.337	101.752	108.366	102.192	110.546	122.361	113.663
Acan	0	0	0	0	0	0	0	0	0.0417925	0	0	0	0	0	0	0	0	0	0	0	0	0.0104376	0	0	0	0	0	0.00828436	0	0.0330602	0	0	0	0	0	0	0	0	0	0.00680197	0	0	0	0	0	0	0	0
Acap1	0.0427263	0.0521107	0.0794857	0	0.0650895	0	0.0759377	0	0	0.640114	0.899785	0.476601	0.639494	0.63078	0.571949	0.553506	0.564618	0.360813	0.573858	0.49631	0.659258	0.431515	0.373666	0.598816	0.37603	0.251539	0.298664	0.581206	0.387802	0.412643	0.448522	0.318602	0	0	0	0	0	0	0	0.143863	0.205955	0.158606	0	0	0	0	0	0
Acap2	28.0692	26.7151	23.7674	14.76	15.5129	14.0478	12.3549	12.3082	12.8127	33.2932	33.8371	27.7863	16.4397	17.5337	16.8411	19.7932	19.6191	21.031	18.9433	21.0606	20.6312	20.3904	24.0221	19.2648	21.7356	18.2635	20.8909	21.0701	16.0523	16.2521	32.3794	33.7971	26.4611	26.268	24.0103	25.536	22.4056	22.2706	21.2993	17.0957	19.9494	15.9276	21.7716	23.8147	22.6022	21.5417	22.0011	22.5319
Acap3	11.3688	13.1574	10.2559	11.6109	13.9291	9.28399	15.2287	13.3359	8.3508	26.0594	36.9263	25.9847	20.3322	24.6177	19.905	18.7955	19.2963	18.7015	19.3593	23.3446	19.6066	25.4484	26.5129	23.456	19.0786	21.5484	21.1219	23.899	30.2267	29.36	31.1202	31.7139	34.7004	34.3545	29.0297	35.2037	25.2343	29.566	31.8276	21.4725	30.7252	21.2274	38.826	35.5611	42.0797	38.9867	38.9682	46.6372
Acat1	56.0351	49.3285	38.4563	56.1019	54.846	36.2729	55.3266	52.5248	31.8241	40.5441	43.8214	40.1597	29.8902	32.9949	29.5617	35.3634	34.3583	30.0855	35.8713	33.8389	38.0653	31.4728	30.7499	27.6817	29.624	30.3779	25.6318	35.5956	29.5748	32.3052	39.3256	40.0124	61.9824	32.2021	33.5062	28.8694	28.8378	30.3309	34.0459	27.4228	24.4878	28.577	21.8285	23.1448	25.6605	29.557	23.7303	33.1387
Acat2	11.8153	14.7462	13.1563	21.3632	22.5705	14.0892	19.5853	19.1343	17.5236	55.3532	59.3715	46.3912	65.6035	73.3577	66.5175	73.9238	68.9705	67.548	76.6713	80.5826	70.3016	57.0643	71.6559	85.2424	62.6228	80.7512	70.375	70.2198	75.7229	80.6294	49.7212	50.0042	58.7675	72.7986	74.5386	84.6369	68.1026	77.3741	81.4896	67.7813	57.8394	72.0171	54.1439	53.3945	52.8909	50.1082	36.8796	52.4466
Acat3	0.121006	0.363736	0.416488	0.132393	0.13468	0.585677	0.248717	0.257355	0.261014	0.783056	0.950217	0.278083	1.72748	1.53811	1.98469	2.3674	3.09411	1.2888	1.64176	1.74483	1.90667	2.07214	2.50694	1.51172	1.66949	1.51154	2.40504	2.09255	1.17511	2.32717	0.679734	1.30553	0	2.7741	1.53986	2.98434	1.26923	1.89888	1.52011	1.05595	1.72418	1.57925	1.82552	2.03931	2.73941	2.39043	0	3.90315
Acbd3	44.7631	39.1255	32.5671	32.72	32.3402	27.4629	27.6	28.1779	27.0509	45.0572	45.2038	37.8901	33.1699	35.4514	33.5787	39.8614	40.5102	43.0136	39.1028	44.3245	40.9957	40.8884	44.8005	40.5911	43.3556	38.0038	41.8179	40.2783	38.2001	28.2078	42.3824	42.7643	38.5541	51.9839	51.3524	52.8967	46.3732	44.3229	44.7307	32.314	37.793	30.6423	48.2745	43.2169	47.1302	46.5243	48.3272	47.2292
Acbd4	26.5543	26.4657	41.996	22.2581	18.7565	31.1291	17.5939	17.4251	27.132	29.262	45.9185	41.0724	35.4407	44.6934	36.034	37.7591	31.0305	27.8027	35.3583	37.647	38.6473	43.1558	45.5105	41.7305	35.7614	43.327	36.3036	41.1281	43.5885	57.3734	52.5436	53.9929	27.4379	44.7243	29.5744	39.45	33.9034	40.2667	44.3808	39.5594	42.6485	41.5172	52.5572	47.5913	40.5423	54.2316	48.8606	67.027
Acbd5	43.5123	42.6555	37.6286	37.8925	41.6716	43.812	44.8678	46.1839	54.7764	37.8532	35.063	30.6384	34.2937	27.2383	37.4987	33.6441	35.4546	43.0312	36.1085	44.5835	41.9489	54.731	51.1949	56.695	51.0072	38.8048	43.5988	52.8062	21.1339	42.2035	31.8585	33.8688	22.8529	35.1528	31.2961	29.4835	31.4465	30.9771	29.8959	39.8524	40.1545	39.5684	33.6684	34.9938	35.3733	34.5254	38.3936	32.2796
Acbd6	55.1121	45.5663	57.1568	53.7868	45.2377	58.7199	47.3514	51.5859	56.5937	54.5583	57.1282	56.7251	55.0261	57.2391	52.4101	62.4905	47.3007	49.8138	58.8958	56.3645	60.4371	61.1099	56.7298	52.7048	52.8374	46.7792	57.074	55.2851	65.0391	50.1084	67.0257	57.5161	58.0056	67.5702	64.4074	54.4459	53.2169	60.6026	61.2902	57.7616	67.6034	65.9899	62.6113	68.4983	59.7739	61.1319	61.4292	70.3803
Acbd7	0.171287	0.913084	0	0.760156	0.19214	0.335288	0.525623	1.59863	1.29229	0.213849	0.584881	0.231181	0	0	0.564839	0.235675	0.628937	0.580031	0.185484	0.388758	0.211151	0.421579	0.207963	0.341198	0.198458	0.957733	0.697584	0.334174	0.294828	0	0	0.562965	0	0	0	0	0	0	1.92835	0.85361	0.724366	0.571585	0	0	0	0	1.71255	0
Accs	12.2165	9.13444	9.65552	8.53948	6.58237	9.91468	7.96554	4.8573	8.97866	9.4884	11.9636	9.86649	5.33003	7.77162	5.69355	5.59647	5.49114	6.15649	5.39373	6.77344	6.00507	7.30949	5.82477	5.91801	5.6168	5.44567	5.26926	5.32838	4.64912	5.13245	13.738	12.1513	5.57431	8.31347	6.32141	8.43907	7.15682	7.40807	7.1029	5.16297	9.08465	5.57741	8.9574	12.217	8.49723	8.71349	8.7531	9.7677
Accsl	0	0.0289141	0	0.133128	0	0	0.137178	0	0	0	0.252059	0	0	0.158158	0.0638714	0	0.270447	0.0551598	0	0.217764	0	0	0	0	0	0	0.0287405	0.168986	0	0	0.229562	0	0	0	0	0	0	0	0	0.0239554	0	0	0	0	0	0	0	0
Acd	16.0334	16.6513	15.4943	11.8449	11.477	8.57705	11.8003	11.4727	9.72189	22.0871	22.0699	26.5327	14.611	15.3983	13.226	12.8975	10.7535	10.3511	9.97781	14.0503	13.6676	9.83783	14.0589	11.4111	10.8865	10.4569	14.4235	14.1352	15.1958	15.8542	26.373	24.235	20.4706	17.3228	15.8245	14.9342	16.9154	14.9722	15.5761	16.5672	16.3222	15.7296	17.4313	18.568	17.4878	18.3233	18.316	20.0205
Ace	2.01868	2.02883	0.532359	0.901027	1.04239	0.130617	0.973835	0.497025	0.0540688	1.90668	1.77231	1.68951	0.259479	0.808102	0.324057	0.50752	0.336717	0.492678	0.459097	0.543433	0.736467	0.20052	0.421372	0.179452	0.288877	0.166479	0.371253	0.572109	0.598547	0.239464	1.20339	1.505	0	5.33587	2.30049	3.24252	2.94068	2.14455	2.19048	0.578368	0.3959	0.686438	1.47246	1.93908	1.90331	1.24082	1.06689	1.74266
Acer1	0.904245	0.696333	0.406394	0.626361	0.88455	0.46998	0.822387	0.892465	0.809064	1.32271	1.24852	1.00012	1.25518	0.716027	0.776125	1.01979	0.832874	1.21051	0.909218	1.07196	1.06121	1.31815	1.50485	1.41622	1.02271	0.594099	1.12735	0.521004	0.42955	1.11913	1.03841	1.10198	0	0	1.79196	0	1.14118	1.43062	1.09117	1.22137	0.832154	0.503757	1.09165	1.97267	1.61987	1.67568	1.83082	0
Acer2	2.21931	1.37407	0.538745	1.18718	0.888393	0.884853	1.32982	1.38645	1.12318	2.29491	1.62796	1.55425	1.52348	1.3933	1.42356	1.25728	1.15907	1.2371	1.69543	1.87887	1.81672	2.05351	2.17715	1.51721	1.35748	0.928218	1.58669	1.02608	0.724384	1.6879	1.39224	2.03763	1.73188	1.77726	1.74919	2.29426	1.54222	1.36706	1.76455	1.23348	1.36793	1.40435	1.89692	1.74653	1.73476	1.96565	2.1166	2.27875
Acer3	12.7183	11.7805	8.31244	11.2493	7.74536	7.48786	9.17253	8.68817	7.75639	9.45443	13.9541	9.52637	9.46529	8.13654	9.75482	6.85239	9.03324	10.5599	10.003	11.6697	9.47908	11.3631	14.6954	12.9615	12.0691	9.13363	10.324	12.172	11.3227	5.97491	9.22356	10.6851	10.6772	8.14423	8.77972	7.71001	9.11428	12.945	7.29549	11.762	9.13044	10.4333	8.33796	7.32079	7.44988	10.4047	7.34414	14.6784
Ache	7.55433	10.2555	1.2348	5.79798	13.3034	1.84831	19.0099	30.2039	3.1906	0.155159	0.184519	0.300072	3.56478	3.20165	4.71861	10.4735	10.7255	7.56598	8.08978	11.0978	7.65277	4.37681	4.0006	4.00134	4.88163	5.49706	4.96714	7.09115	9.01124	6.30238	0.282718	0.0940563	0	2.32316	3.9603	2.95192	3.73538	2.89486	3.94803	2.06472	1.64335	1.80162	4.01161	5.15384	3.58268	3.63684	6.33594	4.0301
Acin1	127.158	107.355	79.975	93.108	102.793	73.6583	99.0042	126.873	85.2666	178.95	199.722	145.83	124.472	153.151	127.434	138.431	125.174	121.227	139.367	160.541	160.209	133.624	163.669	131.926	119.343	96.6447	116.945	129.3	132.679	112.5	185.32	169.435	141.539	186.728	184.382	214.698	181.247	161.955	161.207	108.781	145.716	111.375	199.183	204.153	205.367	201.989	210.792	207.674
Ackr2	0	0	0	0.0483256	0.0236989	0.0435673	0	0.0664129	0	0.0260762	0	0	0.0748092	0.0253055	0.0300758	0	0.0250403	0.0214724	0.0219972	0	0.0242449	0.0574604	0.0273078	0.0220074	0.0683505	0.0493699	0	0.0228	0	0.0455895	0.0250789	0	0	0	0	0	0	0	0	0.0187851	0	0	0	0	0	0	0	0
Ackr3	6.70711	6.61653	17.2476	2.80054	1.48594	1.15936	1.65064	0.808293	0.921789	47.8092	59.4165	48.3894	19.0817	17.5672	17.5318	26.2391	31.8851	30.5915	21.8027	25.8	26.6836	13.4209	20.1696	7.2774	25.3707	19.049	23.5042	20.4054	20.8331	16.6027	50.1347	50.823	15.0587	30.2967	20.7336	30.0451	14.7958	17.5624	16.7696	16.5991	23.7255	14.6529	17.1913	18.4843	19.7781	16.8326	13.7363	16.8704
Ackr4	0.188544	0.509188	0	0.223131	0.0453888	0.16811	0.0960619	0.170005	0	0.117299	0.510814	0.336236	0.275424	0.38097	0.204255	0.219768	0.293017	0.530135	0.157553	0.168208	0.0741028	0.55193	0.696471	0.202968	0.443368	0.269328	0.501424	0.0905869	0.406311	0.178746	0.713283	0.396649	0	0	0	0	0	0	0	0.485939	0.72413	0.553939	0	0	0	0	0	0
Acly	70.0931	72.5839	64.1614	78.1629	72.7695	47.5852	63.3448	56.6646	49.3815	89.9397	98.4759	75.8532	80.9593	99.354	90.9355	89.8935	88.0322	85.4796	92.8272	102.867	91.9786	76.4929	93.7068	97.8733	80.6083	75.7078	82.909	79.066	85.0703	71.0018	92.4946	90.1363	94.4581	119.437	107.543	118.397	103.786	114.399	105.409	78.0449	85.1847	74.611	85.7351	84.9207	87.5463	79.4814	81.0736	92.769
Acmsd	0.915763	0.479462	0.499994	0.68519	0.777681	0.437364	0.456013	0.891711	0.587619	0.929422	0.997595	0.870895	0.538704	0.751454	0.66058	0.740325	1.10724	0.822992	1.01412	0.960888	0.844797	1.05739	1.27634	1.10626	0.925485	0.621643	0.752881	0.421357	0.485499	0.198323	1.14525	0.646556	0	0	1.1568	1.37201	1.13709	1.0781	0	0.33006	0.723162	0.43679	1.35438	0	1.44336	1.55984	1.37157	1.2544
Acnat1	4.57265	2.4537	2.2566	0.724621	2.74401	1.28237	2.11052	3.50825	3.93783	6.03243	6.95858	3.80685	4.64988	4.51481	3.16397	3.9239	2.87254	5.38924	3.45935	3.74377	5.67582	6.3693	4.14448	3.17202	6.4263	2.56723	3.76553	1.64165	1.36751	2.6051	4.78719	4.92679	3.6658	3.64493	5.83879	5.83958	4.6996	4.40489	2.54065	3.41327	4.54302	2.27875	3.81902	2.16043	6.83899	7.49832	4.94798	4.00829
Aco1	35.8399	32.5778	32.9078	26.3304	22.8076	21.8002	24.0721	26.8369	22.0388	36.2094	42.2637	35.2181	34.5943	37.3128	34.4976	40.7449	39.4299	38.9883	42.6273	46.2985	40.7757	34.2413	42.1931	38.3278	34.6795	38.4275	38.1669	37.831	35.0076	36.2857	38.8466	39.7547	37.8994	44.4729	41.5463	44.9614	41.6382	39.8328	35.8604	33.8856	40.8738	32.4033	38.6552	41.2426	35.6863	39.3184	37.3372	43.8557
Aco2	281.56	254.981	413.405	372.154	395.466	464.075	471.564	513.272	479.198	193.84	224.524	207.071	351.813	410.421	375.313	405.83	414.14	405.838	487.697	459.578	462.85	431.455	456.506	458.731	366.629	427.141	441.626	469.845	482.299	421.727	249.211	240.453	200.633	220.92	276.626	266.962	288.154	310.762	310.621	438.71	490.516	495.861	286.358	290.885	292.127	316.011	371.631	312.519
Acot1	6.4558	6.38189	17.4885	2.82427	1.58746	2.75288	1.26948	1.22938	2.32395	9.68197	10.7079	10.635	2.91213	4.60214	3.56797	4.37521	4.45344	4.69526	3.51033	3.59958	3.71906	2.62974	2.57614	2.01698	4.00469	4.55969	4.70057	3.89681	4.15227	4.4611	9.10747	11.265	3.53308	6.84646	5.60202	5.58456	5.67546	5.91576	5.93359	3.46843	4.18712	4.83896	6.50003	8.49442	8.31938	7.59797	6.69734	8.22459
Acot10	0	0	0	0	0	0	0	0	0.091186	0	0	0.0566431	0.0493129	0.049852	0	0.0566166	0.0497582	0.0429987	0.0436097	0.0440993	0.145288	0.056117	0.0535555	0	0.0454242	0	0	0.220607	0	0.17747	0	0.047231	0	0	0	0	0	0	0	0	0.0628857	0	0	0	0	0	0	0
Acot11	14.5582	12.9792	9.4652	12.7553	11.7169	14.0141	12.8886	9.78895	10.7298	2.01098	2.90901	1.58249	4.01393	4.8314	4.17275	4.42521	5.25339	4.56354	4.66044	6.52703	5.28586	6.39208	6.89763	9.1511	5.37887	5.36255	6.67933	5.99992	9.25124	6.44181	2.57711	5.15587	0	1.79812	2.50354	2.77103	4.25535	4.86531	4.35131	4.7927	6.24446	5.15734	3.79311	4.25911	4.96221	4.23998	6.12761	6.47675
Acot12	0	0.145073	0.0191535	0.215645	0.0642423	0.577039	0.0202063	0.0300104	0.45547	0.238074	0.0819145	0.25962	0.180266	0.137216	0.192569	0.560294	0.179998	0.657308	0.393542	0.464542	0.183519	0.465579	0.822091	0.409915	0.423019	0.153419	0.838521	0.135542	0.340509	0.239391	0.29757	0.414029	0	0	0	0	0	0	0	0.376356	0.289838	0.593982	0	0	0	1.6068	0	0
Acot13	55.4437	57.9555	45.744	67.8639	70.0004	74.2731	78.9088	77.7471	88.2093	43.2677	49.5782	44.1923	85.1748	78.4816	86.8453	86.8923	86.4849	101.521	98.6443	92.9727	92.5247	93.605	76.1342	83.5873	93.229	82.8701	83.4105	86.1964	86.3448	66.4007	50.2678	46.457	23.6325	38.1802	45.6852	40.8643	43.7104	39.8227	39.4086	78.6618	76.4853	85.6257	45.9384	50.0078	48.3198	45.2369	54.6301	44.8142
Acot2	59.6474	43.4909	70.0562	129.833	99.6917	105.5	108.056	133.776	123.983	10.1673	11.2075	10.5199	16.1411	17.1856	16.0747	17.9959	18.2972	18.902	18.8079	18.6867	17.4814	18.6276	19.3058	22.5819	20.6222	22.4094	21.1918	22.3622	23.2498	21.9062	11.3603	11.5309	5.95403	15.4871	15.4786	15.0827	11.8552	14.3574	13.2179	19.0559	19.6057	19.9038	14.7207	17.2165	15.0581	14.6797	16.3857	16.5251
Acot3	0	0.0358117	0.0330403	0	0	0	0	0	0	0	0	0.0310598	0.0390839	0	0.0314116	0	0	0	0	0	0.0264089	0.0320111	0.029467	0.0687364	0.0359579	0	0.0351594	0.0720991	0	0	0.0545794	0.0376173	0	0	0	0	0	0	0	0	0	0	0	0	0	0	0	0
Acot4	0.252885	0.416355	0.308602	0.617226	0.54711	0.55607	0.407776	0.587892	0.764926	0.313278	0.332172	0.796239	0.0303604	0.184812	0.146445	0.350547	0.510454	0.183639	0.134112	0.190681	0.152676	0.383528	0.479182	0.453569	0.333754	0.272121	0.639388	0.334167	0.242649	0.498262	0.182586	0.233164	0	0	0	0	0	0	0	0.233937	0.362109	0.431715	1.13017	0	0	0	0	0
Acot5	0	0	0.0454136	0	0	0	0	0	0	0	0.0497273	0	0.0540095	0	0.0217171	0	0	0	0	0	0.0538073	0	0	0	0	0	0	0.0442969	0.0761926	0	0	0	0	0	0	0	0	0	0	0	0.0687785	0	0	0	0	0	0	0
Acot6	2.63905	2.92738	1.87257	6.10872	5.6597	4.46174	5.7237	5.21724	7.08086	1.30844	1.50543	1.37438	2.44298	2.39771	2.32182	2.81289	3.02508	3.03319	2.89924	2.83861	2.97454	3.93262	3.30012	4.97593	4.3986	3.78076	4.12575	3.59164	4.10043	3.81055	1.26266	1.56893	0	1.21462	2.32072	2.11701	2.41291	2.35776	2.24143	3.61824	3.28944	2.88142	1.98986	1.64377	2.31621	3.0187	3.16542	1.97368
Acot7	27.2296	27.4414	36.3235	23.0665	20.0168	15.7483	22.4962	13.9423	16.624	134.593	145.924	130.106	42.636	48.9486	43.5909	43.8152	40.1783	42.8817	40.7977	40.9706	42.538	33.3861	38.4195	42.8065	34.331	44.0659	39.2436	34.1504	35.4392	43.8312	135.223	137.669	179.647	90.2634	71.4879	81.6978	63.1309	68.734	66.5844	37.069	40.8128	42.9245	54.2944	48.0564	56.4716	54.828	45.9601	66.2969
Acot8	17.914	18.7643	19.1336	21.9575	25.4978	25.9173	24.1938	21.3768	23.3544	15.8478	21.2891	14.9456	17.4186	20.2161	18.1876	17.5059	15.9106	17.3439	15.5962	23.9942	14.7956	17.9971	18.3018	18.619	15.1778	18.9406	19.3004	19.1772	20.9845	22.072	19.6396	17.6372	15.8259	18.7865	23.5932	19.3629	18.2521	23.3655	18.6279	18.5292	20.0377	23.169	24.9664	18.0365	21.2699	25.0837	22.4112	25.582
Acot9	74.2711	77.1898	67.9173	117.416	118.77	115.636	130.381	123.713	126.032	126.061	129.934	117.84	130.93	124.113	131.143	145.014	160.572	160.99	156.527	154.627	149.429	188.969	167.091	190.484	165.315	171.954	158.698	178.881	170.48	130.724	101.714	107.066	94.3398	113.848	117.052	111.607	112.97	114.41	113.643	139.432	128.042	139.123	103.777	99.6671	96.9072	99.0913	110.933	100.51
Acox1	55.3031	60.8162	63.3656	76.5001	82.2569	118.404	88.3206	88.6934	128.812	49.0049	58.5404	47.5045	66.4944	71.647	66.5047	72.634	71.6339	73.686	77.8739	87.9943	75.868	81.4188	99.4938	92.646	76.504	72.9722	83.275	88.5829	91.4037	58.1913	50.9818	53.3509	36.8594	62.5432	68.3529	64.5595	62.4666	78.081	64.6061	81.5568	93.8689	76.9995	64.2967	66.8609	69.8769	76.1173	76.0275	70.6004
Acox2	18.2046	10.7243	14.2696	54.846	29.6963	128.47	43.8691	44.9455	129.146	0	0.361174	0.363154	1.55794	1.68821	1.80477	1.33742	1.89462	2.70747	2.25138	3.22335	3.96762	7.17708	5.52932	7.67041	3.08281	2.48843	2.96865	3.73299	3.90255	3.55055	0.316532	0.639478	0	2.13448	1.04932	1.90169	1.02021	2.14576	0	5.29296	5.2228	4.37566	1.53247	1.32804	2.43623	1.2751	1.12321	1.11982
Acox3	18.9972	14.9134	15.8955	24.4509	29.5007	22.9782	24.8654	24.1238	31.2066	23.9706	26.3645	23.5849	27.5106	31.9977	29.9544	26.2089	30.9289	31.5831	30.2576	37.2096	30.659	28.683	39.8695	33.1657	30.3217	29.7281	34.4619	35.8392	30.8091	32.4287	31.1854	32.2715	11.2446	27.0767	29.8886	24.6481	28.1982	26.9215	25.4006	30.8567	45.1712	39.0615	27.2481	34.2948	27.0452	29.7678	33.642	32.7261
Acoxl	0	0	0	0.0236316	0	0	0	0.0627353	0.0680458	0.263272	0.0221792	0.0562617	0.0471699	0.0247474	0.0490205	0.0280884	0.0489689	0.0209909	0.0215083	0.211556	0.047407	0.112421	0.0534206	0.0645738	0.130711	0.0482869	0.119555	0	0.190327	0.0445947	0.0245336	0.0935092	0	0	0	0	0	0	0	0.212721	0.0314721	0.190528	0	0	0	0	0	0
Acp1	53.18	57.6447	58.3696	37.3778	33.0057	36.6288	35.0227	30.2107	34.369	44.2538	46.1959	43.1382	31.357	31.003	32.0909	38.8997	38.5481	37.1284	37.109	35.1996	35.9754	42.0703	37.4442	38.3267	40.7833	41.7132	38.7564	40.1068	40.8037	34.9558	38.4751	38.4515	45.1683	36.7114	33.4409	32.5286	33.2957	33.4161	31.9252	33.1241	31.9181	31.1016	31.7262	29.397	30.9837	31.7045	34.3456	28.5963
Acp2	37.5612	40.2147	25.5523	28.2095	34.9632	34.7183	27.8456	32.7248	27.0927	26.0142	29.6488	20.7277	27.8945	25.8242	25.0754	22.7763	26.9116	26.1866	26.0732	30.9965	23.7585	30.2798	33.7174	30.126	24.9569	23.7018	27.3325	24.5776	25.3478	14.1568	27.1368	26.4998	20.0831	33.1917	28.6885	27.7648	32.0595	34.6755	23.89	26.4711	29.0645	22.3212	28.549	29.5204	35.2968	30.0274	42.1468	32.582
Acp5	0	0.102397	0.189189	0.489998	0.6308	1.02667	0.352314	0.525601	1.36168	0.296162	0.312365	0.390432	0.621342	0.629621	0.62594	0.978618	0.760447	0.546072	0.754032	0.560051	0.780606	0.977792	0.794945	1.13735	0.733826	0.776432	0.859804	0.895809	1.0446	1.01737	0.167138	0.269193	0	0	0	0	0	0	0	1.32095	1.58074	1.79638	0	0	0	0	0	0
Acp6	37.4764	36.3102	33.0697	60.2575	70.6471	81.3279	49.674	64.2964	58.7899	21.1838	23.6292	19.9901	27.1568	33.9685	31.8035	33.3585	33.2039	32.1177	32.6368	38.1031	30.8741	32.0949	41.4799	38.5705	35.1994	35.8667	37.0739	35.9593	35.683	28.4949	21.2844	22.6976	9.8877	36.3799	41.3707	31.5727	43.1025	45.097	43.2352	31.3389	35.0449	31.6794	43.7458	38.2706	40.8011	43.4205	46.7867	39.7247
Acpp	1.97746	1.03055	1.9844	2.76227	2.05129	2.8335	2.8361	1.67573	2.36916	3.9742	4.67041	3.10472	2.24051	2.94706	2.61521	5.10147	4.93305	5.43451	3.67999	4.21362	4.21083	2.98981	3.78094	3.51394	5.57325	5.30774	5.21136	4.5827	4.57874	5.10931	4.79238	5.02939	1.74909	4.90072	5.9603	3.85653	5.18969	5.14978	2.76423	2.64631	3.06975	2.77475	7.36868	8.8097	7.57148	9.45876	10.1908	6.65653
Acpt	0	0	0	0	0	0.0520966	0.0806181	0	0.111697	0	0	0	0	0.0610499	0.0725475	0.156267	0.0609991	0.0451817	0.0400467	0.0463684	0.0595897	0.0679875	0	0.0792685	0	0	0.107799	0.0539375	0.0927241	0	0	0	0	0	0	0	0	0	0	0.0447721	0	0.0616739	0	0	0	0	0	0
Acrbp	4.54988	2.22569	3.17727	3.00233	2.21078	2.9981	2.6226	2.81848	5.79416	3.58387	4.75438	2.8241	2.46796	4.6253	2.82773	2.84398	2.70144	2.82963	2.48584	3.7771	3.31764	2.46892	5.06897	3.47763	2.64317	2.15234	1.72387	2.90503	3.03187	1.12055	4.47615	5.25503	1.72564	6.52072	5.61951	4.88991	4.57121	5.5868	5.90547	3.65134	5.7907	3.80093	7.12401	7.49188	5.058	5.41556	5.7779	4.78288
Acrv1	0.489791	0.228982	0.160885	0.264956	0.279444	0.239168	0.226194	0.259864	0.137154	0.263624	0.30674	0.121219	0.190691	0.213188	0.406765	0.412159	0.338187	0.256233	0.296131	0.278978	0.306613	0.631167	0.437948	0.372384	0.441756	0.353832	0.383423	0.404263	0.230037	0.423579	0.1695	0.101336	0	0	0	0	0	0	0	0.269896	0.488688	0.198602	0	0	0	0	0	0
Acsbg1	0.327215	0.109001	1.49058	0.279552	0.228449	0.126027	0.474094	0.192072	0.245952	7.08805	7.64093	5.65695	0.913451	0.634269	1.20805	1.57816	1.61694	1.44809	0.911583	1.61927	1.28805	0.886728	1.10598	2.7055	1.14157	1.59469	1.54158	1.07755	1.65123	1.33854	7.42604	7.42063	15.5599	6.03756	5.12352	3.85231	4.97596	4.5634	3.96613	0.887628	1.27216	1.40919	3.41394	2.49067	2.82197	2.73005	1.5107	3.73219
Acsbg2	0.124045	0.145757	0.0227483	0.0778168	0.0510983	0.0468375	0.0240168	0.0714051	0.0747624	0.0843162	0.14788	0.0645291	0.107281	0.0829116	0.0215987	0	0.0538072	0.0698372	0.0474233	0.0238166	0.0274863	0	0.0294087	0.094528	0.0747158	0	0.0241836	0.0489522	0.126342	0.0489077	0	0.102704	0	0	0	0	0	0	0	0.0604312	0.0690583	0.0279998	0	0	0	0	0	0
Acsf2	21.0469	18.2362	30.0674	7.45537	8.602	9.44702	8.00972	7.12588	11.3065	10.8874	19.6213	12.1999	7.72817	8.45166	6.13767	5.94644	6.21963	4.72021	4.43839	7.43152	6.74892	4.80168	6.62601	4.79877	4.64888	4.24283	6.06788	6.45725	6.13366	6.72909	12.7954	13.6223	8.55978	10.9795	7.71405	8.41119	7.08824	8.74672	8.91073	5.14376	6.74602	5.63987	9.22982	7.03911	8.54576	11.7583	9.62802	10.6108
Acsf3	10.3129	10.153	10.1302	10.0889	10.4897	11.359	11.9807	11.8634	12.3801	6.93539	7.89709	7.19812	5.69494	6.33218	6.06524	5.41435	5.63102	6.17924	6.31361	8.56263	6.87461	5.05665	7.48508	6.37715	5.10371	5.62688	6.26357	7.61527	7.10951	7.15169	8.21438	8.13144	5.0518	6.82782	6.55299	6.60119	6.4391	5.77879	5.50845	6.18732	7.86182	7.13767	6.59101	6.70964	7.99172	6.08767	6.81041	7.49805
Acsl1	22.9676	22.3002	17.8353	64.8234	82.7415	78.5129	77.4891	103.63	72.0722	8.00456	8.13396	7.16207	20.6315	24.5173	22.1111	23.9251	28.1064	27.3997	32.2694	35.9682	29.5525	24.1614	31.0139	27.1612	25.0304	26.2199	27.9227	35.212	33.1225	27.2295	6.23059	6.36763	7.53774	11.7529	14.7194	13.5757	16.6137	17.7474	17.006	26.3567	27.8987	25.2532	16.8735	13.6082	14.7539	17.2084	20.9178	18.9453
Acsl3	47.4268	41.7119	59.8424	173.808	198.375	183.591	132.444	168.902	170.024	153.646	154.402	131.412	302.177	325.274	314.33	354.45	361.758	376.716	402.416	426.757	393.484	385.357	388.029	448.463	355.883	296.602	315.333	319.021	298.894	245.189	115.672	126.172	67.533	191.472	239.944	241.782	242.105	271.738	234.487	261.071	257.218	230.3	234.676	209.622	231.841	243.988	249.893	221.271
Acsl4	104.475	90.9926	156.628	69.0646	87.2436	106.646	78.2459	82.4696	95.7316	107.32	98.3278	98.202	107.082	100.654	119.057	124.971	132.543	150.653	145.166	175.016	158.929	149.131	159.343	219.002	146.615	116.311	128.774	147.853	75.5793	115.433	94.0758	87.6746	34.5662	68.7597	74.6823	81.5986	77.7326	76.6521	72.8758	109.178	98.5541	98.6553	80.4416	75.4828	78.6597	68.023	72.246	66.0505
Acsl5	10.0241	10.9272	14.012	12.9293	9.85275	18.894	10.9428	9.36083	20.7741	57.4567	54.8525	46.7121	14.6678	16.8365	16.1304	19.5554	18.0257	18.0635	18.1411	18.7446	18.2025	19.7778	18.9525	22.1897	16.2883	18.5322	17.557	19.495	18.2127	14.7068	48.6075	46.6617	89.9944	40.2008	31.285	31.3143	25.8175	28.1569	25.8458	17.1707	18.8675	16.3601	20.3493	21.6449	20.9756	19.3262	19.8727	25.2825
Acsl6	1.83098	1.92522	1.42696	37.059	41.6483	31.5672	38.6411	33.5923	26.6046	2.50607	4.50262	2.65132	35.1783	31.0694	32.439	33.093	31.5515	34.7858	35.3601	35.8813	34.05	50.3298	41.741	51.8765	33.1344	34.8952	36.7259	36.0085	41.2465	33.3528	2.13789	1.96961	0	22.9559	26.4848	21.8359	29.6254	35.9929	26.8527	32.3243	33.4185	34.2958	29.1185	25.0393	27.6647	29.2824	43.4445	25.4094
Acsm2	0.32318	0.136045	0.116344	0.170667	0.181052	0.118273	0.174935	0.273451	0.288768	0.254226	0.300837	0.175431	0.0960117	0.107018	0.173241	0.170013	0.205074	0.146662	0.170654	0.160981	0.219477	0.119601	0.310677	0.226722	0.187362	0.0740981	0.175234	0.109325	0.108351	0.1586	0.250594	0.220366	0	0	0	0	0	0	0	0.192817	0.141605	0.0668434	0	0	0	0	0	0
Acsm3	0	0	0	0	0	0	0	0	0	0	0	0	0.0207995	0	0	0	0.0274823	0	0	0	0	0.030274	0	0	0	0	0	0	0	0	0.054936	0.0565031	0	0	0	0	0	0	0	0	0	0	0	0	0	0	0	0
Acsm5	0	0	0	0.0232525	0.0228021	0.0209655	0.0645287	0.0958563	0.111588	0.0501755	0.0654554	0.0553566	0	0.121747	0.0385854	0	0.024088	0.0206477	0	0.0637972	0.0233174	0	0.026284	0.0635404	0.0876465	0.0475142	0.0433441	0	0.0374583	0	0.0482889	0.0230025	0	0	0	0	0	0	0	0.0361625	0	0.0251177	0	0	0	0	0	0
Acss1	0.0520604	0.0341486	0.0320565	0.319145	0.41278	0.0823748	0.486297	0.175542	0	0.152703	0.0514983	0.0217216	0.0941272	0.0384086	0.0529896	0.13004	0.0566455	0.339904	0.0331569	0.136262	0.0365084	0.0435383	0.0619859	0.162837	0.0517331	0.0186655	0.126972	0.0345536	0	0	0	0	0	0	0	0	0	0	0	0.136054	0	0	0	0	0	0	0	0
Acss2	9.36768	8.04773	6.66019	37.8609	39.61	48.4794	55.9438	67.0014	64.5932	5.37303	6.76793	5.73134	17.1232	18.5654	17.0413	21.413	20.732	21.5151	26.2099	29.09	24.7291	23.0251	26.3195	32.602	21.8603	27.9249	25.2833	30.3644	31.8473	34.5317	5.56681	5.97809	3.26305	8.74601	12.0897	10.5365	13.4701	17.9593	15.8176	20.537	19.2127	21.8868	14.8095	14.6744	15.3408	17.2495	20.2564	15.5941
Acss3	4.92395	2.07173	6.81234	3.5673	2.6408	6.39057	3.47937	3.6662	7.21147	3.13966	3.92461	3.156	3.82525	2.9321	3.22865	3.41523	2.52361	3.87798	2.91778	3.07536	4.46501	4.80598	7.01911	4.61403	3.79064	4.29197	3.94494	2.81211	1.2891	5.43316	2.8852	2.7842	3.71408	2.8436	3.37511	3.74246	3.71612	4.19837	3.54251	2.01986	2.25936	1.71378	4.74723	4.21513	4.17457	4.13604	3.87679	4.11095
Acta1	483.371	477.118	280.063	6122.5	6133.69	3839.05	8791.05	6394.27	2805.73	210.577	232.98	314.222	4374.75	4464.26	4423.72	5075.25	4806.23	4885.27	5145.15	5965.23	5317.23	5195.9	5717.88	6367.83	5494.92	6042.13	6434.63	7050.51	8040.02	6005.72	197.735	119.557	92.6021	3228.38	4279.82	3612.6	4159.47	4457.28	4598.57	5624.59	5818.71	5793.92	5762.77	5569.8	5573.89	6447.27	8105.13	6198.11
Acta2	1435.38	1520.95	1170.68	1176.18	1163.48	557.461	1245.15	1021.13	569.917	971.814	1052.45	1092.79	2063.98	2147.38	2063.46	2144.45	2062.83	2260.41	2034.05	2146.27	2067.4	1848.93	2112.63	1837.16	1996.45	2287.92	2370.51	2058.36	2255.27	1916.27	2216.39	2331.48	1323.93	3083.89	2656.14	2825.89	2244.87	2255.63	2553.67	2353.88	2582.28	2485.53	2872.02	2874.26	2710.24	2677.65	2209.73	2913.64
Actb	3192.42	3606.36	2393.11	939.35	700.4	163.651	828.808	490.333	149.269	5768.51	5810.72	5802.24	1744.73	2002.56	1789.86	1897.62	1772.02	1896.71	1603.91	1787.67	1663.37	1337.32	1536.03	1310.42	1533.29	1598.83	1755.14	1440.14	1625.96	1588.91	7150.75	7444.55	8005.89	4870.14	3672.65	3818.1	3275.6	3233.39	3446.29	1859.94	2181.16	1995.44	3296.68	3256.78	3040.75	2928.39	2359.64	3546.66
Actbl2	0	0	0	0	0	0	0	0	0	0	0	0	0	0	0	0	0	0	0	0	0	0	0	0	0	0	0	0	0	0	0	0.0243461	0	0	0	0	0	0	0	0	0	0	0	0	0	0	0	0
Actc1	716.347	565.625	159.338	4281.66	5273.47	2431.23	3782.3	3670.8	1045.98	79.3075	90.2514	108.955	1399.68	1571.02	1550.01	2007.43	1953.41	1936.94	2025.07	2174.94	1950.81	1474.48	1585.28	2133.93	1793.99	1951.4	1923.93	2410.85	2650.63	2048.66	65.7838	39.2311	24.4674	1228.46	1585.36	1395.25	1358.47	1574.4	1820.8	1492.41	1306.54	1495.54	1706.45	1704.16	1627.29	1884.07	2326.53	1782.66
Actg-ps1	3.4319	8.86125	4.13901	1.31921	1.02395	0.282346	0	0	0	6.56368	6.85683	5.53148	1.72794	2.09316	1.95401	3.36977	1.46762	0.351247	0	1.75036	2.94305	0	1.39927	0.290326	1.03672	1.38164	0.906317	2.00155	2.01384	1.32736	4.8359	11.7475	3.06313	3.46209	2.47499	4.09982	2.6546	1.30628	4.36987	2.3693	2.03876	2.87127	3.03127	3.10925	1.01366	1.77383	1.71372	2.40985
Actg1	2219.67	2542.17	2707.74	581.476	442.387	125.408	479.514	315.317	159.826	3384.55	3291.27	3405.27	956.098	1142.39	998.067	1164.15	1140.47	1179.41	943.966	1044.51	966.881	786.01	933.417	762.84	985.327	1115.06	1123.17	960.482	1037.36	1046.09	3986.53	4410.96	4140.76	2860.54	2101.9	2206.09	1826.31	1868.26	1975.76	1070.77	1237.95	1120.09	1798.63	1799.51	1694.96	1696.94	1281.85	1998.45
Actg2	1.05728	1.04257	1.7744	2.91574	1.33123	0.314037	2.39905	0.804601	0.128536	64.8486	66.3197	68.2532	29.1626	41.8635	30.6777	33.0896	33.3598	39.9329	25.0201	29.0352	29.1374	19.8192	25.3066	37.6327	33.3576	35.5873	43.0752	27.6427	32.5195	27.521	148.32	160.05	134.279	137.019	129.947	114.19	116.153	97.0995	98.103	50.8773	60.4912	54.9877	116.481	116.185	102.598	94.802	67.4083	115.701
Actl10	0.271408	0.0903066	0.334643	0.192256	0.189443	0.388764	0.133315	0.132475	0.231067	0.156605	0.457812	0.229593	0.199241	0.100979	0.120056	0.172495	0.352119	0.21793	0.442454	0.357928	0.0980202	0.282732	0.324324	0.262083	0.230347	0.0979803	0.178719	0.134595	0.0769662	0.0899965	0.24665	0.237664	0	0	0	0	0	0	0	0.0743202	0.127102	0.051311	0	0	0	0	0	0
Actl11	0	0	0	0	0	0	0	0	0	0	0	0	0	0	0	0.0195191	0	0	0	0	0	0	0	0	0	0	0	0	0	0	0	0.0162774	0	0	0	0	0	0	0	0	0	0	0	0	0	0	0	0
Actl6a	58.4512	55.2928	70.9533	34.7946	30.8458	27.7381	33.8574	31.159	30.0289	74.8674	90.4205	67.6144	39.672	46.8463	41.9195	52.7253	63.0941	54.7126	46.0333	61.273	50.9183	51.2426	52.3363	50.3363	54.7031	63.0332	54.2345	57.9104	52.8008	85.9789	70.2192	70.3198	83.3297	83.6498	59.3632	59.262	59.2311	65.7138	65.6082	42.983	44.5815	47.0187	58.2267	52.9303	59.0379	56.9579	53.5185	65.7144
Actl7b	0.142406	0.142314	0.0878002	0	0	0.0453501	0	0.278328	0.0970837	0.0548576	0.0963004	0.120598	0.156999	0.265202	0.105105	0.18127	0.105762	0.0917374	0.046519	0.235344	0.20622	0.177966	0.113479	0.229315	0.145389	0.102875	0.187643	0.141198	0.0807832	0.849977	0	0	0	0	0	0	0	0	0	0.0390038	0.333469	0.161477	0	0	0	0	0	0
Actl9	0	0	0	0	0	0	0	0	0	0	0.00074934	0	0	0	0.000399123	0	0	0	0	0	0	0	0	0	0	0	0.000783681	0.000863601	0	0.00510529	0.218389	0	0	0	0	0	0	0	0	0	0	0.056788	0	0	0	0	0	0
Actn1	209.325	241.992	164.975	156.47	122.807	65.5547	157.928	93.7321	61.7199	251.811	274.281	237.661	148.719	162.928	146.335	132.088	125.238	138.775	114.658	159.143	137.822	120.117	169.582	102.008	116.91	126.138	163.099	144.13	159.712	115.45	322.01	314.459	346.837	356.722	305.183	316.818	278.991	256.659	259.175	149.505	196.076	156.563	295.662	279.774	275.505	247.169	217.277	306.558
Actn2	38.5063	34.6261	21.5369	1067.33	1266.44	811.747	1587.43	1409.49	658.32	4.45808	4.61801	5.63007	119.457	141.468	122.398	163.053	159.347	153.388	156.118	208.682	175.731	96.3592	128.064	124.282	105.402	111.369	120.174	212.383	234.183	167.243	4.1166	3.39732	2.35715	60.3851	76.5335	66.96	68.6108	79.0547	85.6238	72.991	73.3731	78.6197	86.8147	86.6717	84.9875	89.6187	130.664	86.0523
Actn3	145.394	158.758	164.311	543.542	582.779	810.58	490.699	524.449	563.733	78.7635	110.028	107.317	455.509	495.669	477.136	546.378	511.522	558.312	667.214	699.107	649.704	580.615	627.012	724.549	535.816	682.896	626.819	756.208	783.454	810.031	93.1037	86.4431	12.2601	379.024	475.41	402.035	464.349	509.516	513.586	645.528	730.444	691.656	517.385	489.542	495.145	576.084	723.027	590.687
Actn4	372.09	376.899	225.424	188.475	176.235	91.326	172.636	148.464	96.1578	245.412	265.986	241.961	208.452	216.902	212.725	186.631	169.714	190.068	179.759	207.917	188.724	191.11	233.301	183.264	163.858	193.076	224.414	196.686	207.183	189.678	324.953	319.055	341.431	369.463	364.798	360.393	325.207	329.4	323.239	191.213	248.065	208.787	334.55	327.195	329.943	342.442	317.401	396.375
Actr10	35.064	35.9219	34.3322	42.9525	41.7051	32.2406	34.4189	32.528	30.639	35.5377	35.7381	32.1393	33.5267	32.9984	32.3562	40.683	43.2649	40.9834	38.1645	40.7279	38.2548	41.3848	39.7521	44.1982	43.9237	45.2837	43.1877	40.9125	43.9062	34.4963	34.2863	36.6839	28.5786	34.159	36.0722	33.0717	31.248	33.2269	33.2921	36.4401	34.2929	35.2781	33.5711	36.0085	34.5469	34.4225	39.149	35.7687
Actr1a	91.7941	98.7197	77.3047	108.911	116.61	104.847	112.264	114.944	109.893	112.59	121.65	104.865	96.4345	100.973	97.6877	103.055	101.148	100.463	96.9539	99.7197	92.9408	109.648	117.303	122.01	99.6869	112.74	115.571	111.694	118.748	101.758	123.443	127.346	107.7	111.18	110.363	102.272	101.559	111.307	106.123	118.976	122.441	114.206	108.669	109.603	99.5393	111.418	114.397	122.463
Actr1b	71.2104	63.3815	61.4793	87.4929	88.8568	76.2478	96.1744	106.302	99.8101	78.6719	84.8115	70.0593	80.0908	83.5883	77.5345	85.864	80.6023	88.5654	83.1588	100.957	85.7692	90.2009	102.369	98.5354	86.948	97.7787	103.403	106.071	107.982	101.302	92.4732	83.2593	78.7517	95.1317	90.6308	96.2092	96.1945	102.387	100.105	88.3461	101.348	91.9257	99.7944	114.483	94.7836	114.121	122.123	120.369
Actr2	178.84	188.748	193.375	114.319	123.01	122.147	111.625	102.317	121.289	201.505	197.972	162.076	117.155	113.641	120.647	137.485	150.573	161.394	141.464	151.663	142.458	169.089	158.927	171.317	170.427	139.044	151.885	147.378	119.567	112.285	170.856	175.849	189.6	159.979	153.393	152.082	142.203	142.274	124.858	124.377	118.621	107.86	142.181	133.934	135.207	127.971	128.757	135.208
Actr3	249.135	235.905	208.032	152.598	130.905	93.0376	138.331	114.42	111.487	305.133	304.128	283.181	176.384	168.544	175.192	218.271	223.453	235.079	213.186	234.601	212.285	205.709	210.028	210.812	234.353	211.73	224.077	206.077	197.072	161.765	294.351	299.303	321.632	285.783	270.801	263.315	230.111	253.1	232.923	179.07	206.691	189.452	231.749	231.737	223.922	219.35	212.841	237.634
Actr3b	1.14044	1.33463	0.403657	2.42432	2.21605	0.52231	4.35938	2.28461	1.16058	1.00415	1.46071	1.29333	0.784378	0.5224	0.665327	0.69344	0.61228	0.827332	0.69553	1.00318	0.427479	0.69513	0.747338	0.535846	0.917433	0.888352	0.776346	1.33421	0.540009	0.710689	1.32371	1.27498	1.87517	1.8702	0	0	1.38218	1.11508	1.48395	0.809299	1.04938	0.799501	2.05846	2.4111	2.27703	1.73662	1.41455	2.33916
Actr5	15.6622	13.4697	11.8133	8.48597	8.87691	8.82277	8.17562	10.777	9.68633	10.6694	12.6332	8.75658	6.82014	9.452	8.16389	7.28496	6.29262	8.34197	5.76445	8.55195	8.07009	8.27885	10.2195	10.0316	7.31801	7.82638	8.73422	8.35307	9.81428	9.99507	11.6619	10.4473	10.2618	11.1521	9.93825	12.9117	7.55433	9.89663	13.048	6.45388	9.09787	8.74188	9.27992	9.86003	11.5517	14.5924	9.32826	13.5629
Actr6	15.7274	15.5726	26.0352	15.72	16.5345	25.4741	14.9975	14.4889	24.8198	14.8794	12.9023	11.016	10.5902	9.29748	10.4994	12.4659	13.1092	14.5518	13.4732	14.0644	12.9616	14.3275	12.6447	11.8367	15.3576	11.7489	12.4567	12.8478	11.739	8.8954	10.1464	10.8586	10.6818	12.1248	11.5081	11.8128	9.49308	10.1698	9.77108	10.9805	10.192	9.30738	8.8917	8.78352	9.68138	8.97578	9.69148	9.22378
Actr8	26.0522	25.8128	24.448	28.9748	28.9119	29.6074	30.3166	29.614	30.9202	29.4043	31.4822	30.0745	30.7527	33.4455	31.9472	36.1472	37.5023	35.1849	37.3577	39.9655	37.1117	35.9418	40.101	42.2628	38.3938	44.7807	39.9687	43.3774	46.0494	42.3453	27.7026	31.0081	25.0644	34.5431	32.1179	29.5055	31.9382	32.0288	33.2788	35.2249	35.2904	38.2255	33.2175	34.1437	33.856	36.6518	38.8821	38.4132
Acvr1	51.0084	55.8687	47.7279	31.3904	35.7005	22.7604	28.9503	26.7662	18.3752	52.0235	57.6511	45.7639	31.2654	37.6502	31.775	38.0082	34.3224	33.1575	29.8145	36.21	32.8663	29.5225	39.6449	29.9667	28.1661	28.8549	35.4942	34.1034	36.0455	26.3685	51.2391	55.9872	46.1396	54.7606	48.5315	52.9215	47.3927	46.9954	46.5266	27.8994	31.3664	26.5583	49.9407	49.3168	52.8701	51.0514	43.9886	48.7385
Acvr1b	7.89637	10.2638	8.47165	9.51054	11.6933	11.5547	9.0625	9.09552	9.68031	4.59985	5.58545	4.17951	4.20033	5.65678	4.98144	5.41513	4.79947	4.72597	5.26966	6.37557	5.44204	4.58482	6.9822	5.55285	5.22246	5.27797	6.13529	6.11206	6.9403	5.42407	4.97156	5.23637	3.96361	6.16978	6.78525	6.47833	5.42261	6.44981	5.71314	5.04295	6.15066	4.95218	6.5926	6.15659	5.93151	5.99548	7.05448	6.73179
Acvr1c	0.0530956	0.313675	0.174291	0.118307	0.190034	0.105361	0.148114	0.0668139	0.139071	0.0149522	0.0142513	0.0247986	0.0499658	0.0072725	0.0316849	0.0247068	0.0214843	0.0426747	0.0817115	0.0138786	0.0207106	0.0687359	0.0172787	0.107925	0.014303	0.0780196	0.0129948	0.0198558	0.0112552	0.0264063	0.0291286	0.0150981	0	0	0	0	0	0	0	0.232644	0.00931421	0.0833408	0	0	0	0	0	0
Acvr2a	50.381	39.0969	51.4703	43.0682	46.7966	38.9313	40.7507	48.3626	46.0608	16.8836	15.0555	15.0687	17.9042	17.3852	18.7549	23.7817	23.2655	25.8973	23.1553	27.1057	25.8907	31.7605	35.6012	29.9169	30.4739	32.0159	31.3329	33.2544	19.1883	28.6572	17.2606	17.4387	8.60016	19.1416	21.8364	23.8281	19.8918	24.0651	21.9911	20.6111	21.1642	21.0958	23.3066	20.3133	23.1148	23.8834	26.2257	25.3453
Acvr2b	2.619	2.10804	2.98731	4.40434	6.04014	2.89686	5.81514	5.83113	2.5908	2.83271	3.71787	2.02049	5.1293	5.14966	3.76913	4.73066	4.27038	4.34861	4.58363	6.45867	4.97619	2.7665	6.12333	3.06903	3.81942	3.70557	4.70632	4.60632	4.73642	5.10485	3.14274	3.67592	1.72131	3.68064	4.66538	4.57925	3.98774	3.24908	3.8041	2.54719	3.30276	3.3941	3.17493	4.233	3.52876	3.21057	4.2941	3.6367
Acvrl1	0.0896793	0.0848234	0.156485	0.132157	0.766617	0.0695102	0.071435	0.0777895	0.0181147	0.020346	0.0731589	0.614334	0.0389321	0	0.032116	0.0896485	0.0195229	0.0167034	0.363937	0.381337	0.0391336	0	0.0435218	0.0172038	0.26069	0.367455	0.287523	0.217244	0.380126	0.142726	0.0398168	0.0764034	0	0	0	0	0	0	0	0.0423752	0.0251789	0.463535	0	0	0	1.68863	0	0
Acy1	21.2788	23.3466	22.5271	13.4117	10.9359	11.2577	11.2906	11.3412	8.29899	14.7743	19.6259	13.3369	10.5994	11.1683	10.1811	11.9981	9.3131	9.08209	9.64839	12.3531	12.6997	7.98851	9.31216	8.80007	9.04715	10.7105	11.6783	9.67868	12.0843	12.4668	19.038	14.5227	16.8049	11.0476	13.7413	16.1063	15.6768	12.6815	14.7038	11.7345	16.0435	12.5435	14.423	11.9083	12.3662	11.5181	12.8704	15.2666
Acy3	1.26274	1.71051	2.66903	0.958323	0.897061	0.775152	0.708828	0.396195	0.138213	2.60196	2.19054	2.63215	1.88693	1.86234	1.97479	1.66226	1.80522	3.17159	2.33763	2.49753	2.34502	1.40941	1.83224	2.17734	2.43392	1.46521	2.53895	1.74447	2.6089	1.25614	2.65581	2.79582	1.03719	2.59265	1.8021	1.32037	2.23429	3.61128	2.21232	1.81531	1.9641	1.63702	3.14125	3.24603	3.23794	3.44195	3.89475	3.91545
Acyp1	26.4238	32.2094	51.3813	30.7609	34.0145	37.6552	32.1403	22.4237	35.1248	24.5827	25.0524	25.6006	25.6634	25.8661	26.5434	28.1386	24.0251	26.5768	26.6428	27.3535	24.887	25.995	23.6806	29.8371	25.859	23.4354	26.2662	25.6172	29.1408	32.6838	27.9578	30.4195	11.9988	24.4643	24.3986	21.2111	18.8262	16.007	18.3263	20.6048	20.27	24.1761	22.9331	22.9708	22.5391	17.3679	18.9636	18.9502
Acyp2	4.56132	4.20745	3.41236	13.2416	20.8816	19.0966	23.5033	17.0391	18.525	7.28221	6.39754	4.77359	15.2207	12.6946	15.4596	15.3511	20.189	18.3977	19.1363	19.1288	19.2213	24.4267	20.6541	22.8553	24.6384	13.8223	16.9735	20.3215	22.6198	12.0418	4.6561	4.67431	3.88938	5.57883	5.41953	7.21497	8.47378	6.52949	5.77951	16.2798	15.9165	16.0076	5.07593	5.99313	7.69669	5.65786	5.62677	5.7363
Ada	2.06221	1.49819	2.25609	1.51227	1.86049	0.79344	0.738028	1.33055	0.807454	3.37071	3.8357	3.25818	0.739293	0.617311	0.786285	0.551899	0.613958	0.795845	0.578414	0.70081	0.298613	0.54509	0.614919	0.64936	0.561349	0.385577	0.781495	0.78916	0.404196	0.323448	2.87065	3.3511	5.91764	1.8055	1.32673	1.87981	1.74976	0	1.84564	0.487849	0.778989	0.539689	1.81957	1.62783	2.08938	1.43141	1.43898	1.42669
Adal	14.0624	11.2076	8.18979	13.5793	13.017	10.7692	12.8195	15.5441	11.903	11.8183	12.1625	7.96607	7.96082	8.86736	8.34361	7.85813	9.44028	9.8408	10.7385	9.35381	10.1138	9.74146	10.9208	10.505	11.4077	8.90986	7.85569	9.67441	8.74127	6.10375	9.41584	11.2658	8.26712	15.2744	12.0819	11.0961	10.3676	10.1012	9.61167	9.53326	8.79954	7.7895	10.5411	10.7423	10.8914	10.0664	9.75539	10.8972
Adam10	62.8387	60.2824	37.0766	42.3029	44.6546	39.3165	30.9537	31.3629	35.612	69.3497	70.1504	60.0358	44.0161	44.3091	44.8528	46.2506	49.7697	56.2067	47.6296	56.6013	50.6192	44.7055	54.5748	46.8724	49.3078	35.61	45.2532	45.9075	33.452	30.4744	69.397	69.086	58.1363	63.2153	59.9478	61.8177	55.6578	59.3323	51.5463	38.8289	44.1296	36.8767	53.8011	54.9535	56.5599	54.3207	53.3745	55.9238
Adam11	1.75908	1.89384	1.45382	0.32629	0.248822	0.56089	0.344452	0.53859	0.124789	1.42071	1.08504	2.08197	0.271344	0.186569	0.148369	0.438043	0.139667	0.257881	0.168087	0.282439	0.331811	0.293159	0.487354	0.416622	0.349594	0.230105	0.118935	0.194116	0.680285	0.24941	1.0751	0.986271	0	1.77808	0	0	0	0	0	0.246532	0.593232	0.632349	0	0	0	0	0	0
Adam12	0.848117	0.436259	0.166391	0.871233	2.89399	0.158306	1.15271	0.815661	0.27201	6.45172	6.34229	5.89723	6.20543	9.6481	6.61434	6.58702	6.38125	6.66943	5.88685	7.81266	10.1103	5.47697	9.51153	6.37854	6.65677	5.99966	9.78763	7.2053	6.55082	5.97334	13.287	13.0493	20.9965	29.0376	26.4291	24.7298	21.8947	24.6956	24.221	7.90868	12.5775	8.28574	28.3606	35.4912	27.8605	27.552	17.2721	29.8497
Adam15	28.2958	35.7277	24.6848	36.2592	35.2869	23.0265	38.0912	33.0152	27.4238	34.3171	42.352	33.2726	18.6753	22.6937	22.6262	20.6036	17.8736	18.5414	19.4951	26.1185	19.3978	19.8902	20.9429	19.0772	17.2147	17.9068	23.192	24.6225	19.165	19.1699	48.2364	47.3127	33.0629	28.1387	24.6394	24.9543	29.4202	26.7723	22.7865	22.6006	26.4981	20.0726	29.9133	30.3641	31.377	34.9511	29.088	38.0524
Adam17	42.482	39.1466	34.5799	30.9371	31.5155	28.3579	30.4758	31.8972	33.3829	50.0028	50.8966	41.2998	33.9681	39.5948	34.3669	46.679	43.6681	44.3819	46.4002	44.6435	45.701	40.0648	51.8729	46.7873	42.0059	44.7171	45.1459	44.8146	38.5973	57.7073	45.1404	50.811	48.8585	48.4533	46.2869	51.6702	42.791	40.3031	43.138	34.2061	38.3214	41.2949	48.3986	44.6821	41.3488	45.9626	53.1405	44.6959
Adam19	31.4186	27.5581	9.48702	30.7173	34.5319	28.3778	32.6899	40.7082	24.9922	27.4323	32.3886	25.5063	57.8939	60.1029	59.9835	59.7865	56.4213	53.3091	55.4906	73.1982	63.1751	67.287	77.2734	67.1256	63.1702	52.5069	66.3981	67.0125	66.8092	64.1499	35.8458	41.3195	24.2835	59.4255	70.4234	67.363	69.8525	83.9385	64.2295	59.5021	71.9439	60.1207	77.8197	82.48	81.4756	86.745	91.8105	87.7163
Adam1a	0.927729	0.810372	0.317244	0.949318	0.773232	0.450582	0.755429	0.769617	0.612998	2.19154	2.38547	2.10099	1.40114	2.08581	1.65438	1.75019	1.4054	1.41606	1.30288	1.90786	1.63282	2.28941	2.65182	1.70078	1.60508	1.17141	1.89566	1.92289	1.59322	1.33526	2.23773	2.10132	2.00125	3.20498	2.68531	2.85882	2.58948	2.94999	2.10477	1.3963	1.65722	1.70662	2.49243	3.05727	2.36945	3.06778	2.5966	4.01218
Adam1b	0	0	0	0	0	0	0	0	0	0	0	0	0	0	0	0	0	0	0	0	0	0	0	0	0	0.0260872	0	0	0	0	0	0	0	0	0	0	0	0	0	0	0	0	0	0	0	0	0	0
Adam21	0.415127	0.0861988	0.100933	0.0921169	0.135493	0.103824	0.0852123	0.158222	0.132617	0.198763	0.151242	0.16447	0.0475236	0.120574	0.0859806	0.0821043	0.286254	0.163565	0.104771	0.189524	0.09236	0.0821885	0.208262	0.209771	0.151885	0.141177	0.0214644	0.152191	0.0742011	0.130399	0.191321	0.182253	0	0	0	0	0	0	0	0.107451	0.0920263	0.124396	0	0	0	0	0	0
Adam22	0.320835	0.204031	0.0425268	0.459238	0.760505	0.50807	0.394671	1.28505	0.363899	0.694552	0.113918	0.415257	0.138651	0.220908	0.081618	0.053334	0.0932712	0.0806946	0.16405	0	0.0907918	0.105157	0.15066	0.406047	0.0426702	0.214542	0.128647	0.0834362	0.11895	0.13919	0.559929	0.132397	0	0	0	0	0	0	0	0.0603877	0.132944	0	0	0	0	0	0	0
Adam23	4.88863	4.03067	3.32772	8.64573	12.0275	4.68877	7.77558	10.4199	2.83703	0.864205	1.18812	0.85407	0.963531	1.15818	1.18655	1.40766	1.12109	1.90688	2.35536	1.64451	1.72337	0.856671	1.19684	1.21024	0.780975	0.684737	0.894123	0.688118	0.536551	1.02482	1.75855	1.48307	1.38408	2.63819	4.10147	3.52919	3.07005	2.47762	3.43038	0.795098	1.31574	1.25774	3.54065	2.83589	3.85704	3.27615	3.31206	2.28807
Adam24	0	0	0	0	0	0	0	0	0	0	0	0	0	0	0.0097008	0	0	0	0	0	0	0	0	0	0	0	0	0	0	0	0	0	0	0	0	0	0	0	0	0	0.0311439	0	0	0	0	0	0	0
Adam28	0.972032	0.664334	0.544101	0.864789	0.587992	0.420295	0.726604	0.916563	0.659782	1.05847	1.28977	0.924472	0.898421	0.975455	0.70973	0.687155	0.807719	0.986994	1.09179	1.01807	1.06931	0.743086	0.933044	0.931561	0.67078	0.613964	0.602419	0.484869	0.53825	0.881192	1.11055	0.949601	0	0	0	1.13629	0	0	0	0.449739	0.474627	0.432197	0	1.34676	1.07436	1.27327	1.3204	1.38767
Adam3	0.0257145	0	0	0.0492417	0.0241503	0	0.242726	0	0.25604	0	0.274368	0	0.282569	0	0	0	0	0	0	0	0	0	0	0	0	0	0	0	0	0	0.247277	0	0	0	0	0	0	1.60214	0	0	0	0	0	0	0	0	0	0
Adam30	0	0	0	0.0577756	0	0.104109	0.0801578	0.0397217	0	0	0.0543963	0.0344114	0.0895117	0.121088	0.0239873	0	0	0.0257734	0.0263563	0.026525	0	0.0685521	0.065232	0.0788984	0.0273266	0.0589973	0.0538165	0.0544	0	0	0.0897488	0.0285752	0	0	0	0	0	0	0	0	0	0	0	0	0	0	0	0
Adam32	1.74214	0.59596	0.609386	0.680689	0.678873	1.04973	0.628088	0.421	0.711036	0.794649	1.43388	1.0412	1.05821	0.36377	0.741495	1.12926	0.664288	1.12493	0.428691	1.94055	1.75838	0.387479	0.537875	1.4222	0.8825	0.345478	0.838774	0.619805	0.363161	0.68307	1.38162	0.448582	0	1.52366	1.60725	2.34265	0	1.15858	0	0.716119	0.913334	0.570767	0	1.46979	1.42068	1.14847	0	0
Adam33	0.0492517	0.0489151	0.151767	0	0.102756	0.0467412	0.0481064	0.143896	0.0500466	0.117749	0.255381	0.191531	0.161892	0.199248	0.172375	0.191175	0.164764	0.331843	0.145586	0.142335	0.106551	0.249024	0.419112	0	0.317855	0.163193	0.125387	0.196361	0	0.292557	0.216075	0.187562	0	0	0	0	0	0	0	0.241163	0.206917	0.132265	0	0	0	0	0	0
Adam4	0.744755	0.228413	0.166117	0.629243	0.444012	0.219835	0.401129	0.857017	0.338281	2.05391	2.13757	1.47086	1.21868	1.69206	1.59043	1.14822	0.940664	1.28115	1.01306	1.55872	1.65992	1.94332	2.38087	1.57202	1.5365	1.85715	1.50438	1.11304	0.523472	1.43055	1.85927	1.44315	1.92455	1.22042	1.65555	1.87326	1.44689	1.30272	1.24204	0.676821	1.06887	0.836797	1.65767	1.53535	2.27275	1.62579	2.2889	1.55452
Adam5	0.123287	0.200728	0.0284868	0.0651747	0.0709035	0.268977	0.0472271	0.134484	0.0938939	0.951663	0.814418	1.19096	0.0527037	0.403789	0.307221	0.30222	0.344112	0.145825	0.357394	0.300007	0.230787	0.34742	0.294121	0.207603	0.386226	0.199588	0.151712	0.336952	0.26189	0.245277	1.26639	1.29639	0	0	0	0	0	0	0	0.328707	0.346276	0.245315	0	0	0	0	0	0
Adam6b	0	0	0	0	0	0	0	0	0	0	0	0	0	0	0	0	0	0	0	0	0	0	0.0300548	0.0241316	0	0	0	0	0	0	0	0	0	0	0	0	0	0	0	0	0.0354034	0	0	0	0	0	0	0
Adam7	0	0	0	0	0.0374171	0	0	0	0	0	0.0178713	0	0	0	0	0	0	0	0	0	0	0	0	0	0	0	0	0	0	0	0	0.0188891	0	0	0	0	0	0	0	0	0	0	0	0	0	0	0	0
Adam8	1.4646	2.17939	1.23647	0.639387	0.948723	0.98452	0.760429	1.22626	0.258922	7.72385	11.0066	8.02474	3.15214	2.6653	2.85846	4.38369	3.9825	4.04098	5.46733	6.4821	5.22095	2.16438	3.79668	1.74697	3.25248	4.21854	4.64201	5.83563	3.85238	5.7658	11.2295	9.5356	5.10001	2.99969	3.8748	5.61149	3.97066	4.09311	4.23771	2.75085	3.98597	3.92289	2.65744	2.4356	2.61272	2.79691	3.84735	2.7447
Adam9	142.413	140.489	59.7666	86.9887	80.1277	73.5172	81.0937	65.8033	65.1295	98.8466	101.49	82.6789	72.6629	74.3907	81.4577	81.9113	83.9041	94.0154	87.3362	102.193	92.7723	88.7429	105.186	105.731	87.6451	74.8127	95.3162	92.0287	76.404	69.8562	107.05	111.211	98.1467	94.4799	94.1405	101.094	89.385	91.2315	86.7345	92.7066	96.3987	86.9138	83.7388	79.361	78.9056	80.2368	82.8961	84.414
Adamdec1	0	0	0	0.0280684	0	0	0	0	0	0	0	0	0	0	0	0	0	0	0	0	0	0	0	0	0	0	0	0	0	0	0	0	0	0	0	0	0	0	0	0	0	0.0302502	0	0	0	0	0	0
Adamts1	28.6762	20.6639	14.391	31.2913	31.9099	68.5342	36.0901	27.8136	50.3343	12.113	11.8664	8.96179	28.1177	26.3315	29.2809	29.1903	29.4213	32.558	32.3342	36.3195	31.7595	33.1182	39.7975	32.8883	35.5769	36.1579	42.0251	37.3458	40.0285	24.7849	11.0399	11.8414	16.8291	49.5351	60.5747	59.8272	48.0688	51.9349	54.8688	35.9759	48.8735	38.0086	64.4072	64.8499	62.495	63.8684	61.1933	69.0782
Adamts10	7.9646	7.30332	7.92326	2.75737	1.96455	0.959228	2.18773	1.53526	0.638826	7.75047	12.2255	9.30765	2.81604	5.29989	4.41245	2.08136	3.69218	2.64326	3.75269	2.73405	3.66971	2.2826	4.3932	3.53748	3.38742	1.68213	3.04929	1.9928	2.52439	3.92421	10.6686	14.8018	10.052	10.1158	7.6487	9.88932	8.49037	9.29082	6.90128	3.41837	2.50821	2.99478	10.5067	15.9244	12.7529	8.7512	7.6687	12.2634
Adamts12	1.40839	1.19722	2.87417	1.21993	0.88993	0.915064	1.29141	0.666699	0.565071	0.333487	0.423554	0.307136	0.351244	0.74578	0.714948	0.563287	0.703128	0.717476	0.701403	0.749569	0.74006	1.24926	1.66387	1.7725	1.50656	1.62868	1.96838	1.3155	1.03581	1.07761	1.10168	1.19677	0	1.53916	1.9096	1.3152	2.0552	1.54139	1.43354	2.96734	4.22983	2.9441	4.68076	5.23704	4.32149	4.10241	3.66526	4.89578
Adamts13	1.83552	1.07917	1.93502	2.56677	1.7989	2.23197	1.53648	2.30566	2.01706	3.46678	2.66525	4.04632	3.1003	3.36646	3.08557	3.31936	3.6288	2.53738	2.81077	3.23458	2.82424	4.30787	4.64076	3.53033	3.69073	3.47022	3.70522	4.72575	3.24271	2.71534	4.22747	4.53073	2.03226	4.7629	3.98591	3.69179	3.98171	3.57543	5.21263	3.38163	4.64755	4.18815	4.11074	3.87871	4.2102	3.58923	4.83985	4.27376
Adamts14	44.5041	51.7933	45.8236	21.928	23.3853	34.7107	24.6899	18.3486	15.9247	11.5744	15.0972	13.1422	23.9732	29.0662	24.6811	24.1912	21.644	21.6937	20.1184	31.0233	22.9519	17.8483	26.0056	20.6421	16.9682	17.034	20.9071	22.2125	20.9864	19.7389	15.4749	15.8722	14.8834	34.3646	36.4777	29.6791	34.183	36.8914	33.3194	12.7773	17.2584	14.0313	36.4088	33.7005	33.1391	35.1731	49.0322	39.1229
Adamts15	0.0518675	0	0	0.0326733	0.0745822	0	0.0302319	0.0597774	0.0104439	0.128834	0.213028	0.220033	1.87271	1.34367	1.66431	2.0514	2.11039	1.56022	1.61614	1.75763	1.57065	0.807668	0.863964	1.15208	1.25183	1.55969	1.36199	1.09597	0.950261	1.34138	0.159253	0.140082	0	0	0	0	0	0	0	0.798379	0.859013	0.544392	0	0	0	0	0	0
Adamts16	0.0671469	0	0	0.192992	0.231029	0.133477	0.21804	0.409945	0.0502087	1.18442	1.00974	0.699145	4.04428	5.06621	4.84487	4.43541	5.08331	4.97697	3.57943	4.0069	4.01728	5.56979	6.3072	2.7787	5.17476	5.29029	6.67793	4.49482	3.65487	4.52099	2.72725	2.25178	0	18.4439	13.3007	10.0226	13.8571	12.6939	10.8123	5.6044	7.2353	5.63375	39.8268	39.8332	35.5534	32.6144	27.1429	40.7172
Adamts17	0.0529014	0.148088	0.0485163	0.854964	0.32956	0.0244274	0.236392	0.40749	0.455456	0.100959	0.12695	0.0529707	0.487934	0.62515	0.870456	0.358458	0.612645	1.88042	0.270566	0.593182	0.541264	1.20494	0.982601	2.01171	0.553901	0.454465	0.692175	0.852975	0.358733	1.04685	0.147315	0.109359	0	0	0	0	1.22956	0	1.41837	0.245264	0.246981	0.367832	2.2703	0	2.55992	0	0	1.1414
Adamts2	5.26428	1.82097	0.734791	5.02902	3.3594	0.885581	3.87405	2.90943	0.998677	5.54058	8.84003	4.91001	9.38656	13.9362	10.6277	9.72927	9.17038	11.8302	9.33874	12.1743	10.0887	11.2611	16.8655	14.1633	13.6286	12.6464	19.7953	13.2825	13.3736	12.3817	8.75027	7.05911	7.66207	22.0845	15.9979	18.4567	17.0023	17.4398	14.5071	14.5402	20.7593	16.1337	29.5403	33.7419	27.4971	30.3455	22.8594	31.5575
Adamts20	3.10564	2.23587	2.26617	3.56613	4.73123	16.3754	9.32161	8.13599	20.9998	0	0	0	0.0110228	0.0111932	0.00886708	0.0126819	0.0441353	0	0.0193723	0.00970518	0	0.0419051	0.0798757	0.0488151	0.043546	0.0533505	0.0659404	0.16626	0.113785	0.0665894	0	0	0	0	0	0	0	0	0	0	0.0143128	0.0380402	0	0	0	0	0	0
Adamts3	0.0161127	0.00789067	0	0.160574	0.0165285	0	0.0703851	0	0	0.154435	0.180794	0.150614	0.0434922	0.0441691	0.0524916	0.0900511	0.0522154	0.0444781	0.0611092	0.0918092	0.0419613	0.0303604	0.086244	0.0231267	0.0630894	0.103769	0.0788958	0.128539	0.0683305	0.144265	0.238615	0.451632	0	0	0	0	0	0	0	0.0791376	0.0791463	0.0735566	0	0	0	0	0	0
Adamts4	30.9926	35.4315	20.8794	9.99817	9.14882	6.1734	6.5801	4.01143	3.56349	13.8318	19.3405	16.2119	40.5384	38.5542	38.2926	31.2821	31.9519	37.9783	25.8093	31.6906	26.169	34.2792	42.5239	16.8031	31.7335	37.1446	45.9891	31.6958	37.0127	30.88	30.1678	31.5605	5.78235	48.5124	38.3209	31.7659	33.3297	30.2584	29.4638	34.0852	47.0965	34.0806	39.8193	40.6469	35.8565	31.4504	30.4835	41.8055
Adamts5	27.7095	22.7862	18.3157	25.9338	23.3467	46.5677	31.1141	20.0363	33.3965	6.25117	7.48872	6.10341	25.6473	20.9665	23.9348	20.9673	22.2385	23.8657	21.4478	25.1942	25.2166	34.4788	41.5974	21.4496	34.0637	30.5714	39.4628	32.5811	27.2739	27.8092	11.2518	11.559	5.13478	32.1361	26.6565	32.0436	23.6271	23.3798	22.4675	35.2648	45.2548	34.758	42.0493	41.9212	41.9272	34.0845	34.2638	37.7243
Adamts6	6.74469	5.86521	2.75284	6.20976	3.50144	3.46119	5.02102	3.39082	2.38236	20.2219	21.0307	17.1076	14.8792	13.4835	15.4915	16.2748	18.3999	20.974	16.3994	17.6444	18.4124	21.8856	21.4519	20.3933	21.9508	18.6372	21.9025	19.3668	12.7519	13.7244	22.4046	22.9186	15.0855	49.185	43.7538	44.2489	39.9953	38.7286	35.0376	18.1174	23.1177	18.3572	46.5477	45.7912	49.8424	43.1296	37.0286	43.7361
Adamts7	8.17522	6.96706	4.0192	7.03796	7.88622	2.66714	6.34317	5.24363	1.31985	29.6354	33.4966	24.392	26.7512	35.2457	28.5001	36.6274	28.9591	29.3421	28.6723	43.1564	35.0626	20.6003	32.1478	23.1681	29.0586	31.0533	38.0254	37.9998	38.1689	37.2511	30.6565	34.3741	13.4637	47.4338	46.1309	46.0719	41.7926	47.5395	40.127	21.3451	25.6754	25.1918	59.3255	59.343	49.2033	54.991	58.217	65.756
Adamts8	0	0	0	0	0	0.016655	0.0504874	0.0253527	0.0349062	0.0198919	0.0340347	0.0219601	0.715555	0.380736	0.626624	0.518178	0.488943	0.563696	0.495449	0.514784	0.490866	0.56616	0.617517	0.596785	0.615512	0.669409	1.15352	0.740107	0.96823	0.44704	0	0.0182628	0	0	0	0	0	0	0	0.240754	0.606638	0.374256	0	0	0	0	0	0
Adamts9	4.83509	3.50482	3.99203	1.46828	0.931084	0.462836	1.32498	0.733677	0.783369	0.0960961	0.143799	0.158862	0.0849221	0.202109	0.0948673	0.203449	0.165353	0.0950203	0.182961	0.265057	0.156442	0.112833	0.117113	0.19039	0.125192	0.135603	0.14651	0.0834729	0.172945	0.156031	0.0985366	0.194453	0	0	0	0	0	0	0	0.125336	0.162215	0.04649	0	0	0	0	0	0
Adamtsl1	1.24633	0.669811	0.0938583	8.93012	8.38624	11.4183	8.0801	9.21494	5.54174	1.36343	1.72319	1.19048	13.1508	14.7614	14.6909	15.1142	19.4879	21.3495	17.5203	16.4193	19.1166	21.773	27.2152	21.1975	24.3474	29.1473	28.0936	21.119	19.44	26.4876	1.55272	1.83277	0	10.9161	9.33809	11.2759	10.4259	13.0931	11.2448	18.768	25.8122	18.5099	15.4012	16.3019	16.4634	16.1848	12.0816	20.6985
Adamtsl2	0.30518	0.502075	0.124588	33.172	36.7712	6.6634	21.1354	18.8712	3.2449	0.58529	0.306947	0.510898	21.6809	24.7643	22.9903	20.819	19.5688	18.6585	19.7419	23.096	20.4605	20.374	22.3451	29.6299	15.3572	20.718	20.1586	20.8779	22.1723	19.5365	0.723546	0.712797	0	31.6784	49.0723	40.2287	40.3835	48.0239	51.2115	16.7471	19.0281	21.9877	51.978	55.8911	54.3606	59.3316	71.5459	59.3977
Adamtsl3	4.62115	5.86984	10.7064	3.99119	2.37255	0.67628	1.99036	1.37178	1.31185	9.94667	16.8297	12.7945	11.1452	14.3659	10.7354	11.4118	6.30863	9.04219	9.72434	10.1715	9.72667	10.3992	15.3788	9.62244	9.13481	11.4078	10.4781	9.65743	9.94094	15.8638	20.6225	24.4061	42.2923	47.4155	33.1659	48.2824	38.5176	37.833	36.7532	15.1977	15.7017	12.9226	58.0163	55.2727	49.0821	51.9378	30.1359	63.5038
Adamtsl4	15.6771	9.73246	7.60287	12.4453	10.022	10.5419	7.56347	13.0519	9.2534	20.4785	20.8572	19.1212	24.6062	27.3968	26.2486	21.1171	22.534	20.8912	17.6954	34.6615	19.5621	19.483	34.6686	14.436	22.0499	28.0598	20.1822	24.3951	19.1284	20.4475	21.6837	17.2328	24.5531	18.0388	27.5641	23.8948	24.1175	28.2865	21.3827	18.8786	28.5461	19.4886	39.0094	46.446	37.2046	37.1693	39.6242	38.8792
Adamtsl5	7.31909	10.1796	14.9742	51.7224	69.1708	100.126	81.5712	96.5451	138.584	36.2844	39.9348	34.0133	104.136	123.553	106.241	89.3851	83.3422	78.5982	70.2317	113.444	90.836	110.236	120.373	112.388	81.5155	99.9061	104.834	127.272	127.366	162.962	39.1529	36.7949	18.4913	66.7646	85.4401	80.0604	86.5875	97.4877	96.7714	83.5703	89.6649	95.3286	87.7145	76.2308	82.9455	101.676	138.489	103.304
Adap1	0	0	0	0.287574	0.219707	0.186965	1.44046	0.791113	1.51131	0.0691089	0.142845	0.288732	0.693431	0.305304	0.186932	0.456746	0.508766	0.398895	0.287945	0.944288	0.239628	0.801838	0.812754	0.581632	0.193485	0.717612	0.714083	1.22767	0.787581	1.33383	0.0660853	0.0524157	0	0	0	0	0	0	0	0.537114	0.730546	1.01371	0	0	0	0	0	0
Adap2	0.260485	0.749613	0.0344012	0.276012	0.504246	0.694878	0.14585	0.759984	0.492554	0.21363	0.158903	0.141104	0.408013	0.579249	0.397941	0.193054	0.0411198	0.467731	0.578427	0.656603	0.319777	0.791631	1.11057	1.11174	0.676255	0.402234	0.770436	0.295597	0.379633	0.444202	0.16253	0	0	0	0	0	0	1.90313	0	0.580377	0.804255	0.464931	0	0	0	0	0	0
Adar	15.341	12.0328	13.5528	9.93569	6.77579	5.80526	9.29702	8.10977	5.04272	18.1275	20.5644	16.3176	8.82879	12.7645	9.88131	10.0441	9.25849	11.1644	9.53702	10.9048	10.2313	12.6279	11.8395	8.49213	8.30252	9.61721	10.4959	9.70178	8.53692	10.6458	18.0651	23.8374	23.344	25.2024	22.5746	19.4501	17.5676	15.9849	18.1692	9.36759	12.619	8.56281	20.5878	20.4804	21.2946	21.5574	21.492	24.3229
Adarb1	1.65106	1.08526	3.84295	1.43725	0.833793	2.04257	1.1897	1.53253	2.60761	31.2537	32.7656	31.9379	7.60526	10.3465	6.84802	8.6017	10.7279	8.42699	7.55922	10.7703	8.98385	7.13268	7.03328	5.67888	9.06909	7.62716	8.8162	9.58464	7.96281	9.34658	37.5921	40.2825	43.7096	34.3372	27.0803	33.1462	23.4937	24.8613	22.3147	9.61053	11.0802	8.94379	30.0925	33.2272	25.8201	28.2781	26.2388	31.4941
Adarb2	1.19445	0.371953	0.276196	1.07669	0.909423	0.451568	0.970888	1.47899	0.782856	1.54505	1.63008	1.67401	2.44104	1.90807	2.16069	2.44872	1.66359	2.04638	2.17996	2.6694	2.36018	2.96331	2.79984	2.32857	2.71023	2.15049	1.88836	1.56782	0.546827	3.43672	1.51332	1.48263	1.19537	2.19408	2.38615	2.63978	1.7427	2.52336	2.22697	0.968572	1.64934	1.60773	2.63562	2.61388	2.82779	2.48767	3.21611	2.54245
Adat1	7.33081	5.7197	5.83443	4.58215	3.87586	3.9079	3.14951	4.49297	3.96323	5.39883	5.87706	4.42087	4.40539	4.24182	4.01752	4.41578	4.52873	3.92264	4.24618	4.8608	4.99481	4.92175	6.02042	4.76694	4.43055	4.48891	5.25826	4.79126	4.38716	5.46367	4.37255	4.90759	5.77929	6.04877	5.41296	4.83733	4.53937	4.89211	5.79971	3.10256	3.69431	3.2886	6.08634	5.3175	5.65073	6.30566	6.14032	7.36948
Adat2	6.41277	6.73021	11.3452	9.5336	8.082	12.9164	7.58111	8.64677	12.5399	7.56726	9.08819	7.72905	5.93963	6.95441	6.21155	6.67985	5.68989	7.13049	6.23361	6.99594	6.35228	5.92421	5.60933	7.31647	5.68688	5.33629	6.84094	6.49748	6.95864	3.69813	9.72797	7.8649	7.39954	7.18601	6.83714	7.11989	6.41564	6.03646	5.61092	5.49776	7.44279	6.00789	6.81818	7.83797	7.0802	8.40089	7.55928	8.26485
Adat3	3.00638	1.81595	3.51418	1.80291	1.30767	1.73368	1.9603	1.56653	2.50585	6.02966	8.13466	5.2589	3.79758	4.91282	4.11337	3.42835	2.98542	3.10863	2.79654	3.72545	3.62301	3.31698	3.63223	3.10986	3.26069	3.24176	3.23488	3.86692	3.66286	4.72035	7.27897	6.71625	7.09033	6.99346	5.42422	6.11687	5.14182	5.60017	5.84752	3.86033	3.50458	3.66642	5.33291	5.00012	6.09731	5.09943	5.91276	6.87946
Adck1	12.3525	11.6631	14.7762	11.501	11.1081	14.2704	11.597	11.0722	14.3166	24.4982	27.3085	21.8701	20.6465	24.3877	20.7872	22.6499	21.2793	23.8765	20.5111	24.4975	21.9748	22.9535	26.9752	17.4955	25.549	26.3997	25.3202	25.6804	28.2538	29.7777	26.723	30.4867	27.4025	30.6689	28.2879	29.6603	23.5688	24.5519	26.8782	25.4125	31.1713	26.3586	25.7957	26.7258	27.5444	26.7595	25.613	30.2209
Adck2	22.1052	20.0576	19.8816	15.0427	12.864	17.0333	14.8456	15.7751	17.4452	14.1871	13.9817	14.1696	8.36512	15.9405	11.5049	13.1197	11.6957	13.1943	11.0128	12.4948	11.1943	15.5534	19.9629	10.9409	11.381	11.3648	14.2934	13.3026	17.4748	12.6455	15.5848	16.1125	9.47844	21.5314	13.5167	18.3593	16.8606	15.1469	17.6301	12.0315	16.0099	14.2624	17.8619	22.4723	23.0147	21.8559	22.0581	26.9707
Adck5	17.5162	18.7804	31.0011	14.7384	11.6916	17.1687	11.56	11.2995	17.503	24.2748	28.0708	24.6474	16.0898	22.1894	17.589	22.05	18.8458	17.4871	19.3899	22.2552	20.2537	18.057	20.6192	16.8635	20.5116	26.1527	24.2246	29.3418	21.2931	30.7747	28.042	29.3263	24.2895	35.1448	34.8877	33.2697	30.2355	29.8709	32.0705	17.7439	21.9871	22.1519	36.858	38.948	33.528	35.9555	33.6172	43.1033
Adcy1	22.1217	17.6098	10.0309	18.959	24.1737	25.8311	15.0905	20.7466	20.0301	0.0812729	0.0704903	0.0736938	0.140013	0.0947644	0.0938449	0.125338	0.143579	0.133158	0.0980048	0.135427	0.0602332	0.180292	0.140817	0.137629	0.15564	0.247006	0.23943	0.200281	0.146222	0.142848	0.125903	0.119498	0	0	0	0	0	0	0	0.149416	0.161269	0.114611	0	0	0	0	0	0
Adcy10	0.28801	0.192343	0.206848	0.323818	0.154795	0.139537	0.312041	0.106738	0.191763	0.469013	0.69851	0.138723	0.0539324	0.338652	0.204314	0.447831	0.710699	0.407381	0.510698	0.455276	0.535171	0.342154	0.282992	0.18135	0.664974	0.531651	0.25724	0.488613	0.190183	0.36403	0.318814	0.192168	0	0	0	0	0	0	0	0.14695	0.377304	0.324257	0	0	0	0	0	0
Adcy2	5.43017	3.98433	0.902013	29.5911	22.0585	12.4411	29.3205	36.482	19.7744	0	0	0	0	0	0.00644722	0	0	0	0	0.0141516	0	0.03714	0.0352281	0	0.0145844	0	0.0145122	0.0147382	0.0753283	0	0	0	0	0	0	0	0	0	0	0.0727174	0.0415388	0.0674713	0	0	0	0	0	0
Adcy3	17.6116	16.8851	16.0765	8.12996	6.90018	7.15449	7.10052	7.10197	6.2857	8.03043	9.28184	7.49001	3.69966	5.16619	3.95176	3.97065	3.83052	3.66813	4.58791	4.63096	3.5317	6.02101	5.6169	2.87602	4.0007	2.61937	5.37965	4.37228	2.39141	3.25945	8.93895	10.1482	11.6637	8.18782	7.11659	5.93487	9.29871	6.68859	6.18268	3.77591	4.68734	2.78751	10.1501	10.2001	8.00172	6.8301	7.53817	6.93699
Adcy4	0	0.0365538	0.0342948	0.0195424	0	0	0.0174977	0	0	0.021064	0	0	0.0201518	0	0	0.0696092	0.0404276	0.0172994	0	0.0356518	0.0195485	0	0.022107	0	0	0	0	0.0184791	0	0	0.121965	0.261961	0	0	0	0	0	0	0	0.0456281	0.0260578	0.0204735	0	0	0	0	0	0
Adcy5	0	0.00855639	0	0.0183274	0	0.0082777	0	0	0	0.00985007	0	0	0	0	0	0	0	0	0	0	0	0	0	0.00835782	0	0	0	0	0	0.0173732	0	0	0	0	0	0	0	0	0	0.00714918	0	0	0	0	0	0	0	0
Adcy6	40.4727	45.553	48.3397	17.8346	18.2336	17.182	17.8317	16.0544	19.3131	30.7338	37.075	26.8658	19.0361	22.3576	18.986	17.7969	17.9609	16.1528	16.3202	21.6898	17.416	19.2555	25.1584	19.364	17.2654	18.7693	22.1993	23.1025	23.4977	20.2405	39.9013	41.0631	39.6229	35.2836	29.6172	32.6975	27.5886	25.867	28.4431	19.8972	23.6423	20.0105	31.8066	33.3243	33.5014	32.1591	31.6453	37.3669
Adcy7	11.3631	13.1781	13.4515	11.4154	7.88264	4.56297	10.1045	6.16231	2.55463	145.617	172.511	129.838	83.5644	93.9423	89.6508	95.9631	96.206	101.797	88.8598	109.696	99.1217	92.0736	115.511	101.648	95.0685	100.562	119.857	113.494	114.757	93.5187	184.113	200.874	205.811	198.904	177.434	193.624	165.078	167.022	167.48	109.909	130.291	108.713	203.147	204.807	198.317	209.424	179.55	230.479
Adcy8	0.368717	0.506672	0.0340545	6.04296	7.49365	3.14769	5.68676	6.82294	2.00619	0.0555729	0.048165	0.0153492	0.279292	0.175548	0.224654	0.10713	0.319674	0.272815	0.198801	0.386872	0.244331	0.262318	0.234028	0.141272	0.338316	0.396167	0.469865	0.26943	0.479619	0.244505	0.0269466	0.02555	0	0	0	0	0	0	0	0.150973	0.207014	0.280346	0	0	0	0	0	0
Adcy9	3.37892	2.97264	4.03778	8.64015	10.2635	8.85174	10.27	11.1699	10.5518	8.88477	10.3944	8.36769	10.6131	12.8604	10.7849	12.4657	12.293	11.7019	12.1922	15.3504	13.3275	11.9944	15.0149	12.2086	12.0644	13.7787	14.3703	14.3198	15.202	14.7239	9.36972	10.8086	5.27952	8.77297	10.2643	8.83318	10.7385	11.3748	10.8033	10.7844	12.2637	10.8882	11.5412	11.2882	11.9876	13.1471	14.9753	13.2534
Adcyap1r1	7.75168	13.7364	0.190006	0.274471	0.433909	0.0491022	0.166641	0.245231	0.096101	0.11399	0.205389	0.0253255	0.0767948	0.122627	0.0572031	0.0880657	0.109624	0.0841417	0.0670232	0.0866133	0.0529812	0.152284	0.0723498	0.0878196	0.178546	0.184559	0.0296617	0.080629	0.0865748	0.0202408	0.178758	0.0945609	0	0	0	0	0	0	0	0.0248939	0.0282398	0.0809382	0	0	0	0	0	0
Add1	108.548	107.527	93.6227	83.532	86.71	68.61	87.5429	83.0754	63.3447	124.768	138.911	120.671	99.9187	115.96	94.7555	107.657	101.154	102.089	93.718	107.453	98.0929	94.1076	118.208	95.7049	95.6216	97.1857	109.559	116.82	122.926	140.224	155.185	154.341	108.502	133.628	117.493	123.925	112.741	108.386	105.132	102.077	121.1	102.69	119.283	112.883	109.086	109.245	109.712	109.04
Add2	0.73082	0.5802	8.72113	0.278018	0.188677	0.385745	0.237404	0.35257	0.492559	7.28773	8.63922	7.66053	0.35296	0.470179	0.390266	0.406469	0.309924	0.341291	0.486108	0.312527	0.385541	0.0763801	0.0967334	0.194833	0.241526	0.152978	0.2193	0.363697	0.172335	0.201931	4.95637	4.97177	1.04	0	0	0	0	0	0	0.216282	0.171003	0.23122	0	0	0	0	0	0
Add3	6.80456	6.34315	4.89896	9.00416	9.15685	7.44344	7.21844	10.5411	9.72324	11.4052	12.3187	12.1868	11.7338	12.2595	11.8942	13.1431	11.8984	12.2128	11.9334	11.5588	12.356	13.2311	13.107	14.7364	11.2339	9.37717	11.8956	10.6843	11.3053	8.24037	10.0426	9.92817	3.80452	6.35017	6.9855	6.01438	6.85184	6.5977	5.25718	9.40341	10.3097	9.35137	4.44959	3.75224	3.91845	4.42297	5.52174	4.72622
Adgb	0	0	0	0	0	0	0	0	0.0354597	0	0	0.0217599	0.0381756	0	0.00758331	0.0359443	0	0.0161759	0.0166078	0	0	0	0.0681516	0.034023	0	0	0	0.0346139	0	0	0.0312444	0	0	0	0	0	0	0	0	0	0.0244001	0.0198066	0	0	0	0	0	0
Adgra1	0.272	0.231216	0.0896606	0.0410675	0.101685	0.0248763	0.128991	0.407273	0	0.0296933	0.0497336	0	0.0283187	0.311038	0.0397719	0.0617405	0.0681952	0.0261023	0.049609	0.0152559	0.0548774	0.0163532	0	0.0249602	0.0257904	0.0559965	0.0674191	0.0961092	0	0	0.0861487	0.282894	0	0	0	0	0	0	0	0.0533425	0.357931	0.0299343	0	1.08019	0	0	0	0
Adgra2	29.307	30.1305	31.0481	12.4481	11.8275	5.61662	10.4448	10.8981	6.88195	23.6904	30.2423	22.8466	19.8087	23.6346	21.2052	23.8691	22.5115	22.3574	19.5827	23.7987	22.7526	15.2036	21.5222	17.5273	21.4589	23.0991	28.7449	24.3658	27.1923	28.0187	32.1319	35.078	17.9657	36.1403	31.372	31.7221	27.3444	26.6113	28.2837	18.9514	24.4979	18.5508	31.7563	32.1742	28.7231	30.2785	25.1968	36.3504
Adgra3	46.2954	48.0281	42.3888	19.267	19.2051	11.5813	16.8672	16.27	10.8365	36.7506	38.8184	34.883	15.264	19.085	16.7345	20.3714	19.1654	20.0093	18.2699	20.2204	17.9291	14.3272	17.5864	15.7276	18.4873	17.4627	20.2343	16.8489	18.5204	15.4143	39.5218	44.0587	41.4647	34.3446	29.3118	29.5231	23.3997	24.7655	25.6919	15.5469	17.62	15.405	26.2566	25.3193	25.7845	25.2021	21.6442	27.6296
Adgrb1	0.153176	0.113243	0.128472	0.034525	0	0.0593151	0.22961	0.212012	0.0220725	0.034501	0	0	0	0	0.239511	0	0	0	0	0	0	0.401174	0	0	0	0.0117713	0	0.0599971	0	0.0218018	0	0	0	0	0	0	0	0	0	0	0.0423849	0.0269145	0	0	0	0	0	0
Adgrb2	4.79952	5.43162	1.34223	0.388309	0.426618	0.228255	0.453895	0.339112	0.0240789	0	0.0393874	0.0334539	0.0971863	0.0305718	0.219433	0	0	0.025766	0.0942366	0.0132837	0	0.0336085	0	0.0243566	0	0.0128391	0.0272651	0.0881405	0	0.0798937	0.0304719	0.0144577	0	0	0	0	0	0	0	0.464941	0.159062	0.201359	0	0	0	0	0	0
Adgrb3	3.47784	1.62375	1.52385	5.03113	3.89912	2.93932	4.17219	6.09978	4.41702	4.56581	5.56137	3.59127	3.89012	4.59434	3.5427	4.09032	4.74409	5.1539	4.91141	6.21991	5.53018	7.61165	7.64658	7.84157	4.8443	3.87041	4.34163	4.12415	1.78729	3.02601	5.16466	3.80161	3.95633	3.62999	4.34663	6.15444	4.35605	5.9094	4.09511	3.3842	4.66686	2.13718	4.84669	5.76734	5.70063	5.14298	6.50705	5.73185
Adgrd1	0.114667	0.0842089	0.0474352	0.122334	0.054552	0.154264	0.0666555	0.0690123	0.139858	0.530432	0.720462	0.639414	1.76716	1.45829	2.59602	3.04805	1.81492	2.93135	1.38743	2.26045	1.92172	1.13706	1.83266	1.60291	1.76262	2.45836	2.94054	1.90105	1.60406	1.81343	1.04818	1.32294	0	0	1.00058	0	0	0	0	1.2514	2.39979	1.95225	0	0	0	0	0	0
Adgrd2-ps	0	0	0	0.0253621	0	0	0	0	0	0.0273791	0.0238281	0	0.0261795	0	0.0105246	0	0	0	0.0231018	0.0232296	0.0509374	0.03014	0.0286561	0	0	0	0	0	0	0.143501	0.0263087	0.075266	0	0	0	0	0	0	0	0.019712	0.101279	0.0821066	0	0	0	0	0	0
Adgre4	0	0	0	0	0	0	0	0	0	0	0	0	0	0	0	0	0	0	0	0	0	0	0	0	0	0	0	0	0	0	0	0	0	0	0	0	0	0	0	0.0147625	0	0	0	0	0	0	0	0
Adgre5	60.1838	65.2573	63.8082	35.3233	42.0543	15.5775	61.4371	50.208	20.1831	202.003	242.926	213.403	132.582	124.375	146.897	196.132	196.778	200.106	168.406	182.358	165.65	111.873	139.54	107.122	160.951	167.79	198.962	161.603	182.04	136.986	210.05	226.636	219.968	241.861	265.343	228.789	189.513	204.636	230.783	141.64	176.053	154.949	274.539	262.829	234.989	270.606	287.429	287.335
Adgrf2	0.269082	0.302907	0.124294	0.62745	0.65461	0.456419	0.786421	0.889702	0.640934	0.109102	0.0568733	0.0240833	0.0834962	0.0847479	0.0755385	0.0480723	0.104708	0.107566	0.0551788	0.0184716	0.141792	0.144651	0.183146	0.0922075	0.266478	0.124113	0.169835	0.0765319	0.130518	0.0764734	0	0.0200234	0	0	0	0	0	0	0	0.2205	0.134914	0.197058	0	0	0	0	0	0
Adgrf3	0	0	0	0	0	0.00248024	0	0.00101302	0.00113317	0.001741	0.16365	0.00587768	1.76694	1.89418	1.42913	2.38571	1.27224	1.20165	2.29569	1.67019	1.70217	0.947494	1.63055	3.19893	0.951607	1.12108	2.23847	1.25683	1.5254	1.0351	0.00121304	0.00254828	0	0	2.29119	2.04367	2.00987	2.83264	1.65878	1.28853	0.352697	0.953507	2.35385	2.80483	2.86353	0	3.05715	3.52844
Adgrf4	0.383163	0.343629	0.0857833	0.416089	0.746995	0.678465	0.484998	1.51924	1.43282	0.0264162	0.0229832	0	0.348657	0.102537	0.162489	0.207457	0.279048	0.482285	0.319242	0.635096	0.196514	0.213548	0.652512	0.275398	0.403437	0.350056	0.342139	0.46605	0.380546	0.461755	0	0.0242123	0	0	0	0	0	0	0	0.13319	0.162942	0.264237	0	0	0	0	0	0
Adgrf5	0.0305307	0.0396042	0.0357131	0.085439	0.0244255	0.0241939	0.0503344	0.043871	0.032024	0.119949	0.184866	0.141847	0.0751913	0.0961604	0.0740889	0.132875	0.122241	0.110833	0.0972392	0.10686	0.0320038	0.0890037	0.129708	0.0746124	0.0597742	0.0527129	0.106358	0.0615557	0.0535495	0.0730456	0.141206	0.208371	0	0	0	0	0	0	0	0.119824	0.189566	0.0915181	0	0	0	0	0	0
Adgrg1	2.86338	3.94895	2.79208	4.03696	5.57737	1.57769	2.10729	1.48189	0.981721	5.19217	5.84895	6.3737	10.5301	11.1366	11.6989	12.5618	11.6689	12.7665	11.3996	16.7378	13.3103	4.47935	7.23684	14.8796	8.76947	8.19574	11.0431	10.7126	12.5411	6.75129	5.53683	5.87102	4.55801	42.8523	52.3741	59.478	34.5656	40.9958	50.0244	9.90272	12.6256	9.62714	47.4162	49.072	45.2035	50.1534	49.638	52.2979
Adgrg2	0.0552717	0.0517332	0	2.70408	2.49257	0.306197	1.2538	1.08311	0.190386	3.22506	1.50025	1.49881	1.86268	1.86821	2.03058	2.71771	1.79427	2.6136	3.06455	2.18429	2.49508	2.10912	4.04036	2.39843	1.75468	2.23757	1.56087	1.65305	1.64632	1.29209	1.95678	2.04803	1.03855	2.44457	3.41355	2.30862	2.95722	2.5419	3.42598	1.99936	1.43447	1.55977	2.19319	1.77665	2.6157	1.59913	1.93989	1.80027
Adgrg3	3.0425	3.76643	0.122241	0.11172	0	0.050335	0	0.0384005	0.026816	18.1635	17.1091	13.5062	5.56674	5.88223	5.34504	5.78291	4.52231	5.55244	4.33011	6.09952	4.74818	6.1003	6.81283	6.33202	4.19813	4.02178	5.75015	4.91991	5.34818	3.68437	23.5551	26.6335	43.9018	14.7212	11.3759	10.0067	10.4827	10.7108	9.49373	5.11999	4.90373	4.7864	10.1498	8.89682	10.8313	8.9132	8.50892	11.392
Adgrg4	1.43764	1.19613	0.2892	1.46992	0.594705	0.479206	1.04976	1.29191	0.64329	1.67745	1.15878	1.20902	0.764176	0.492479	0.864563	1.04427	1.33901	1.16998	0.434354	1.38699	1.93224	1.24738	1.57194	1.75788	1.49232	0.81576	1.23975	0.927678	1.49117	0.994919	1.63152	1.58548	1.10696	1.11638	1.50907	2.40731	1.55532	1.49506	1.53174	0.514338	0.966445	0.494917	0	1.43299	1.31465	2.0116	1.01841	2.26237
Adgrg5	0.0227583	0.0224572	0.0835362	0.0230462	0	0	0.0443928	0	0.0460634	0.0771452	0.112627	0.0285653	0.0247629	0.331127	0.00995556	0.0285235	0.0497302	0.0426412	0.905397	0	0.0240742	0.0570663	0.0542389	0	0.0226231	0	0.0223627	0.0679313	0.0767674	0.539787	0.283824	0.374284	0	0	0	0	0	0	0	0	0	0.0259108	0	0	0	0	0	0
Adgrg6	1.08406	0.933152	2.07189	12.7927	12.2028	18.9897	15.2334	10.6558	23.2143	26.2944	27.7583	25.2174	9.11574	9.60862	10.4426	11.319	10.9987	11.5813	10.147	11.4379	11.112	10.0161	10.5079	9.5825	10.81	8.55262	11.2105	9.97004	9.96168	6.69478	22.7653	22.7985	7.4556	19.3559	14.4709	12.2507	12.0161	12.2862	9.21278	8.85189	9.68453	8.00249	17.2363	16.3089	16.6434	14.1954	11.1693	14.3786
Adgrl1	13.1956	13.5228	8.74762	8.93653	7.83708	3.18255	8.64729	10.1561	2.40442	35.2634	34.9725	23.0829	22.1105	27.9692	21.8646	20.8005	16.7449	16.9789	17.1258	26.6731	21.5869	17.6265	25.0657	15.7085	21.1754	16.9387	25.4122	26.4054	30.8495	20.8079	35.6256	35.4392	66.2131	51.9867	54.262	61.0043	53.5121	46.3186	45.4957	20.1195	21.4441	20.4248	64.5832	68.3027	69.9189	62.9656	60.0993	78.6691
Adgrl2	14.9653	15.8704	24.7417	5.89666	5.42111	6.67335	4.89793	5.49242	7.89775	40.8396	44.6789	39.2742	14.6763	16.9224	15.5104	17.7829	16.4199	18.3702	16.1548	18.2971	18.8621	15.3226	23.4633	10.2601	18.532	15.4727	19.6058	18.9307	17.3691	13.9518	56.3177	58.6045	36.52	42.8567	34.5435	39.9652	29.4749	31.8947	30.793	21.9409	30.3276	20.8421	36.1151	37.4016	35.0217	30.9205	30.6807	37.2842
Adgrl3	22.099	22.0876	35.0418	37.121	31.0557	24.8022	31.7828	27.1457	27.3324	39.5157	43.1051	35.835	59.4521	57.4863	58.195	65.225	62.2777	59.9701	62.8101	63.5639	71.9232	58.7103	67.4995	75.4522	56.7666	51.4821	57.6502	51.9179	44.4892	64.0609	43.6289	43.3648	49.1088	72.0989	62.1122	68.9555	58.048	53.0892	60.2639	43.9428	46.0881	42.3117	86.9596	85.3068	83.4718	81.6495	67.9059	74.7349
Adgrl4	0	0	0	0	0	0	0	0	0	0.99041	0.98584	0.388749	0.156112	0.887003	0.211875	0.113709	0.913857	0.141008	0.603648	0.145367	0.322607	0.425547	0.198951	0.266487	0.423102	0.081673	0.0596083	0.803154	0.0773475	0.718353	1.48155	0.957454	3.64299	0	0	0	0	0	1.33132	0.291681	0.190112	1.03425	1.67167	1.53244	0	1.46741	0	0
Adgrv1	4.628	1.88068	2.34663	3.5682	2.68244	2.48362	3.1053	3.82159	2.74747	6.85854	6.97008	3.84391	4.06999	3.95204	3.55378	4.66759	3.99755	4.21205	4.26443	4.11463	4.67306	4.96391	6.58479	4.15615	5.46524	3.63904	3.41064	3.49785	1.27495	3.867	5.0255	4.97433	4.61274	4.85679	5.62332	5.90247	5.65228	6.00321	4.86646	2.33956	2.59417	2.16768	6.62418	6.79047	5.67769	6.13653	7.44645	5.45323
Adh1	0	0	0	0.109527	0	0	0	0.189051	0	0.0747261	0.316274	0.081936	0.11477	0.216203	0.0920148	0.173716	0.216674	0.226491	0.0994008	0	0.111486	0.250966	0.71265	0.0620713	0.139206	0.147993	0.224952	0.099493	0	0.386603	0.208709	0.135311	0	0	0	0	0	0	0	0.083512	0.269813	0	0	0	0	0	0	0
Adh4	0	0	0	0	0	0	0	0	0	0	0	0	0	0	0	0	0	0	0	0	0	0	0	0	0	0.761727	0	0	0	0	0	0	0	0	0	0	0	0	0	0	0	0	0	0	0	0	0	0
Adh5	123.728	124.971	134.529	99.8855	90.8696	82.967	91.9473	79.1124	79.8382	88.8531	90.1468	88.8145	85.3336	88.5369	82.6516	103.077	94.1774	97.454	98.067	91.0616	96.3104	95.792	94.8812	91.6225	99.8629	120.873	103.908	110.942	102.824	129.088	91.6492	101.441	84.1015	88.9386	82.242	78.6168	67.8367	71.3864	81.9274	87.6967	87.0419	88.3812	81.0576	86.2854	80.9579	76.9547	81.8936	85.9772
Adh6-ps1	0	0.0512609	0	0	0	0.0318915	0	0.133201	0	0	0.0808495	0.0829394	0	0.074044	0.0446872	0	0	0	0.0633255	0.0628849	0.0702895	0.047895	0	0	0	0	0.0654994	0.022811	0	0.267096	0	0	0	0	0	0	0	0	0	0.0562469	0	0	0	0	0	0	0	0
Adh6a	0	0	0	0	0	0	0	0	0	0	0	0	0	0	0	0	0	0.0285112	0	0	0	0	0	0	0	0	0	0	0	0	0.0900784	0	0	0	0	0	0	0	0	0	0	0	0	0	0	0	0	0
Adh6b	0.0722146	0.0717471	0.0333784	0.038245	0	0.0688314	0	0.105291	0.0367467	0.0828572	0.0724241	0.0456137	0.0395704	0.0401251	0.111297	0.0912687	0.0398645	0.0687856	0	0.0353515	0.0387396	0.0903809	0.129294	0	0.0728218	0.0390187	0	0.0358583	0	0.0718353	0	0.0378271	0	0	0	0	0	0	0	0	0	0	0	0	0	0	0	0
Adh7	0.505096	0.847399	0.0864104	0.630296	1.33183	1.0483	1.03863	1.94795	0.793797	17.4309	16.8381	16.7793	6.35751	5.21599	6.4357	6.82908	7.23303	7.89954	7.4441	7.47496	6.69967	7.88481	7.4641	7.14296	7.48052	5.63669	5.45437	6.40657	5.01768	6.10348	12.7222	13.5426	19.6613	8.59014	5.65202	6.68146	5.6222	5.78902	5.58466	5.31915	5.01613	4.96591	2.27173	2.95006	2.91182	2.17445	3.12221	3.61348
Adhfe1	3.1588	2.18906	2.05547	1.268	1.22141	1.1409	0.936357	2.12356	0.928378	3.13648	2.00029	0.876199	2.26341	1.54236	0.885625	1.35984	1.33252	0.70617	1.85224	1.29624	0.803997	1.06844	1.28904	1.44839	1.66447	1.89077	1.32751	1.53639	0.371841	1.30784	1.26275	1.0383	2.05177	1.35329	1.21288	4.25321	0	1.43794	1.50169	1.19073	2.52008	0.620334	3.86834	2.70191	1.13218	1.73484	2.40952	2.70437
Adi1	33.9124	32.959	34.3989	46.6266	45.4215	31.2162	34.4436	43.4109	28.7044	25.7375	26.9843	20.9324	26.6911	30.3663	28.638	34.3642	35.7682	29.169	31.9621	35.8733	36.0814	37.5318	36.9599	42.2457	35.1101	41.8934	36.9741	46.5092	40.3037	49.1948	21.9715	22.283	22.3645	23.2909	23.0529	21.0487	20.9879	19.0697	22.1725	32.7032	30.1278	28.8927	21.8195	22.778	20.6465	19.284	28.5266	25.3152
Adig	0.132898	0.210464	0.123289	0.145562	0.221461	0.383539	0.134304	1.33221	0.660924	0.67763	1.56123	0.352322	0	0.619152	0.52632	0.178715	0.51931	0.506829	0	0.290627	0.158429	1.28655	0.237696	0.674341	0	1.5935	0.425183	0	0.227828	1.05744	0.14295	0	0	0	1.8646	0	0	0	0	0.440367	0.563955	0.650111	0	0	0	0	0	0
Adipoq	0.0537647	0	0	0	0	0	0	0	0.18023	0.0623831	0	0.0685067	0	0	0	0	0	0.188214	0	0	0	0	0	0	0	0.0583489	0	0	0.36619	0	0	0	0	0	0	0	0	0	0	0	0	0	0	0	0	0	0	0
Adipor1	80.2925	85.9648	68.5912	106.549	106.993	79.3558	105.191	100.681	89.368	81.4396	85.3371	77.533	101.421	101.194	101.152	115.583	115.742	114.106	114.966	117.944	113.885	131.397	125.848	141.707	124.587	137.421	130.253	126.456	140.868	113.904	94.251	102.655	76.9034	94.0258	92.8873	90.4265	91.9582	94.7318	96.9465	133.312	133.356	127.646	95.2693	96.0819	92.421	98.2635	101.553	101.804
Adipor2	34.7293	35.66	47.192	57.5377	66.4307	76.1975	58.1002	66.8609	79.8751	34.6215	34.4602	30.6208	42.7231	45.893	42.9831	52.0342	54.7551	54.9024	57.2092	60.4354	56.5306	60.318	63.822	64.762	60.8962	59.5399	64.1481	65.713	67.9727	46.3219	31.9374	36.3971	36.1354	44.3908	47.8538	47.1302	47.9785	47.5257	46.0925	49.8062	48.8521	45.2356	52.6277	46.8796	49.2215	49.2393	56.0192	52.2031
Adk	31.4484	34.8615	28.6936	24.2716	25.3545	10.9189	22.6274	23.3474	13.2568	46.8622	52.3666	42.2977	29.452	29.8659	28.7152	33.4999	35.1656	33.7013	31.2795	30.9043	31.2595	31.7442	30.1054	26.8211	34.2022	34.0747	31.8883	29.0406	33.682	29.0197	42.4853	45.1968	64.9784	39.473	33.8241	36.2001	29.3151	31.5829	31.0534	25.9376	28.0335	26.1009	28.2454	24.29	23.9663	23.0625	22.1107	27.5895
Adm	1.45181	5.74564	2.44977	0.955858	0.596261	1.382	1.92031	0.659822	1.90116	0.231422	0.254216	0.189859	6.31e-08	2.16078	0.150248	3.53785	3.16796	1.99e-05	2.61577	3.44747	4.37849	1.09957	0.522251	3.76175	3.6121	3.22717	0.949164	4.6528	4.24035	4.76738	0.484105	0.341267	0	0	1.75595	3.18804	1.50051	2.48014	1.97378	4.74876	5.6112	0.00254326	2.21787	2.77087	4.21348	4.37364	3.24116	1.793
Adm2	2.98178	1.4018	15.725	4.0122	2.57561	19.365	3.15826	1.95144	12.0961	1.13774	0.719205	1.06843	0.696197	0.861416	0.71407	1.34259	0.707538	0.89603	1.10795	0.916404	1.07992	0.0864122	0.498681	0.8757	1.30559	1.13313	1.44643	2.39906	1.65527	1.37971	0.828688	0.514191	0	3.44169	3.02171	2.67686	2.71621	3.47442	3.00534	0.970659	0.194976	0.391744	2.67376	1.86098	1.70211	1.67469	1.94767	2.63741
Adnp	70.6575	54.508	40.9573	30.2783	24.8254	20.5312	24.9925	27.7286	22.9334	61.6086	69.0694	47.626	33.758	26.7728	31.4448	29.0453	25.4376	28.2584	24.6307	41.3009	27.7987	21.3418	34.044	29.1786	33.9518	23.6517	26.4968	25.629	22.4853	21.386	64.036	63.1377	59.2353	47.3498	56.1279	54.3385	55.0654	44.9407	42.1814	27.0429	38.9832	25.9155	53.4613	46.0136	50.503	54.1294	47.6504	62.984
Adnp2	21.8444	21.3931	25.7265	17.0244	16.8136	18.2387	15.2837	13.2222	15.9298	19.6433	20.967	17.0315	14.8775	16.4618	14.8621	17.8886	17.9498	17.8418	15.6536	18.8009	17.3428	15.9126	20.0924	16.0655	17.0475	17.2121	20.022	18.4339	18.4686	14.5101	19.6171	21.6154	20.8982	27.421	24.4197	26.1161	22.7597	23.1405	22.4165	17.4339	20.1809	16.1161	23.4815	22.8262	20.7357	23.2615	22.9371	25.0057
Ado	35.7338	35.5052	44.2728	23.538	22.6403	28.3077	21.7083	22.9478	29.6447	47.4971	46.1451	40.2349	23.2684	24.6846	22.3332	29.7788	29.6423	30.631	27.0971	27.9215	27.0602	22.0644	24.9403	27.0394	27.7704	28.5051	28.8173	27.6164	28.4809	23.5	42.6128	44.4086	35.74	32.7128	27.4724	30.1442	25.0683	25.6368	26.2457	21.1017	23.3428	21.7683	25.3293	24.2159	23.5647	23.7606	22.0217	26.8206
Adora1	3.21672	2.98084	1.33634	0.778106	0.917343	0.701264	0.4725	0.663565	2.65673	0.084483	0.226117	0.203204	0.331128	0.287393	0.272128	0.678255	0.219526	0.296331	0.21334	0.543568	0.247642	0.25524	0.358602	0.60447	0.32498	0.451902	0.750664	0.407359	0.344913	0.222998	0.111149	0.0901397	0	0	0	0	0	0	0	0.602471	0.373643	0.569053	0	0	0	0	0	0
Adora2a	0.0760602	0.100204	0.491983	0.374575	0.262549	0.289352	0.173236	0.147121	0.231173	0.66456	0.628953	0.66911	0.441991	0.420447	0.455303	0.350102	0.360835	0.548045	0.585279	0.932136	0.430286	0.254208	0.302216	0.438532	0.530725	0.464554	0.648116	0.806931	0.689034	1.1601	0.277357	0.44993	0	0	0	0	0	0	0	0.291033	0.355994	0.432797	0	0	0	1.01676	0	0
Adora2b	26.3631	27.4364	25.7962	6.57204	4.81938	8.68328	5.41007	4.23558	6.89844	15.6363	16.1118	16.4009	12.6938	14.3079	12.9656	15.4103	15.4016	17.5897	15.6281	15.5529	16.0818	16.0267	16.4824	11.3689	15.5489	15.9683	16.0849	17.4903	17.8671	13.7011	13.4365	14.6536	2.9808	8.45681	9.02533	11.1936	7.53455	7.12402	8.46355	15.22	18.7911	15.4031	9.1938	8.9124	7.53396	9.14209	6.48618	9.88226
Adora3	0.838498	0.451478	0.325134	0.720805	0.701942	0.312349	0.443662	0.697156	0.868418	1.12435	1.27765	0.833155	0.413187	1.14259	0.596675	0.992324	0.746751	0.870339	1.11029	0.661402	0.788754	0.811157	0.814124	0.821026	1.01546	0.704931	0.80387	0.875081	0.309397	1.10404	1.10693	1.21391	0	0	0	1.41714	0	1.11311	0	0.595438	0.529117	0.582279	0	1.40602	0	1.52629	1.17301	0
Adpgk	26.4801	23.9583	21.724	13.9756	12.4472	10.5611	12.7742	11.5737	11.4896	23.4459	22.9818	21.1665	13.2667	18.1304	13.8865	13.2241	15.2168	15.3964	14.3231	17.0597	14.5249	11.7258	16.4051	12.6499	14.6639	14.0763	17.3768	17.0812	17.1779	16.022	21.7808	22.288	36.1091	33.2874	28.2399	29.1614	24.8277	25.3659	25.8431	14.5967	15.9561	13.6424	24.9776	25.7041	22.7991	21.2715	24.6761	26.9794
Adprh	114.423	122.169	132.183	99.0463	101.238	104.98	90.577	90.054	86.7829	67.9483	80.0365	73.5544	96.5066	106.95	97.803	116.831	112.705	106.857	105.851	130.771	111.75	99.6864	115.678	113.748	106.684	128.222	131.53	126.501	138.215	136.996	85.1123	91.1596	51.2214	111.5	112.877	102.052	106.474	109.69	117.16	113.629	115.038	111.68	130.123	120.017	121.463	120.656	141.648	128.259
Adprhl1	0.792114	0.344357	0	9.91529	13.6254	7.21192	39.8504	49.7664	9.46394	0.174148	0.458685	0.331781	13.0227	12.254	15.114	20.9545	20.8592	18.5242	19.7659	21.4671	17.2787	30.1404	27.093	22.3454	35.5057	36.2053	33.2476	36.2857	42.2351	46.0427	0.270538	0	0	7.29805	14.1355	11.3532	22.7936	25.6955	23.8257	18.3578	20.4685	20.6688	23.5344	18.2966	19.6899	31.7525	40.6779	24.7227
Adprhl2	24.1802	28.05	28.2731	11.6087	12.2383	12.2685	13.9007	12.4041	16.7486	23.5146	30.0237	27.9435	17.8063	20.4785	18.1981	20.7221	17.2649	17.7659	18.01	19.8375	16.5063	18.4305	19.8421	17.6187	19.4967	22.7826	20.991	19.7424	21.4409	25.4208	25.6622	25.5611	25.6459	29.2856	24.127	25.4892	22.908	22.731	29.4458	19.2768	23.2712	20.5892	29.7811	25.7299	27.8049	28.3481	28.2754	35.6536
Adprm	35.9798	27.3985	42.663	46.0995	35.8899	40.049	30.807	27.1924	53.7672	26.4258	26.3984	29.1014	26.8734	32.1162	25.802	31.1351	31.9296	32.5046	29.5511	33.6101	31.2534	34.8037	32.5115	36.1005	38.3569	33.7059	38.5713	33.0714	38.1993	28.7753	25.1672	30.0804	22.9624	35.2322	36.217	29.0434	28.8515	32.4122	26.9081	27.5971	24.4175	26.3197	33.6478	38.2511	26.4657	34.6289	27.461	33.9574
Adra1a	0.202123	0.0298539	0.0557557	0.192077	0.339126	0.0874009	0.131527	0.199659	0.0486405	0.160265	0.241805	0.131715	0.136221	0.270731	0.196184	0.181965	0.191071	0.26152	0.192457	0.233266	0.136882	0.225583	0.163652	0.255481	0.277929	0.206984	0.0936235	0.0785524	0.064398	0.203406	0.2056	0.172791	0	0	0	0	0	0	0	0.191581	0.132547	0.0740515	0	0	0	0	0	0
Adra1b	9.35124	11.2377	24.75	1.87817	0.668344	3.05591	1.51507	0.715244	2.64961	1.21323	2.68922	2.00219	0.531464	0.712891	0.382191	0.429323	0.500189	0.323896	0.256531	0.443797	0.285602	0.315574	0.45016	0.387612	0.152357	0.0463688	0.297434	0.295146	0.192347	0.0828036	2.54782	2.88521	1.06687	0	0	0	0	0	0	0.222166	0.31778	0.171298	0	0	0	0	0	0
Adra1d	3.75182	3.38002	0.738575	1.14013	1.73572	0.0331023	1.29246	0.759271	0.0706676	1.71245	2.8182	2.19281	0.684713	0.578689	0.886628	0.570264	0.80456	0.627624	0.673574	0.441484	0.707127	0.695773	1.03645	0.669177	1.04938	0.975721	0.992659	1.20771	0.826764	1.03669	2.99781	3.96509	6.63342	1.65177	1.76958	2.02708	1.10348	1.34954	1.90184	1.68205	1.6101	1.22368	2.67637	2.13974	2.18891	2.3005	1.18666	2.65074
Adra2a	0.0823657	0.194439	0.0304338	1.14386	0.746944	0.203303	1.29876	1.04716	0.116391	0.0373394	0.064819	0.0412279	0.160783	0.0544053	0.100574	0.0205657	0.0716417	0.153137	0.0943692	0.047353	0.138489	0.124021	0.0588437	0.0473854	0.0650651	0.0708694	0.0808167	0.0984287	0	0.0327715	0.090232	0.0342921	0	0	0	0	0	0	0	0.0809724	0.138748	0.0563235	0	0	0	0	0	0
Adra2b	0.50872	0.375769	0.249566	0.335873	0.233029	0.274281	0.327159	0.394803	0.257427	0.704494	0.53656	0.458703	0.224343	0.335319	0.264122	0.338569	0.487406	0.384129	0.504578	0.538826	0.486263	0.559497	0.472497	0.419395	0.471724	0.188559	0.235145	0.601494	0.135139	0.221557	0.471031	0.583359	0	0	0	0	0	0	0	0.261032	0.360929	0.145257	0	0	0	0	0	0
Adra2c	0	0	0	0	0	0.0563768	0.0963739	0	0.0199943	0	0	0	0	0	0	0	0	0	0	0	0	0.0248109	0	0	0	0	0	0	0	0	0	0	0	0	0	0	0	0	0	0	0.0277716	0	0	0	0	0	0	0
Adrb1	10.0979	8.85686	5.84688	0.272584	0.428018	0.589546	0.25213	0.149896	0.471057	0.824351	1.30758	0.779125	0.22517	0.0285586	0.135775	0.0972904	0.169705	0.0728589	0.0745528	0.1	0.164446	0.0323662	0.18472	0.124099	0.206053	0	0.0253949	0.0770545	0.307083	0.256896	0.593261	0.862845	0	0	0	0	0	0	0	0.105882	0.0725266	0.117554	0	0	0	0	0	0
Adrb2	8.7285	9.2493	17.5958	16.0109	16.2648	35.4402	13.7078	15.5229	38.6275	22.4963	26.9326	23.6016	22.1285	21.0318	20.312	25.7757	24.6361	20.3932	23.502	22.2511	22.9624	24.9883	27.1703	25.0474	24.4456	23.4991	22.9916	23.3052	25.7889	20.8139	23.1046	26.077	11.8805	16.9267	14.0158	14.2446	13.4027	13.6368	15.1607	24.8488	25.2414	23.4814	14.9579	15.7248	16.1788	14.9472	18.0923	15.7994
Adrb3	0.0517118	0.0517917	0	0.2236	0.128788	0.116208	0.0289455	0.303814	0.0289031	0.0829227	0.0606586	0	0	0.0775593	0.0458968	0.143411	0.125143	0.0677966	0.0344012	0.0606833	0.152341	0.243227	0.174813	0.0754779	0.104956	0.148915	0.155399	0.0352211	0.0880362	0.20577	0.0788553	0	0	0	0	0	0	0	0	0.0241832	0	0.117192	0	0	0	0	0	0
Adrbk1	34.161	36.3473	33.539	49.1931	48.0095	37.1299	39.9844	46.1232	28.4098	47.5825	57.1036	46.7443	39.2089	49.1458	43.882	41.637	38.277	38.4083	37.5168	49.953	39.7471	44.3801	63.1448	48.7394	44.575	49.6217	58.7484	59.4499	60.8517	76.2692	49.282	54.3897	55.1711	66.3428	56.2389	71.2071	54.7821	55.4855	54.574	40.2612	53.6325	40.3072	63.1154	55.2103	52.2321	61.1032	63.8	70.1382
Adrbk2	0.0564435	0.0644013	0.043345	0.0197312	0.0867882	0.0622938	0.0729891	0.135779	0.076248	0.12803	0.110618	0.0471494	0.101753	0.11354	0.0614353	0.0934557	0.102165	0.0434842	0.0447969	0.0627194	0.0686681	0.0708175	0.12351	0.0720724	0.102186	0.090872	0.0553236	0.0469393	0.0161473	0.0936862	0.0618033	0.088205	0	0	0	0	0	0	0	0.0230713	0.0532701	0.0429017	0	0	0	0	0	0
Adrm1	87.4688	93.3962	105.369	126.925	126.058	120.605	128.402	140.111	120.84	99.4378	118.705	110.129	118.464	134.321	119.172	144.431	126.255	132.029	127.905	149.875	138.236	135.857	146.037	144.648	148.36	183.91	169.839	170.57	182.87	197.289	105.068	114.322	125.227	136.896	136.728	126.924	134.151	139.171	153.335	141.481	142.776	158.135	152.289	154.107	140.111	148.504	193.653	173.578
Adsl	73.7507	78.4397	167.882	91.4543	84.8511	129.277	92.0462	99.6716	138.066	73.52	79.3477	75.3064	76.5736	91.5728	81.5086	95.7813	89.3776	84.8732	96.3273	92.269	88.9032	83.1696	89.9021	90.0988	81.2808	111.864	96.5071	98.4526	102.748	115.891	73.9514	69.6267	99.896	98.3153	92.0354	84.9997	77.1382	89.7693	98.5516	92.4059	97.8816	100.359	87.1314	84.0455	85.0481	85.7447	95.2825	91.7366
Adss	55.0581	53.4119	47.1444	16.5531	12.4774	7.68309	16.1099	13.3431	9.61451	111.802	108.203	93.706	23.8087	24.0662	25.0098	31.1145	33.4113	34.0369	26.8166	30.6658	28.2988	26.2555	28.8299	25.9059	28.274	26.9112	27.8336	27.9151	23.1316	27.6319	86.3878	86.6547	111.467	62.9045	50.6585	52.7833	42.1961	42.4229	46.0661	22.3033	23.9473	21.8919	37.2081	37.6334	37.9095	36.3747	32.6365	36.3231
Adssl1	33.1287	31.3251	27.8054	159.371	153.785	165.035	138.301	121.09	102.765	12.7344	16.9072	16.3515	146.562	156.585	142.929	189.634	179.386	177.846	192.971	209.03	178.115	137.191	154.875	176.199	161.9	193.083	172.909	171.626	178.785	209.504	17.5207	16.8047	8.51638	61.0821	103.429	79.6027	117.98	124.777	131.788	124.866	135.057	134.789	116.637	104.643	99.1651	117.216	166.584	110.926
Adtrp	0.0321965	0.0993204	0	0.0498284	0.0747742	0.0311355	0.0973492	0.0470377	0	0.225701	0.170452	0.0453673	0.079399	0.0740877	0.161923	0.0898252	0.103883	0.171404	0.0689075	0.107805	0.241074	0.129784	0.042287	0.131446	0.171821	0.13846	0.0330164	0.101815	0.151171	0	0.0368752	0.172515	0	0	0	0	0	0	0	0.0261145	0.0890717	0.0385142	0	0	0	0	0	0
Aebp1	8.91501	8.16706	73.4593	7.3393	6.89927	11.6838	7.50087	5.79384	9.85486	92.1524	104.409	89.6417	113.547	149.687	119.179	78.3704	69.7105	75.9112	67.3109	100.059	92.7721	108.845	198.817	42.8893	89.6717	80.7206	126.741	124.773	128.99	87.0212	147.219	146.128	80.5161	154.09	110.915	128.557	110.823	103.637	92.8066	167.806	233.887	170.468	224.916	244.436	235.528	217.836	181.004	256.849
Aebp2	101.415	95.0567	118.614	77.3377	67.7077	97.5854	67.8153	83.9446	116.626	82.662	92.4537	73.4234	65.1685	66.7383	65.1493	73.5156	69.2607	77.1342	68.1804	85.3008	70.9577	79.8702	90.9717	84.7801	79.6355	77.3895	91.7956	86.3876	82.3728	86.5262	77.2009	78.2458	92.7462	72.2819	84.7229	88.5767	71.3972	57.572	70.2491	65.2916	72.556	67.7164	79.3509	83.6269	81.2873	70.6243	85.2121	87.8079
Aen	90.6948	94.4776	77.1279	72.2978	72.7968	97.8826	73.0984	83.736	117.657	34.0594	37.7933	26.4309	67.4682	71.1167	69.6206	73.7725	73.8982	76.8684	83.2584	95.8732	82.2175	97.3902	109.655	102.228	78.5361	85.1321	87.0476	90.0874	97.3497	77.1382	33.2418	30.0336	76.1907	72.3737	74.1774	67.5248	75.2016	75.0888	75.5832	108.021	108.846	105.125	75.9074	70.9582	68.1173	86.6076	92.8693	95.363
Aes	306.896	317.015	369.196	403.368	451.727	625.265	454.466	474.872	566.261	341.322	400.237	414.856	508.104	514.347	512.052	477.066	450.988	465.618	524.533	558.025	529.407	628.811	601.023	722.081	522.725	595.135	588.682	639.776	665.203	558.136	434.841	453.289	289.953	292.946	321.803	289.12	363.625	391.567	357.381	619.293	634.899	682.267	406.507	391.413	379.607	429.385	508.157	434.044
Afap1	59.4679	50.6752	30.0709	22.7583	20.235	9.84059	19.8209	15.7299	8.82114	43.0301	46.8826	37.7469	28.062	29.6855	27.7082	28.3831	25.9494	24.4688	27.4144	30.6223	28.3004	24.6794	29.1983	25.6708	21.5527	19.8946	27.4009	25.5391	25.2481	17.2595	48.2576	51.5947	35.4953	52.9093	44.2262	46.0509	40.1056	39.6283	38.0329	21.4801	28.7003	22.6164	47.9808	39.4635	44.069	44.1849	35.8029	41.963
Afap1l1	10.4586	8.21181	8.49901	71.8028	89.9241	70.3127	108.808	124.39	75.0879	1.20276	1.47689	1.0072	39.5678	38.1777	39.0592	46.1434	44.3723	47.1981	51.3678	53.9842	50.6017	53.839	58.6802	54.5965	53.9296	52.9384	55.0023	61.0459	60.3376	48.7557	1.54129	0.812496	1.94983	24.5246	41.7135	30.6228	41.2938	45.4275	47.8227	51.5571	52.5879	49.5458	45.4222	40.3319	40.052	44.2831	59.534	42.347
Afap1l2	9.98627	8.58915	2.11828	2.42427	2.57836	3.68474	1.563	3.32999	4.67105	25.4675	32.6803	29.4022	18.9874	24.9847	20.5014	20.7006	17.9121	21.3697	19.9681	23.1541	21.1163	17.8681	25.2353	11.7921	18.2521	14.4699	16.8069	19.2692	17.4304	14.9935	31.064	35.3171	11.0284	30.0929	19.5743	24.73	16.7812	16.7169	16.36	17.1488	25.3119	20.4024	26.4462	24.6247	28.1673	24.7926	19.2147	25.5682
Aff1	29.6193	23.2904	25.7276	31.6104	28.296	23.679	32.2865	32.2752	25.2546	32.9466	37.9451	35.595	23.7112	26.8458	23.737	23.3776	19.9307	24.235	23.079	28.3685	25.0139	21.5446	29.1989	21.3717	19.9724	20.344	24.5462	25.9375	24.9264	19.6686	36.9162	38.1435	27.7336	40.4316	37.8202	41.3815	35.5514	33.9913	32.9248	19.741	27.6717	22.5417	37.9985	34.7918	38.1917	36.6874	39.4748	40.8211
Aff2	9.399	5.97558	3.48838	16.5054	16.205	7.01096	14.7981	10.1217	4.7836	0.677292	0.739074	0.576578	0.390827	0.558226	0.396433	0.660895	0.248095	0.458556	0.564825	0.580192	0.716482	0.746563	0.54843	0.605191	0.958444	0.460913	0.606024	0.679896	0.245255	0.809092	0.742163	0.615621	0	1.09266	0	0	0	0	0	0.406104	0.464588	0.498857	0	0	0	0	1.05481	0
Aff3	0.866509	1.52122	0.574048	0.540593	0.334925	0.0199184	0.13265	0.211852	0.0105752	0.123661	0.0308172	0.0655296	0.0227099	0.118523	0.0940192	0.0522575	0	0.0283065	0.0399155	0.00999929	0.0219382	0.0527588	0.124197	0.030169	0.112178	0.0112804	0.0102916	0.203062	0.0178179	0	0.111527	0.0654653	0	0	0	0	0	0	0	0.34106	0.0147418	0.0479298	0	0	0	0	0	0
Aff4	138.595	97.3666	93.1177	119.202	132.417	157.261	127.034	147.571	159.438	111.81	110.858	99.3277	116.453	125.734	120.645	102.369	105.22	127.33	120.633	139.528	134.79	165.403	184.443	156.453	118.288	85.0202	118.282	110.438	79.9523	73.0968	101.634	113.999	78.6546	126.877	125.32	129.08	154.405	144.176	98.8111	100.209	125.708	98.5176	152.652	137.826	158.134	154.882	154.722	143.381
Afg3l1	43.2208	47.0188	38.5161	38.9603	38.9195	34.1205	34.7759	42.7616	41.7794	43.1476	50.8548	34.8768	29.0879	31.9637	26.5805	38.9966	34.6176	33.11	32.3976	40.4953	31.3324	37.7851	39.8375	33.3322	38.1155	44.1126	38.2041	45.6345	39.2876	59.9591	43.0435	49.5932	40.2901	42.957	36.472	43.0136	37.9814	35.9666	40.1017	30.1346	31.9788	34.5839	37.8323	43.6441	38.8934	43.3778	47.1172	43.1873
Afg3l2	60.2393	61.946	101.953	80.4515	77.5532	119.973	82.13	86.9854	123.536	31.9005	35.6799	29.9489	46.0712	52.0825	46.6144	63.5447	60.0347	60.29	64.6359	69.6983	64.831	53.0349	64.4718	59.8085	62.7544	72.4146	69.8927	73.2623	76.2991	73.7922	30.7152	31.4669	40.8181	50.0874	59.4964	54.1324	55.4704	55.9044	58.7075	53.931	64.2725	57.334	58.1885	56.6327	57.8718	67.3485	74.3736	66.9953
Afmid	6.31908	6.35605	6.45978	6.1581	5.98054	16.4866	6.45189	8.68132	20.076	7.03038	8.99272	7.06571	9.09732	7.41458	7.00461	4.72197	4.65602	7.75077	8.46563	6.64523	6.50251	9.86513	11.5803	6.55305	6.65154	5.71937	5.92526	8.2675	7.11955	9.66908	9.79132	10.3004	5.6693	7.46122	9.78844	9.68885	7.25863	10.4069	8.46255	6.77856	8.21277	8.56298	8.14014	8.61945	8.55068	8.29356	11.6545	12.94
Aftph	31.3234	24.2665	37.3074	35.3336	32.3334	38.1923	30.2286	31.3313	32.8948	34.715	39.2549	31.7812	37.1985	30.9001	35.337	36.5739	39.4567	42.1523	39.7115	42.0999	40.4148	53.8437	50.7701	49.0985	46.5152	52.157	43.4379	49.1336	32.3888	59.2741	40.166	35.8462	34.2244	38.423	39.0626	35.5603	30.0722	35.638	37.1698	33.4627	39.2668	38.2	38.7253	34.8214	40.8831	44.1245	42.2225	40.68
Aga	59.4634	59.0826	55.0064	39.8162	32.1591	28.8805	42.329	27.5845	32.6706	36.9719	42.5466	37.9897	28.0907	28.763	29.1478	37.1392	42.2561	39.7082	30.3335	30.8	31.7805	31.975	38.7593	27.1284	39.4111	42.3023	41.9916	40.2138	37.545	45.3711	40.7455	40.9626	24.4287	30.9025	26.8931	28.6177	28.4905	25.3787	23.5873	31.9135	38.6367	32.2426	27.9704	30.753	30.129	30.0152	26.084	34.5634
Agap1	37.1293	31.8523	26.8877	73.8791	72.1177	65.2784	63.9227	72.8701	56.7805	47.5919	59.2196	48.0809	39.9601	39.8027	38.4629	44.7867	40.992	40.95	41.0507	50.5408	45.154	33.5056	44.7329	36.6041	37.9738	37.2593	43.0203	43.2507	44.5455	38.4584	55.6433	58.5317	31.0813	48.0663	47.3814	49.316	41.9264	44.3671	43.7308	32.9473	44.119	33.2051	39.0646	37.7568	41.422	41.1824	45.17	47.3137
Agap2	1.73868	1.49088	1.28258	0.27559	0.34828	0.497735	0.0637485	0.204847	0.231249	1.11155	1.69047	1.29651	0.650341	0.852472	0.603988	0.952352	0.49721	0.706786	0.488461	0.520759	0.742633	0.659093	1.04091	0.324595	0.611884	0.763446	0.953701	1.16611	0.946099	0.587353	1.49874	1.22699	0	0	0	0	0	0	0	0.617803	0.920879	0.885662	0	0	0	0	0	1.06846
Agap3	36.1475	40.624	29.0248	36.4118	35.1399	25.5952	33.4729	36.6454	24.3634	39.1701	49.4611	40.6602	37.5981	40.9424	36.3472	37.8713	35.8984	35.0799	35.3229	42.377	37.5334	34.98	42.9642	36.3516	34.4493	39.3535	43.758	44.9077	46.0438	42.3474	48.5572	50.3148	43.9042	48.2589	45.9111	45.2879	39.5344	40.9689	44.8717	37.537	46.4034	40.9959	46.1775	47.8809	44.5722	46.2971	52.1145	54.6751
Agbl1	0.0923101	0.0538556	0.0842145	0.249515	0.271687	0.0865849	0.0803591	0.237288	0.161576	0.09127	0.215645	0.237546	0.0834952	0.153556	0.139378	0.159607	0.238244	0.203893	0.270664	0.167439	0.182862	0.190889	0.11242	0.266195	0.46528	0.139107	0.33648	0.450845	0.0618995	0.0362711	0.164769	0.154945	0	0	0	0	0	0	0	0.149457	0.256025	0.132582	0	0	0	0	0	0
Agbl2	8.41294	7.79519	9.12305	3.45304	2.45578	7.18524	2.7489	2.507	8.86488	0.44032	0.394415	0.379036	0.224895	0.224139	0.23767	0.345988	0.415711	0.286141	0.307929	0.281376	0.256325	0.483057	0.355724	0.360457	0.229385	0.385956	0.23415	0.423111	0.170673	0.594079	0.477992	0.454527	0	0	0	0	0	0	0	0.151008	0.195313	0.215642	0	0	0	0	0	0
Agbl3	13.2766	11.7748	14.5132	10.9332	10.0104	12.9896	9.78533	11.5927	16.6025	11.778	9.98142	7.6036	7.26055	6.49594	7.57465	5.99905	8.4561	9.97101	7.40386	7.72333	6.79717	9.04562	8.82173	9.95388	10.3902	7.61486	8.89249	7.98825	7.69128	8.79182	10.1795	11.8736	6.30467	7.45428	8.63734	8.10378	7.27785	6.56909	7.98288	8.83776	6.67486	6.70559	6.75632	7.19755	8.50196	8.82621	6.91554	6.9618
Agbl4	0.233478	0.112992	0.18691	0.0982254	0.160324	0.0738702	0.359225	0.0899113	0.189716	0.211569	0.198875	0.136285	0.118105	0.18841	0.189978	0.0971064	0.169114	0.130083	0.316049	0.223495	0.130732	0.0976665	0.240908	0.134291	0.06142	0.318007	0.0916157	0.155026	0.0792492	0.185791	0.238759	0.21055	0	0	0	0	0	0	0	0.114754	0.152947	0.177424	0	0	0	0	0	0
Agbl5	2.78654	2.93995	2.47475	0.863022	0.507274	0.971706	0.875338	1.06501	0.614383	1.27976	2.17695	1.06268	0.482944	0.566842	0.824652	1.2906	0.576702	0.24682	0.621612	0.344113	1.09601	0.569726	1.10478	0.36511	1.03979	0.216435	0.830497	0.963601	0.177185	0.240751	1.87077	1.5549	1.54334	0	1.52067	0	0	0	0	0.48582	0.861145	0.227797	1.36811	0	0	1.53401	0	0
Ager	0.424307	0.601774	0.516469	0.140457	0.194436	0.140456	0.100837	0.339882	0.152306	0.230466	0.690216	0.346174	0.0617681	0.224802	0.227155	0.175572	0.251672	0.0670032	0.22843	0.349841	0.249145	0.103416	0.306277	0.14327	0.204018	0.0607939	0.0968639	0.082055	0.0908066	0.111393	0.946695	0.68226	0	0	0	1.12016	0	0	0	0.16481	0.0719757	0.0526194	1.25167	0	0	0	0	1.31918
Agfg1	59.669	56.2798	41.537	49.4431	55.1039	44.8982	50.5139	48.9015	45.8262	58.2974	54.6593	51.8591	48.1028	46.409	48.8977	49.9193	53.6502	56.0129	51.2992	58.2431	53.3484	62.0454	64.5709	63.4822	58.8019	47.6226	60.044	49.2522	49.614	32.5104	51.6994	54.4019	55.0662	48.0069	52.4546	49.043	50.1769	54.0483	44.3132	56.264	55.5641	51.3566	50.7727	45.8361	50.0558	49.0895	52.1149	52.4187
Agfg2	6.4837	7.27537	7.22581	6.4072	7.20507	6.11412	8.13351	7.0936	6.87887	17.0069	20.2466	16.7157	10.5418	11.4165	10.2946	12.5666	10.8692	10.5135	11.9921	13.1875	12.2894	12.6457	12.4385	13.2053	11.3188	12.0056	12.5905	12.5317	13.7103	16.321	15.8429	15.544	19.1882	11.6614	9.34595	10.6089	9.91441	8.0908	10.4023	12.3243	12.4709	13.2092	9.49161	10.0066	9.02778	10.6858	10.4876	11.6156
Aggf1	20.4974	20.2631	19.157	30.0802	34.5765	22.3258	34.2103	38.0756	23.5105	26.7356	29.0446	25.4285	37.6752	35.0652	36.0658	44.0972	41.9182	41.2957	42.3708	43.8067	41.2492	40.0272	41.9989	39.6437	36.4265	43.4716	39.5386	43.6987	43.3933	45.7497	23.9708	23.4051	28.8355	36.9007	36.1578	38.2036	36.9469	38.2689	40.0645	30.9811	34.999	33.776	35.9352	38.5846	37.734	36.5956	38.4263	38.7294
Agk	20.3755	24.7525	25.8179	10.3369	11.269	14.309	9.24349	11.2527	14.2777	14.7397	15.0323	13.4518	9.36998	10.7019	9.47954	11.5342	12.0523	13.6727	11.5773	12.7631	10.8503	10.0561	13.0711	11.7643	12.1839	12.7544	13.2141	12.913	13.5903	10.2792	13.2446	14.174	13.8274	14.9736	13.4926	12.8821	11.5743	12.3928	12.2926	10.0563	13.1996	10.1591	11.8052	11.6171	11.7481	12.2723	9.97399	13.8664
Agl	37.1057	33.0226	34.2922	150.98	196.577	118.254	174.259	192.276	101.409	39.3938	41.3346	34.4162	79.4249	88.0115	84.3752	107.681	112.3	102.178	123.169	127.051	116.394	99.7655	114.084	106.176	99.5317	104.575	107.504	124.984	118.031	95.2761	38.6868	36.9099	31.7539	61.5232	89.6285	81.1855	85.2367	89.4122	86.6309	84.1886	87.6088	78.3414	80.1653	77.6274	76.5173	81.0351	96.6204	77.5617
Agmat	0	0.0974203	0	0.207278	0.510986	0.139645	0.28744	0	0.249189	0.169011	0.445243	0.185741	2.63314	2.88641	2.39584	2.17184	3.15042	3.01716	3.8707	3.14388	2.22493	1.82591	2.21285	4.00156	2.29072	3.32634	2.9854	3.09048	2.81878	3.29503	0.212366	0.256223	0	3.67022	3.66461	4.17382	3.01939	4.43199	3.30796	2.9221	2.25854	2.70589	3.89861	3.50806	2.73011	4.69744	4.01044	4.53709
Agmo	1.10982	0.739361	0.624587	0.487798	0.531497	0.246041	0.512525	0.807374	0.49841	1.4809	1.25183	0.796921	0.580322	0.49247	0.609359	0.992237	0.717122	0.978149	0.527403	0.73102	1.01782	0.653908	1.30106	0.962695	1.10597	0.867684	0.459901	0.742276	0.547909	0.528417	1.40014	0.99263	1.37269	1.08397	1.25546	1.31071	1.37379	0	0	0.535736	0.981906	0.40778	1.07395	0	1.10612	1.05328	1.47091	1.19947
Ago1	19.4199	19.5363	14.5789	10.3226	10.3105	7.98277	9.77187	9.40309	6.51611	24.8997	25.1291	20.892	14.6743	16.1781	15.0736	15.7612	15.1016	13.8381	14.2812	18.2122	16.0946	14.7869	19.039	15.948	14.1302	13.1269	15.8186	14.0192	16.7432	11.0678	27.5928	30.9178	24.183	24.2933	24.1001	24.8208	22.5259	22.8169	18.6843	15.2601	18.2347	14.641	25.0314	26.5075	26.6152	24.524	24.7909	25.2562
Ago2	60.4836	57.8434	52.565	79.9924	107.582	77.5389	78.6239	85.5068	69.6993	48.4618	49.3402	39.9109	51.1813	50.9298	50.4142	49.4298	48.8385	44.4837	47.526	74.5245	55.4806	42.6048	70.6808	48.7245	48.2717	39.5674	59.1542	65.356	72.7079	35.4314	46.3359	48.6264	49.2293	67.6589	74.055	77.9398	73.5852	75.2446	66.7813	46.2412	54.0972	40.8831	75.9508	70.0356	71.0709	75.2267	81.9765	75.0453
Ago3	19.2151	14.2659	12.6072	11.544	11.5574	8.50639	9.53639	12.7061	8.90127	21.3716	20.9549	17.8764	17.3848	14.0013	15.1359	17.1977	11.6841	13.0115	15.2048	19.4091	20.2173	21.7132	20.4865	18.5846	20.0689	12.6826	15.2623	14.0726	8.41981	14.89	24.1136	21.1895	22.016	18.7963	25.5599	17.7098	24.3694	24.8441	14.2516	14.0049	13.6015	16.3122	20.7902	20.8679	24.0304	21.2727	27.1373	19.4269
Ago4	5.82886	4.40013	2.78038	6.75342	6.44638	4.25045	5.5973	5.51048	4.38125	2.2686	3.50406	2.23745	3.34797	3.61884	3.67792	4.03018	3.87559	4.89131	3.97112	4.20104	5.30031	7.10098	5.38667	5.62804	4.98343	4.42751	4.71345	4.28548	4.42305	2.78011	3.06433	2.27566	2.35823	4.38348	5.66674	4.23201	4.84581	4.44544	3.74103	4.35755	4.40529	4.34036	5.65441	5.31056	6.19333	5.21864	6.88969	5.74916
Agpat1	79.2696	83.8132	78.7322	57.8972	60.9202	51.3987	54.7909	56.616	58.5328	60.4756	64.515	55.7246	48.0786	56.5908	47.2648	47.3659	45.1997	43.9396	43.7794	57.3551	51.414	49.3408	57.2539	51.5152	47.4036	45.8132	54.1862	55.7271	63.607	60.424	69.0351	70.8892	68.3369	57.0379	59.8529	57.0215	60.4976	58.3938	57.4227	55.8013	60.3322	59.3588	62.8653	59.1941	58.7161	57.7281	63.8752	68.8042
Agpat2	22.2121	27.0551	25.4838	40.962	52.2463	33.8595	39.9838	51.8826	47.8916	23.0808	25.5937	19.9145	38.5644	37.6662	38.0212	34.3474	31.4255	35.6813	34.4344	39.6104	37.6243	48.6316	47.7852	49.5812	33.295	38.7378	38.5528	36.1148	37.0756	46.7578	24.0404	27.2665	32.354	18.9948	19.8186	24.7919	24.5377	28.0112	26.6332	51.6344	42.7889	49.5268	23.8798	22.8037	21.7131	25.0231	26.9045	32.3729
Agpat3	113.112	105.896	156.604	249.646	262.003	345.911	235.347	271.462	347.008	85.7617	98.2631	77.9124	148.851	167.8	148.145	197.66	173.336	163.418	177.478	188.461	162.978	143.115	146.561	168.339	154.828	215.141	169.206	173.324	174.672	290.232	89.7077	91.4496	74.2884	107.956	131.187	116.025	125.855	127.176	146.628	123.552	129.576	131.439	139.293	144.515	141.999	139.017	180.24	158.858
Agpat4	32.2884	28.9979	27.1612	16.552	24.7646	47.9835	13.8407	11.2029	48.8081	30.7916	37.7362	32.8981	28.7049	33.6922	28.6098	33.1409	32.777	34.2534	31.5311	33.9162	30.1931	30.9962	34.4773	34.9219	28.7852	34.8889	33.1461	34.7278	36.0562	56.6564	36.0807	38.3141	26.7324	39.8676	42.1591	34.6052	38.6507	38.5175	35.2897	28.4764	30.2012	26.5707	40.4208	34.8582	34.9422	39.6241	36.4138	44.2835
Agpat5	19.9597	20.4646	21.2161	16.241	18.8952	18.9501	18.1088	18.5525	22.6245	25.2284	24.2314	22.3725	19.2966	19.0875	19.2537	25.9381	26.7962	24.0041	26.7258	26.8601	25.5859	21.7335	22.6054	22.6956	26.5615	25.6259	24.8332	27.5134	24.9423	23.8225	19.9533	21.5642	26.984	21.6196	21.46	20.1478	18.6197	20.0185	22.79	21.5445	21.2517	20.681	20.1967	21.5606	17.2314	19.4259	20.9639	19.6517
Agpat9	8.59806	6.218	7.72482	7.42477	4.63987	6.14948	7.49403	6.84265	6.91983	5.07209	4.58762	3.5189	2.83226	4.25179	3.22274	4.77875	4.91058	5.07133	4.26551	5.01702	4.77273	4.5425	4.35044	4.1529	4.54857	4.39174	4.79145	4.57211	3.85267	4.26703	3.69184	3.25698	4.06139	4.94331	6.83123	6.19056	5.07193	5.66456	4.93738	4.13737	4.59219	3.8181	3.79122	4.55617	3.20377	4.44982	5.07488	4.13143
Agps	80.1396	71.2878	70.9988	69.6676	75.0658	60.3549	60.1491	75.5747	61.1618	68.3309	70.0416	55.8324	47.0038	45.8353	50.9204	61.3955	64.925	67.5806	61.6673	71.8185	66.3119	62.0219	61.0287	64.2883	73.8109	66.4579	55.7416	67.6717	41.9089	61.5182	57.9455	53.6611	75.7918	70.6838	56.3169	64.644	54.8807	58.8364	64.7128	42.4012	44.2472	42.9915	51.7926	58.1132	52.4106	56.6027	45.8868	50.9649
Agrn	29.786	34.8401	14.3702	20.0862	12.8181	5.27555	19.2264	10.7491	6.39192	14.8651	17.9362	13.9454	10.7897	13.2775	12.1451	10.5866	10.2991	8.91811	8.33308	12.9605	10.5252	9.1286	13.9233	7.82061	10.0559	8.29529	12.0742	12.6422	13.107	9.64207	20.3841	20.3834	20.0664	21.6678	19.6401	24.3469	18.0565	17.8255	16.4756	12.8629	14.5653	12.5968	22.8232	22.9312	21.5094	22.9565	21.7557	26.9522
Agrp	0.121515	0.223352	0.100357	1.64472	1.07811	0.117866	1.73767	2.99893	0.26386	0.303328	0.233811	0.283497	4.23337	3.70123	4.80802	6.60338	7.10046	6.15908	8.76663	10.6194	7.97977	16.0887	15.6885	8.8057	13.9304	15.684	16.3254	22.1069	25.0546	30.4437	0.134435	0.464813	0	0	0	1.12353	1.98782	0	1.3828	13.7913	7.41198	9.61702	0	0	0	0	0	1.29492
Agt	0	0	0	0.554293	0.654003	0.0997755	1.09354	1.01718	0.355018	0	0	0	0.229327	0.348868	0.783337	1.01376	0.962421	0.829859	1.38749	0.955516	1.08454	0.436886	0.458182	0.302553	0.456941	0.490166	0.550261	0.76267	1.00865	0.763805	0	0	0	0	0	0	1.1087	1.20527	1.25186	0.486937	0.245099	0.396573	0	1.14657	0	0	1.33247	0
Agtpbp1	42.0614	26.8284	22.0514	47.1698	49.663	39.1466	54.0648	61.6468	48.101	62.3803	73.275	56.1589	52.6652	50.8438	54.3351	59.7034	63.1382	74.7497	66.2504	68.549	76.0938	65.9676	72.592	65.1311	62.45	67.4819	64.4213	62.5706	56.7757	74.6121	53.4959	66.4235	57.7375	54.2757	56.4013	61.9018	60.7712	61.8027	59.0324	54.9165	69.3186	62.1434	62.6424	67.3601	65.4504	71.1157	71.6093	80.1309
Agtr1a	1.07775	0.995458	0.163959	0.249984	0.184141	0.11258	0.0289009	0.0429788	0.0600174	0.033786	0.0294621	0.0372344	0.222191	0.0327551	0.0129779	0	0	0	0	0.0287403	0	0	0	0.0568841	0.0592139	0	0	0.0293908	0	0.058824	0	0.0618179	0	0	0	0	0	0	0	0	0	0	0	0	0	0	0	0
Agtr1b	0.244538	0.0604309	0	0.128385	0.0946419	0.144674	0.0594114	0.0884384	0.0928056	0.350543	0.275042	0.309134	0.232388	0.0336864	0.227197	0.196923	0.233505	0.172504	0.234952	0.17964	0.392369	0.304362	0.217271	0.321523	0.121745	0.131011	0.0598897	0.120706	0.154816	0.181146	0.300726	0.319521	0	0	0	0	0	0	0	0.0746929	0.0426225	0.138104	0	0	0	0	0	0
Agtr2	0	0	0	0	0	0	0	0	0.0194286	0	0	0	0	0	0	0	0	0.0179336	0	0	0	0	0	0	0	0	0	0	0	0	0	0	0	0	0	0	0	0	0	0	0.0269916	0	0	0	0	0	0	0
Agtrap	16.683	13.5499	13.5959	23.3248	26.1051	25.6869	24.5912	25.2427	23.4465	15.6013	14.9166	10.2323	12.9567	16.3911	13.6583	18.734	14.6639	9.39699	10.5674	13.3205	12.2322	16.5492	12.6934	12.0742	11.4347	10.9265	12.0771	13.7702	17.632	10.0987	20.0044	20.3161	9.97442	9.68514	7.42707	10.0658	8.55827	14.5402	7.42679	9.21351	14.5821	9.73151	11.2084	11.4175	16.6457	10.4137	16.7813	11.7251
Agxt	0	0	0	0	0.0846424	0	0.157566	0	0.0822133	0	0.0831102	0	0	0.180011	0.0769318	0	0.0966533	0	0.0425031	0.0815541	0	0	0.0951794	0	0	0	0	0	0	0	0.0474695	0	0	0	0	0	0	0	0	0	0	0	0	0	0	0	0	0
Agxt2	0	0	0	0.0312636	0.120991	0.166197	0.115661	0	0.132837	0	0	0	0.0636079	0.0644343	0.0815382	0	0.104529	0.03459	0	0.0575474	0.126044	0.170726	0.0866708	0.0555841	0.0592345	0	0.0568454	0	0	0	0	0	0	0	0	0	0	0	0	0.0782811	0	0	0	0	0	0	0	0
Ahctf1	50.4921	40.4202	36.7819	24.9318	29.9359	19.7705	26.4955	23.0615	20.0068	64.2454	59.8656	49.5728	31.865	42.0522	33.6508	43.5722	41.8356	43.6766	39.445	39.8914	43.372	46.14	48.0742	48.7972	46.9659	41.9437	43.0712	49.5363	34.4165	48.6446	55.552	53.8502	80.2012	55.372	53.5212	62.0627	43.9554	50.8132	51.1673	28.329	48.374	33.4226	42.7911	41.2105	49.3791	48.3827	54.6795	53.3436
Ahcy	110.519	119.959	120.324	75.1996	74.9495	84.6838	60.8652	68.2012	86.6908	9.79417	9.37833	6.59644	2.53529	3.1269	3.42774	5.33191	3.45606	5.47812	3.24279	5.07725	5.8668	3.65511	3.05035	3.81316	3.88918	2.54502	2.11747	3.06345	3.4423	2.91352	7.3956	7.67103	10.0227	6.03527	6.09884	4.90304	3.32023	6.70623	3.91789	2.33659	1.94866	2.85867	3.55414	5.1566	4.43737	5.23651	2.64648	5.20891
Ahcyl1	286.481	284.073	207.093	97.6012	92.0269	54.6502	89.2358	73.9965	60.087	151.189	156.743	129.968	75.9721	80.4996	77.0683	86.8318	94.5907	97.2138	85.0786	101.202	89.4429	106.615	115.945	99.4484	99.7259	90.5963	99.3032	98.0257	87.2723	80.5439	170.306	183.938	164.639	133.259	130.145	136.744	120.158	123.976	114.805	86.2861	99.7102	79.9638	137.337	138.05	135.631	136.549	118.773	141.296
Ahcyl2	23.4078	22.4102	27.1941	30.5183	29.5216	38.3337	30.1743	49.7014	37.6944	22.3931	22.0203	19.6364	22.0697	26.8816	21.1654	30.0312	24.3079	28.4075	22.6744	29.4807	22.8865	29.0389	32.3637	26.7741	28.586	32.6695	28.1474	33.2158	27.4882	29.228	20.3323	23.0193	14.584	18.4943	20.1512	24.8848	21.119	21.5384	19.0173	23.1583	23.5406	22.0587	24.761	24.8108	22.8569	27.2881	30.3598	21.834
Ahdc1	57.0367	55.7597	40.0317	40.2101	45.9583	34.0938	35.9919	35.8072	22.5427	63.3821	74.8544	57.9	60.2928	71.7161	66.9123	51.9412	42.0248	41.0443	48.007	68.2404	57.2576	43.9696	67.8694	46.7709	40.509	41.082	57.4045	63.3228	58.7577	64.1115	89.1125	82.1656	61.3744	100.338	97.1463	116.97	95.2698	84.3212	98.9998	55.2737	77.0085	59.0667	114.238	114.998	107.811	113.89	124.219	124.819
Ahi1	8.67079	8.79768	10.8037	4.49411	3.28329	3.06484	3.35201	2.90992	3.65493	11.3929	12.1913	11.168	5.73605	6.0204	5.98203	6.44146	6.38226	6.84237	6.25988	6.68511	6.54036	7.32423	7.58388	5.72177	6.0164	5.63983	6.94869	6.94708	5.65514	4.29331	11.4808	12.0751	9.38029	10.7069	7.96039	9.16059	7.77611	7.09631	8.37501	6.02758	7.92252	5.98533	7.69714	7.28986	7.72523	5.7553	5.44521	7.23549
Ahnak	544.145	482.763	389.761	432.443	453.751	355.258	508.357	474.79	369.266	547.134	614.631	516.911	527.61	531.708	556.522	586.361	523.693	578.077	526.754	561.777	563.905	651.26	803.277	766.191	580.546	647.379	678.563	691.079	553.578	694.149	530.32	549.705	535.716	542.901	491.983	513.954	512.598	496.272	526.181	466.218	580.877	507.036	499.302	483.04	476.028	491.97	479.589	532.044
Ahnak2	155.61	159.145	151.796	338.809	324.626	315.355	330.458	337.541	318.618	72.8668	100.022	75.4922	125.368	130.507	112.857	147.056	101.958	101.519	101.133	145.315	113.785	89.9469	125.251	88.5614	104.573	139.239	137.882	139.147	149.517	245.043	99.4612	104.324	90.5711	117.668	112.483	119.442	102.229	92.7043	129.226	85.2807	124.619	112.198	134.143	126.142	108.074	128.358	151.546	153.285
Ahr	6.63409	5.69737	5.38757	10.3439	10.8076	3.64859	6.43764	9.62237	4.84792	16.5304	16.4922	13.7633	26.8895	25.3715	27.049	22.0957	20.8233	27.4726	20.6872	23.4577	19.8892	25.2775	30.6458	23.8102	21.3158	17.3279	20.6188	17.6857	15.4665	11.2669	22.5976	25.6064	23.8215	31.1037	34.1128	34.6721	33.092	30.7223	29.9331	21.1842	21.8556	19.3736	30.1544	29.6173	30.316	27.2235	26.7313	31.2879
Ahrr	0.840902	0.514303	0.618041	2.12509	1.7661	0.342238	1.13921	1.09364	0.43516	3.19	2.98603	2.26284	0.968592	1.12353	1.03802	1.92048	1.63591	1.68632	1.07402	1.42116	0.902977	1.37752	1.20163	0.959361	1.12356	1.48253	0.916589	0.689579	0.398023	1.0175	2.29321	2.36915	3.43798	1.13611	1.63158	1.72212	1.00848	2.86834	0	0.639069	0.879638	0.645178	0	1.00092	1.46283	0	0	2.06834
Ahsa1	103.316	110.733	115.699	121.896	123.277	111.171	144.651	145.547	143.594	137.485	141.34	135.002	132.41	139.678	133.969	146.596	137.761	139.056	146.746	154.651	143.613	146.455	162.021	162.082	138.682	162.001	157.162	169.289	165.767	160.715	123.558	129.924	182.575	166.289	149.128	142.536	135.801	144.02	156.322	145.847	160.506	154.346	140.69	148.462	143.833	142.15	159.313	154.7
Ahsa2	102.036	99.6193	162.361	106.194	103.46	186.654	111.891	125.203	170.993	148.713	182.916	158.891	97.2912	117.461	108.375	129.486	133.074	130.657	135.377	143.836	134.309	175.517	183.879	168.919	124.897	140.471	139.313	169.366	147.321	150.345	136.465	147.618	115.052	173.591	153.409	150.488	142.405	148.024	158.975	113.137	139.492	128.796	163.875	160.95	153.862	173.804	170.804	177.278
Aicda	0.0268258	0.13396	0.0495794	0.0283234	0	0.131993	0.0804879	0.163234	0.0271944	0.125169	0.0266577	0.193723	0.150685	0.12217	0.0723867	0.0705692	0.0882066	0.0757736	0.0558533	0.0519929	0.113996	0.0672298	0.161289	0	0.0267824	0.0578478	0.105536	0.0266755	0	0	0.0892781	0.0280171	0	0	0	0	0	0	0	0.0659953	0.154398	0	0	0	0	0	0	0
Aida	91.4227	82.9918	67.3667	66.1624	67.6982	50.3154	73.89	83.1164	64.976	142.085	141.844	125.119	73.6934	83.7093	83.0468	86.2539	98.8493	82.7644	88.5395	97.8276	94.2962	103.998	118.542	98.5083	105.821	94.0566	94.6985	92.4111	92.028	72.3586	123.971	130.721	96.5412	86.6533	82.641	88.7174	77.1316	76.3519	84.8562	94.5369	99.5974	86.3013	86.1046	87.9604	86.6834	93.1116	76.4807	69.98
Aif1	0.201996	0	0	0	0	0	0	0	0	0.120539	0.107969	0.134287	0.255753	0	0	0.271302	0	0	0	0.235636	0.1161	0.250128	0	0.214005	0	0	0	0	0	0	0	0	0	0	0	0	0	0	0	0	0	0	0	0	0	1.67102	0	0
Aif1l	50.4829	58.3598	20.2594	391.7	414.861	299.864	246.37	285.53	269.288	73.1149	87.041	79.9966	239.114	204.318	221.713	295.548	274.597	278.066	293.706	301.589	268.298	296.483	275.179	299.445	296.951	405.803	358.463	365.52	369.749	529.322	84.369	76.4431	61.0803	275.809	318.37	332.299	280.19	327.613	367.805	326.323	342.957	341.141	310.226	294.543	301.343	353.114	398.385	353.277
Aifm1	28.4174	25.6609	32.994	32.195	29.6423	22.3842	34.7891	33.2682	24.0888	38.0361	39.9564	36.4619	37.9345	38.1184	41.9563	50.5964	49.0059	44.066	49.1431	49.1364	45.1148	47.2907	45.5741	51.3116	47.619	58.5988	50.7193	60.5691	55.3166	76.5659	31.741	31.5549	54.527	53.0156	52.7296	52.5925	49.289	51.8743	56.9182	38.6709	43.4638	47.9908	54.0178	47.6578	52.5356	47.6932	57.5354	56.7429
Aifm2	18.9203	18.9423	28.3113	21.7125	23.4867	34.8492	25.3418	24.0813	32.5045	20.817	22.37	21.4597	22.299	25.3659	22.8366	22.5413	20.0224	24.0034	20.6255	27.3693	25.7331	23.7856	25.1436	23.3187	20.8867	21.268	26.8316	27.908	22.2381	21.7649	22.3011	23.154	15.3847	21.8697	26.4878	19.782	25.0995	20.0468	25.2997	24.1967	26.4162	24.8037	22.942	23.8725	28.7999	26.9027	33.8962	31.4056
Aifm3	0.0274182	0.0737498	0.034294	0.260594	0.285427	0.126303	0.289381	0.0796285	0.113307	0	0.0744812	0.0597611	0.149932	0.208265	0.173909	0.174481	0.052036	0.0516694	0.108107	0.0229822	0.171664	0.176206	0.0653826	0.0527208	0.161426	0.143761	0.0503567	0	0.0931604	0.147606	0	0.0744785	0	0	0	0	0	0	0	0	0.156315	0.0692215	0	0	0	0	0	0
Aig1	52.5857	54.9304	88.0091	27.3986	26.5442	46.8326	25.8319	28.823	42.5295	19.6254	23.9876	18.9593	9.48669	9.6409	10.0993	12.1977	13.1153	19.7937	12.754	12.4378	14.3922	16.3422	15.6999	20.7607	20.4398	19.2234	19.1058	17.6047	18.1768	18.4185	17.3435	18.94	5.27226	10.2	8.11448	8.36647	8.87513	9.79249	7.47555	11.2333	10.1708	11.0762	6.78754	6.0653	7.76254	8.31067	5.60144	5.71803
Aim1	0.156545	0.129128	0.0913023	0.129661	0.0422633	0.0546616	0.015997	0.0592896	0.0663021	32.5528	34.9357	27.9849	5.99637	6.11674	5.87253	5.41373	5.27846	5.01227	4.07069	5	5.20214	4.0674	5.85084	2.83043	3.7101	3.24575	3.82469	3.63084	3.52153	3.21257	28.3519	28.4458	34.18	10.2347	7.51524	9.76865	6.96108	6.60354	7.33633	3.92533	5.79323	3.86464	4.78166	5.10443	5.22796	4.93275	4.02783	6.31942
Aim1l	1.9956	1.37596	1.52911	1.77986	1.60539	3.13705	1.07006	2.05766	4.2987	2.43826	2.48611	1.85707	3.8252	4.06069	3.11411	3.20297	3.18118	3.68815	2.88016	6.6307	3.05987	5.47006	5.2448	3.43989	3.52684	3.62063	4.20726	3.90158	2.87667	4.47752	2.26686	2.12329	2.47754	2.78419	3.07676	5.06037	3.46605	5.38098	6.70906	3.41974	2.38064	2.30389	3.75665	5.08067	5.88741	3.99289	5.64653	6.63067
Aim2	1.06839	0.797404	24.1692	0.189673	1.0548	9.08209	0.425556	0.438368	9.57229	2.20244	1.49616	1.17919	1.03716	0.667646	1.01202	1.29029	0.691424	0.926816	1.01481	0.883078	0.805667	1.5708	1.7025	1.08469	0.953835	0.462788	0.713021	0.777084	0.363815	0.944918	1.34411	2.66229	1.12088	1.06595	2.71382	2.0467	1.00412	0	1.21162	0.386238	0.520521	0.283905	0	0	0	1.01669	1.14522	1.0577
Aimp1	76.5876	70.9053	114.595	96.1553	89.7423	107.498	89.9321	88.8278	113.901	73.0337	73.3947	71.6303	86.5085	83.3133	87.8825	108.451	102.615	101.107	104.11	90.6103	101.212	104.303	89.9034	99.424	95.6252	121.518	100.096	114.342	111.796	125.974	62.91	62.1716	83.5666	93.2643	85.4841	83.1852	89.4163	97.3781	98.8748	83.0951	82.8385	96.3119	86.5364	86.446	75.914	89.0387	100.678	94.2484
Aimp2	35.1631	34.578	44.6705	61.8598	59.5979	73.5686	70.7432	72.2438	72.468	48.9681	45.1719	46.023	75.9246	87.4726	80.7834	77.825	84.6309	83.1014	95.7905	99.1147	92.2777	86.642	90.4509	102.427	77.043	94.0384	92.9629	103.245	107.383	97.0939	41.8753	41.4347	66.0112	70.2143	75.2819	70.4738	64.1787	83.3653	85.8882	116.936	114.535	118.133	70.8762	72.7597	62.6169	69.948	83.1606	80.0354
Aip	27.6892	29.3343	29.8362	34.2529	36.4788	30.6683	34.8328	39.5332	35.0841	41.1012	51.4476	44.4227	47.5462	49.3556	47.3557	52.5834	48.2015	47.9279	46.7829	53.303	45.7338	52.1087	53.1791	60.8491	47.9845	55.2412	55.1065	59.0722	59.5622	53.5216	54.4222	55.4625	40.8441	45.2595	42.2902	43.5706	38.3612	43.9123	45.1403	62.4508	63.339	62.9471	44.4945	47.9308	41.3233	45.2653	46.9702	46.1695
Aipl1	0.254489	0.140341	0.37085	0.310306	0.116309	0.0552031	0.283613	0.126045	0.0853117	0.544483	0.825816	0.467267	0.362782	0.257492	0.306359	0.289657	0.256811	0.300201	0.284487	0.346071	0.24875	0.325707	0.304754	0.249585	0.425126	0.260144	0.147686	0.400382	0.0983503	0	0.597448	0.866565	0	0	0	0	0	0	0	0.229948	0.235759	0.228176	0	0	0	0	0	0
Aire	1.26751	0.513376	0.477507	0.545456	0.309326	0.421827	0.518881	0.43992	0.482865	1.05794	1.00338	0.571145	0.583591	1.03288	0.497821	2.01434	0.825937	0.917718	1.34685	1.25192	1.89452	0.74338	1.27159	0.415287	1.68695	2.62559	2.33569	2.55999	1.86647	2.17776	0.753008	1.04148	1.15234	0	0	0	1.36564	1.06575	0	0.514724	0.783009	0.426528	0	0	0	1.08683	1.1726	1.27943
Ajuba	36.8058	37.916	23.5958	23.1476	21.4739	16.6086	18.3152	14.1815	11.6416	30.1559	30.1153	26.599	26.8992	29.1895	25.7417	29.7744	24.7217	24.7944	22.1099	25.8025	21.9429	25.1369	27.6347	24.2355	27.3954	33.3049	29.9799	26.6734	27.2978	35.5234	36.17	39.8195	65.8719	69.9634	58.777	58.4324	47.106	45.8996	50.2305	23.627	27.0607	25.942	57.2466	58.0776	49.2187	51.6547	49.7116	59.592
Ak1	388.904	457.806	342.267	454.513	570.547	542.594	601.001	630.444	557.681	97.5682	120.997	97.8853	295.838	313.996	290.782	319.417	317.653	308.525	342.875	373.201	330.04	351.382	353.113	422.697	308.423	353.251	348.059	405.84	404.822	421.405	143.56	147.135	111.827	161.054	179.242	156.6	185.742	193.621	190.64	377.13	361.815	362.277	190.366	186.29	188.073	206.271	265.18	227.025
Ak2	70.7054	78.0528	86.9402	70.6207	69.9815	96.9451	66.5648	67.4754	98.4586	76.9581	77.5808	70.178	44.646	54.3293	45.3121	61.9462	55.4762	56.9615	56.6784	55.8907	54.9891	50.824	51.3109	58.9582	55.942	78.9875	61.5496	70.7032	65.9891	98.6624	62.0476	66.4411	103.54	74.8949	68.9117	59.035	62.3124	60.4103	74.4493	46.7457	53.3136	54.5359	60.18	63.8894	54.4669	58.7685	57.7342	63.9247
Ak3	28.9712	29.1124	30.1391	43.6805	55.3891	57.1394	52.286	53.0149	48.4862	57.8523	63.924	53.7554	69.0456	68.7869	68.3306	87.995	93.475	95.742	86.8203	87.1848	87.7982	75.5628	80.6789	81.0492	89.6566	77.645	86.8377	71.1905	78.1679	62.1897	56.8011	63.5312	44.2055	63.9757	65.6772	58.7077	64.0946	68.1298	55.8548	61.4234	63.58	59.4831	63.1775	57.1744	59.8024	59.2191	68.8761	56.7404
Ak4	23.4945	26.8616	25.7181	27.9674	19.3245	26.7464	35.5886	26.5195	43.9752	2.14859	3.53264	5.38244	1.2658	0.999074	1.32868	7.97142	3.70508	6.3179	4.08066	4.23034	4.16101	2.33512	1.73414	1.2133	6.806	10.2005	7.55116	10.3891	7.03759	8.97012	1.90345	2.4508	11.8812	3.41736	3.04164	4.05636	5.42312	2.42916	1.93397	1.71883	2.1975	1.88282	3.98178	4.04144	3.7791	2.60102	3.72488	5.77095
Ak5	16.7989	15.3096	12.9932	3.33312	2.888	5.74045	2.24789	4.63831	8.60552	0.487	0.382976	0.332685	2.32913	2.04872	1.81943	2.35017	2.02572	1.92578	2.05303	2.14102	2.08927	3.0975	3.64743	2.60555	2.65142	2.79074	2.96682	2.0519	2.28731	1.82734	0.201126	0.234005	0	0	0	1.09416	1.29203	1.31654	1.38827	2.84383	3.09493	2.95254	1.96493	1.7144	1.49945	1.71832	1.06708	1.55952
Ak6	146.967	151.735	109.816	146.475	160.385	123.913	137.873	132.319	110.266	144.232	134.542	123.687	124.876	111.289	120.663	140.658	145.506	149.307	142.717	144.256	132.077	138.016	129.947	142.024	141.999	119.909	134.554	126.03	133.061	85.369	122.117	119.759	130.443	127.387	117.435	109.397	112.921	103.321	110.473	126.415	113.552	121.879	113.741	105.332	109.873	97.7617	113.588	97.5625
Ak7	0.020482	0.0605627	0.0189229	0.0215785	0.0423072	0.0389207	0.0199617	0.0296459	0.0414166	0.0698135	0.121364	0.0513599	0.0222593	0.0677745	0.0984471	0.0769027	0.178707	0.0191343	0.0784841	0.0197114	0.043229	0.0770608	0.0732	0.0589748	0	0	0.0201153	0	0.0347756	0.0407471	0.0896954	0.0640404	0	0	0	0	0	0	0	0.033572	0.143777	0	0	0	0	0	0	0
Ak8	0.344612	0.249206	0.658771	1.05194	1.48655	1.27462	0.676616	1.19725	0.791432	0.148929	0.131118	0.212709	1.1371	1.05155	1.06591	1.09361	1.29116	1.11761	0.546744	0.799462	0.745014	0.538637	0.257306	1.08093	0.612755	0.373027	0.673508	0.598322	0.732804	0.257106	0.129386	0.135698	0	0	0	0	0	0	0	0.566077	0.36309	0.391041	0	0	0	0	0	0
Ak9	0.784212	0.514983	0.383906	0.727053	0.504614	0.34044	0.427271	0.501903	0.364673	0.893682	1.28986	0.872972	0.758589	0.846197	0.636422	0.692615	0.701978	0.84694	0.774223	0.707125	0.714708	0.755538	1.20614	1.05025	0.622922	0.763268	0.880802	0.573998	0.602615	0.471423	0.981417	0.992877	0	0	0	0	0	0	0	0.595251	0.548291	0.471067	0	0	0	0	0	0
Akain1	0	0	0	0	0	0	0	0.0409792	0.0286143	0	0	0	0	0	0	0	0	0.0266069	0.0271993	0	0	0	0	0.0271269	0	0	0	0	0	0	0	0	0	0	0	0	0	0	0	0	0	0	0	0	0	0	0	0
Akap1	23.351	21.244	33.6091	41.27	49.1218	63.3283	54.7083	57.4849	65.4687	24.3325	24.5414	19.3912	39.8616	44.7379	40.8271	45.6781	45.7503	46.0339	54.1373	61.804	56.531	38.0646	48.9784	44.4898	37.3699	38.7062	45.6773	49.6041	51.6565	47.7432	20.9315	22.7514	35.3921	43.7547	53.1595	50.7545	46.5957	49.7745	53.0933	45.1948	51.6131	41.6729	48.3547	46.2011	51.2754	56.4603	60.0766	54.2801
Akap10	23.3667	19.2362	24.0457	16.8076	14.6432	23.5564	16.6115	18.5975	23.3518	22.8638	27.8761	18.2622	17.9172	18.4806	17.546	19.1459	19.6106	16.1585	19.1929	21.4544	20.3866	22.0528	23.49	20.2254	22.3817	18.6914	18.9892	19.1632	15.2909	14.1706	24.5983	22.867	22.379	24.6355	25.424	26.1307	23.1884	21.8213	23.321	16.4768	17.8116	17.2739	28.1893	22.3023	25.805	25.5002	26.3748	26.6357
Akap11	105.155	84.5861	47.4824	59.007	66.1241	58.7724	63.3423	76.8535	52.3428	33.6694	30.5825	26.1566	34.1343	29.6549	37.0226	37.4132	41.7539	48.6276	40.366	46.5196	42.6505	50.7177	56.2666	53.7946	49.0843	34.5895	42.9353	48.3312	17.7877	30.7199	33.9766	32.2049	29.0766	34.0352	35.4353	35.3865	35.4199	34.7966	31.2209	35.3935	38.5343	33.4367	36.9179	33.5392	34.7483	36.163	39.9875	36.2752
Akap12	4.44433	4.09658	4.6492	2.10555	2.5745	0.372878	2.4926	2.01094	0.395884	17.6344	17.7596	16.1899	1.62579	1.62936	1.56429	1.80931	1.81871	1.84056	1.47516	1.7492	1.77524	0.827351	0.865652	0.621232	0.752024	0.791878	1.21375	0.744874	0.883991	0.841103	12.4867	11.8662	14.4775	8.85014	5.8433	5.0989	4.98294	3.81549	3.69876	0.76476	1.33862	0.953574	2.03808	1.76961	1.822	1.55555	1.26589	2.23498
Akap13	1.36211	2.92812	1.83022	1.06633	0.836395	0.180277	0.68363	0.301425	0.566681	1.44312	1.21913	2.16434	0.414226	0.899043	0.387491	0.348123	3.83e-10	0.264328	1.34e-06	4.93e-09	0.399618	2.33e-05	0.856804	1.94e-08	2.28e-09	0	0.302018	0.313979	0.448821	1.37e-08	0.973954	1.42219	1.81521	1.83225	0	0	0	0	0	4.6318e-07	0.587325	1.95897e-05	0	0	0	0	0	0
Akap17b	4.31976	3.95586	4.08834	3.04743	3.32242	3.45707	3.11379	3.61253	2.72554	2.76291	3.11665	2.17233	2.21835	2.13561	2.35952	2.89982	2.33781	3.01988	2.86177	3.62474	2.62641	4.14148	3.76139	3.64227	2.98334	2.23233	2.87649	3.1939	1.11153	2.69826	2.52663	2.53142	2.84448	4.007	3.08349	4.07957	3.38175	3.04806	2.84238	3.28411	2.61139	2.32088	3.64812	2.58453	2.84624	3.53249	4.06616	3.04526
Akap2	84.3702	69.6299	55.0334	28.4301	23.8244	23.5849	34.6733	25.5449	28.3673	55.3856	67.515	52.3094	38.0635	31.2891	36.7356	35.8966	34.5786	48.426	32.998	39.895	34.2635	42.0002	47.5734	32.4801	38.6749	27.0002	34.4178	29.2488	27.7171	28.6068	62.8277	67.0897	52.1249	50.2416	47.5047	50.4699	36.6062	41.8735	35.6766	31.3038	45.1528	26.7981	48.9998	50.4792	53.816	50.071	49.8536	55.6793
Akap3	0	0	0	0	0.0207285	0.0381439	0	0	0.0608796	0	0.0198174	0.0251646	0	0	0	0	0	0	0	0.019311	0	0	0	0	0	0	0	0	0	0	0	0	0	0	0	0	0	0	0	0.0164517	0	0.0228658	0	0	0	0	0	0
Akap5	0.9134	0.490575	0.461896	0.54091	0.474564	0.375492	0.498369	0.631758	0.454937	0.831779	1.0841	0.813873	0.486076	0.816284	0.667673	0.859777	0.706141	0.927305	0.84545	0.928141	1.04479	0.810634	1.11711	0.798029	0.764286	0.739088	0.726394	0.615971	0.306138	0.863766	1.06465	0.812834	1.06426	1.08415	1.11693	1.04671	1.0449	0	0	0.489299	0.722298	0.49252	0	0	1.12396	1.18253	0	1.24863
Akap6	29.5185	23.0959	19.1609	89.0336	108.089	75.1697	108.575	116.773	68.1557	15.0836	17.6376	17.0989	63.1603	59.3644	70.7397	72.4105	68.0022	80.4848	79.3172	87.3514	80.5709	80.4436	103.793	103.016	79.5833	68.3392	82.2987	87.6592	56.7723	72.4236	14.6292	13.4416	3.17223	49.3533	74.4492	69.2249	81.1652	80.9572	77.0489	66.9492	76.4616	69.2851	85.674	78.6757	83.0042	97.8782	116.414	87.0267
Akap7	34.188	29.5531	45.1372	18.3995	19.4791	30.5762	19.7001	22.106	31.4846	31.0004	34.0788	30.5633	21.4612	21.1976	20.0983	19.7194	18.4115	24.6643	18.4539	21.7572	22.3072	21.1745	25.3168	14.9215	23.5176	16.4134	18.6586	22.2587	16.7649	17.2696	30.5042	30.6753	15.4969	22.3026	25.4112	18.6356	17.5603	21.857	23.0904	21.1172	26.0341	19.571	18.9032	18.6177	16.5946	16.4672	21.4123	18.4308
Akap8	27.4992	26.2132	24.3728	18.3092	19.5478	14.2767	21.3457	22.2377	20.477	32.0789	33.8216	29.4514	25.1348	27.3537	25.2895	27.8528	28.9808	28.683	30.0305	31.1553	30.0613	30.3053	33.1527	27.6713	26.3329	22.9654	27.1279	28.8424	26.5129	19.9242	27.0391	28.0315	36.0322	37.6504	34.6175	38.6535	32.8973	32.396	29.8671	24.6772	27.505	23.2528	34.9215	36.0845	35.7564	34.3885	35.8099	36.4924
Akap8l	27.0325	23.1092	23.0049	25.389	27.5321	31.4722	25.638	31.3992	25.9538	13.4808	17.5199	15.3292	20.7677	24.5593	21.3859	22.1945	21.1767	22.5874	22.1761	25.0124	23.7484	25.4096	28.9779	23.7112	21.4658	20.3714	22.7695	25.11	25.38	19.5565	17.802	17.467	11.2503	36.3209	35.5635	36.6583	33.3324	32.8144	33.3729	24.6334	27.2116	25.7898	44.1546	42.7368	44.4949	43.74	46.7913	44.3547
Akap9	46.7974	27.1057	28.3317	52.5998	42.4805	40.5088	52.8034	63.5746	36.1286	33.4497	29.6937	31.1856	41.6203	28.9102	42.5403	47.192	40.1285	46.2265	42.3148	39.94	50.4194	56.5224	55.6805	49.4051	42.9277	50.5856	44.278	42.5198	14.0816	80.0137	32.3629	28.9164	24.1637	51.3994	48.9514	52.6968	45.6469	50.592	55.6389	29.9789	38.3811	34.2808	59.817	56.4442	56.4417	52.5958	62.5907	46.0837
Akip1	28.9838	31.299	27.1895	50.4799	58.9915	78.0449	62.8713	64.8667	84.6712	3.06187	1.98596	1.68012	4.11759	3.7829	2.97273	2.14465	2.48285	3.79908	5.60065	1.89405	3.97544	4.71288	7.25914	5.57071	5.04886	2.07649	3.28298	5.48385	3.97145	5.59787	1.37257	1.91056	1.41826	2.64481	2.26641	0	1.86986	3.75029	3.77378	4.85034	2.58931	5.19311	3.09138	1.02006	1.39274	3.19705	1.56951	1.64198
Akirin1	84.7842	92.3806	70.3905	112.808	116.58	115.566	78.5102	86.8362	97.6825	53.945	53.8399	48.7738	67.3277	65.4259	63.5176	83.0233	78.4288	77.7118	70.322	76.1601	64.8189	89.088	86.8364	112.882	88.7509	94.7703	89.3429	86.9017	92.8938	101.337	47.8241	49.2972	39.3516	69.5954	74.0962	72.4062	63.8713	71.8757	71.3535	72.9464	81.1813	77.8712	86.5315	71.7482	84.7197	77.2664	93.5092	84.5506
Akirin2	138.042	129.966	111.757	127.322	132.057	107.244	111.787	105.969	99.2324	104.002	99.5535	89.1561	96.1489	93.7281	93.1796	106.465	109.159	108.813	106.412	131.333	110.69	104.2	109.112	104.239	117.464	83.5885	111.952	94.8375	100.873	54.5597	97.4589	97.0983	79.4513	110.631	115.963	123.522	112.058	115.131	99.1225	94.7587	92.656	84.1269	122.764	120.817	125.277	118.793	134.695	108.02
Akna	6.43888	5.25894	5.79934	1.44335	1.20143	1.81227	0.957085	1.58748	1.39337	3.76035	4.95296	3.4751	1.48642	1.87873	1.25887	1.23999	1.04185	1.0796	1.05697	1.63705	1.08983	1.02093	1.61924	0.954444	1.34052	0.898245	1.35807	1.48364	1.14667	1.52857	5.08854	4.62192	2.83081	4.25155	2.89906	2.29516	2.00901	1.9657	1.53764	1.22545	1.7637	1.29955	2.16633	1.87478	2.14301	1.90451	2.16545	2.53527
Aknad1	1.00124	0.73706	0.17838	6.73728	10.1413	7.28476	5.58761	6.91233	6.99138	1.04969	1.14505	1.00557	7.61285	8.26962	8.08378	7.93978	6.93213	8.22478	8.56829	9.26903	9.20162	7.15556	6.95801	7.53326	6.09085	3.54224	6.10447	5.59008	6.35443	2.83552	0.87831	0.914579	0	6.2704	8.72684	6.89732	8.32883	7.37759	8.24036	4.55124	4.55745	3.90448	6.31992	5.77644	6.39785	6.28444	7.30204	4.84873
Akp-ps1	0.0420728	0	0.116706	0	0	0.0401506	0.0825796	0.0615157	0.0429258	0.145367	0.297126	0.0533041	0.185002	0.187555	0.13007	0.160118	0.140009	0.242264	0.369381	0.165867	0.181718	0.263078	0.301535	0.527742	0.128105	0.0910618	0.0830524	0.292232	0.2147	0.0837051	0.0918095	0.0883278	0	0	0	0	0	0	0	0.0691043	0.17731	0.238746	0	0	0	0	0	0
Akp3	0	0	0	0.0422352	0	0	0	0	0.121777	0.0915995	0.0401042	0	0.0923676	0.22167	0.0527048	0	0.044096	0.0381102	0.038774	0	0.0858885	0	0.0475556	0.153616	0.08064	0.0430732	0	0.0416889	0	0	0.0434659	0.0417715	0	0	0	0	0	0	0	0.0653956	0	0.0904259	0	0	0	0	0	0
Akr1a1	433.423	474.059	406.729	397.848	389.134	307.554	370.119	344.998	307.574	454.664	505.356	459.155	432.78	458.07	437.14	488.189	492.317	478.116	464.31	468.364	434.872	485.413	497.507	519.431	475.545	552.295	513.194	521.894	530.705	590.993	545.305	598.264	436.855	489.581	438.377	440.181	419.261	438.444	449.302	526.507	540.662	544.484	459.979	466.501	428.34	440.543	435.691	495.956
Akr1b10	55.8531	60.2393	64.8714	76.9456	83.3786	117.747	52.7112	54.7219	98.9953	27.4979	28.5459	26.0844	38.6771	40.5595	38.6652	43.4501	40.5005	40.7123	44.2128	41.8235	41.2021	40.0895	39.3139	42.605	32.9175	38.7357	33.3038	36.4975	38.3814	31.4198	28.0878	28.5589	12.7511	23.8557	20.9076	18.9641	23.6399	20.6419	21.0678	32.3101	31.9921	31.5318	19.3107	21.2263	21.0505	19.346	22.0132	24.6882
Akr1b3	283.771	298.126	261.889	313.093	329.521	450.106	254.859	266.311	347.209	352.067	393.727	387.449	388.165	350.751	384.86	383.985	401.596	404.652	464.513	472.216	442.482	446.499	430.352	616.621	408.95	441.005	418.935	486.947	486.213	507.149	306.228	312.362	195.515	262.93	263.773	307.589	252.262	285.992	281.171	472.541	464.701	475.952	279.494	296.25	292.892	297.007	316.407	309.825
Akr1b7	1.14038	1.08921	1.95953	37.4494	27.0862	40.8347	22.3113	28.9886	60.2035	0	0.0554642	0	5.64828	4.50502	4.41655	4.7208	5.65673	5.66391	7.11934	6.24023	6.5953	6.7803	5.3271	6.04387	5.75346	7.24981	5.69754	5.43291	6.19545	9.18359	0.0591354	0	0	0	0	0	1.541	1.53163	0	4.24166	4.57869	5.10506	0	0	0	0	0	0
Akr1b8	247.506	271.676	184.958	70.807	82.3605	158.655	56.1806	46.3708	141.38	97.184	102.17	105.882	92.5548	94.7838	96.5764	85.7872	91.2478	92.8198	88.8686	91.1068	90.1317	95.0627	91.7738	113.626	88.9399	89.7997	101.081	85.6646	91.97	62.8376	91.9235	98.9552	60.8857	99.4755	87.9978	85.7256	74.5816	79.0607	73.5574	90.3212	98.2974	88.8719	113.035	112.632	106.238	106.973	93.7366	109.429
Akr1c12	0.11781	0	0.0550069	0.0587544	0.116031	0	0.0543102	0.162142	0	0.634236	1.08885	0.896722	0.0697757	0.215994	0.313228	0.224482	0.247059	0.349843	0.116906	0	0.330375	0.441659	0.506553	0.122472	0.576022	0.127113	0.475928	0.376886	0.388764	0.438565	1.22526	1.45134	0	0	0	0	0	0	0	0.58202	0.923783	0.695262	1.05402	1.55248	0	1.01628	1.04612	1.65472
Akr1c13	1.59154	0.517287	10.0248	1.22112	1.50789	1.3147	1.52375	0.969162	1.05769	3.81192	3.97583	3.16495	2.49007	3.13987	2.5119	2.61008	2.31285	3.10713	2.3937	2.76204	2.8044	2.7164	3.7127	2.87134	4.14839	3.08039	2.95692	3.14827	5.06155	1.86988	6.05594	6.83201	6.06071	6.5408	4.33726	3.36488	3.87886	5.07002	4.40104	4.24303	3.86599	3.78159	6.81169	6.83001	6.39271	4.81202	3.81444	6.95836
Akr1c14	0	0.0261558	0	0.650268	0.49096	0.143884	0.284173	0.499206	0.026816	1.27354	0.990843	1.37953	0.230746	0.380442	0.440589	0.400736	0.34787	0.348583	0.305654	0.491914	0.39334	1.81609	1.00931	0.381447	0.87131	0.484896	0.520375	0.473574	0.253568	0.587576	1.26785	0.802824	1.05091	1.47314	0	0	0	0	0	0.650847	1.45633	1.81243	1.21484	1.62747	1.24976	0	2.65829	0
Akr1c18	0	0	0.0599843	0.277366	1.47386	0.613297	0.746805	1.02951	0.239278	0	0	0	0	0	0	0	0	0	0	0	0	0	0	0	0	0	0	0	0	0	0	0	0	0	0	0	0	0	0	0	0.0911139	0	0	0	0	0	0	0
Akr1c21	0	0	0	0	0	0	0	0	0	0	0	0	0.156112	0	0	0	0	0	0	0	0.0639875	0	0.0696966	0	0	0.189792	0	0	0.0991898	0	0.29031	0.0614547	0	0	0	0	0	0	0	0.0478959	0.0818388	0.0659121	0	0	0	0	0	0
Akr1cl	2.389	1.77747	1.91953	2.1502	0.430741	0.496171	0.91912	2.38583	2.20048	2.78546	3.67595	1.43372	1.20087	1.93081	2.23378	4.43124	1.66146	2.34887	2.33648	2.64614	2.17494	3.00364	4.15682	2.07466	3.13737	1.74362	2.54999	2.27178	1.33824	3.50721	2.12563	2.57293	2.26831	2.78697	2.9965	3.30694	2.35855	2.43796	2.75338	1.63495	2.79685	1.84621	2.15053	2.24804	2.93309	2.9422	4.34463	2.36925
Akr1d1	0.663328	0.374207	0.372123	0.524705	0.612755	0.225233	0.332383	0.250793	0.228311	0.779806	0.74502	0.624716	0.264282	0.418724	0.31104	0.653594	0.543945	0.622138	0.577265	0.649984	0.829209	0.504867	0.818765	0.402928	0.620826	0.306287	0.698502	0.471359	0.241403	0.631479	0.596233	0.667352	0	0	0	0	0	0	0	0.42727	0.465676	0.251461	0	0	0	0	0	0
Akr1e1	31.6262	32.313	14.6964	20.8702	18.0356	10.4505	20.5275	17.6243	9.28749	8.41545	7.04391	7.04922	5.6184	9.37885	6.60203	7.5424	8.06017	7.24433	6.89547	8.25216	6.69484	9.52153	9.21097	5.36218	7.0241	4.51848	7.99409	7.32327	7.51272	4.18157	8.38274	10.9883	7.11161	9.42146	7.87028	8.49232	10.1025	7.58188	6.97599	7.54244	9.45996	6.74181	11.5608	6.52347	7.02463	9.4274	6.52605	7.32779
Akr7a5	28.0986	30.2383	38.8009	40.2355	36.6186	36.6582	36.3527	39.5845	39.2849	27.4007	37.1814	29.792	31.2609	33.1833	28.9516	33.8912	26.879	28.7751	27.7364	32.034	28.6834	29.2011	29.6236	26.1694	24.9882	35.3152	34.0428	34.5091	38.7448	43.5315	38.9965	42.4336	31.8579	31.2159	33.1177	29.6741	28.1338	30.0905	33.2916	37.5505	40.1075	43.686	34.9973	38.2676	33.0053	35.1453	41.5117	38.4506
Akt1	195.083	210.596	132.665	345.345	393.874	180.433	320.351	354.934	167.48	203.528	231.796	200.858	254.319	278.133	252.627	252.251	240.804	246.845	258.209	296.938	264.997	243.164	267.702	263.689	217.092	244.635	264.249	244.6	273.405	240.754	231.828	235.439	238.81	222.967	232.808	224.215	229.611	236.016	235.042	235.05	262.32	244.723	224.86	224.579	214.499	222.196	255.499	276.409
Akt1s1	63.2922	70.4078	59.6952	82.5968	81.8022	72.8555	90.0491	93.8161	72.9109	48.2908	64.4713	62.2489	62.1586	71.7786	66.8928	62.6123	71.9896	59.0639	65.6195	72.4327	69.8299	62.4479	67.9247	65.7058	66.3809	76.9868	70.2909	70.9342	77.0838	99.5821	76.8906	82.1463	63.3355	72.613	66.4346	67.5517	68.3535	68.6092	79.6308	84.1223	84.914	85.6261	73.416	71.3967	70.5348	74.3188	83.8775	87.1129
Akt2	226.73	205.557	148.158	285.036	318.133	264.454	244.309	280.156	216.987	84.3226	106.696	88.5721	225.857	237.046	218.672	235.123	236.49	249.664	270.539	306.128	277.046	266.719	301.873	310.085	244.821	265.311	272.591	294.177	306.353	273.897	104.661	106.163	65.7471	145.845	171.338	168.502	169.438	182.866	183.156	262.106	288.851	267.982	183.973	180.35	178.172	203.421	232.192	194.218
Akt2-ps	0	0	0.0519223	0.0602314	0.0613	0.170326	0.0573009	0.424283	0.118614	0	0	0	0.0629285	0.189175	0.126521	0	0	0.218797	0.0564273	0	0.123669	0.152089	0.0696617	0.110988	0.0572769	0.23221	0.111774	0.109947	0.0944136	0	0.0646608	0	0	0	0	0	0	0	0	0.142767	0.0818368	0.129345	0	0	0	0	0	0
Akt3	41.3929	37.4894	35.2022	19.6463	19.3467	19.2485	15.0288	15.529	17.9882	38.8703	41.0706	32.1276	23.5128	28.9762	25.2553	30.194	29.6547	31.4998	27.5767	27.5255	29.1234	34.4768	34.6093	36.6791	34.9918	27.2508	33.5741	27.9968	25.6213	21.8885	35.4303	38.2274	26.6754	37.8984	28.209	34.8944	29.0651	26.0611	26.1164	26.823	27.9451	26.5895	32.9344	33.2684	33.2964	34.1354	26.8027	32.2988
Aktip	42.9374	44.9281	29.8231	53.2348	65.7795	47.6248	63.1726	61.2557	41.1305	48.4647	60.0389	51.3971	73.6581	84.5511	80.5031	103.882	87.5333	79.4958	84.7891	89.4572	92.3641	105.969	116.481	112.088	99.5833	105.224	121.646	105.67	113.325	112.231	57.5425	66.8647	44.9593	71.1458	74.6316	86.8183	105.732	75.8158	94.3122	111.096	109.444	107.826	95.3595	91.9234	85.3916	81.0601	98.7449	96.8641
Alad	17.5896	20.6692	29.6066	18.0193	15.949	16.6535	16.9451	15.3242	19.8057	74.1026	75.067	72.1058	39.1967	45.9079	37.2322	43.1122	41.4173	39.5514	40.4052	42.2439	40.3644	36.8534	38.8608	42.9558	41.6774	58.4635	47.4077	51.2123	48.5036	61.852	68.7238	71.0005	111.917	63.2309	53.971	51.7057	43.3702	46.9104	63.2961	44.001	47.8436	45.5911	53.956	54.441	52.0311	55.1893	59.8181	62.3906
Alas1	40.1272	43.1691	50.6379	66.3822	79.5006	85.6674	77.2449	69.8731	72.2306	30.6738	35.092	34.3249	44.7578	53.6105	48.6171	50.7667	44.4895	45.2915	50.4306	62.2799	58.5113	46.3233	59.7795	50.2657	41.8574	49.842	56.8847	62.1549	65.3858	54.8366	34.9672	34.8556	25.5461	43.483	50.3246	43.7041	45.0895	48.4669	56.8114	62.4171	60.6005	62.5489	55.8752	58.9152	52.0505	66.256	71.7663	68.3103
Alcam	5.92225	4.0688	3.20723	18.1267	10.0334	2.56526	19.2591	5.84391	2.60087	48.5665	35.5595	26.804	7.58014	7.45157	7.48161	6.68659	7.35972	8.69585	7.11003	6.01922	7.5984	5.06507	5.3037	6.27777	6.14188	3.61301	4.88733	4.62322	3.92107	4.15633	30.7739	32.1241	91.4627	20.4785	17.0107	18.7731	13.1149	14.9108	12.7393	3.12875	3.82773	3.39054	9.41733	10.5167	8.61674	10.6106	7.73745	10.1146
Aldh16a1	2.3383	3.44195	7.18999	3.91815	1.64182	2.99087	2.62035	2.54067	3.0575	8.02738	7.83559	5.89778	3.39815	3.19594	3.59274	2.80082	3.35653	3.71234	3.56166	5.27303	1.98994	4.26712	4.29113	3.52569	4.34402	5.8842	5.49573	5.32257	6.24239	7.37208	8.58513	8.78287	11.3117	7.06906	4.96652	4.47441	5.97103	5.00244	7.26487	3.3442	4.57534	4.29504	4.17777	6.1301	6.07721	5.96045	5.60234	7.46181
Aldh18a1	134.219	108.458	111.708	70.1925	63.5728	70.553	56.4842	65.2514	62.8102	43.2253	47.2732	35.3166	26.3342	24.9914	24.287	36.6247	27.4288	36.9913	35.1383	35.1771	30.8421	25.4057	32.8856	28.8598	29.1418	34.3413	33.52	36.1601	35.7255	34.0435	54.0541	54.4946	66.2884	65.0289	61.5241	62.5334	52.5698	60.4956	59.4507	27.7268	32.3808	31.6233	45.3767	48.3786	41.4596	45.1376	46.2663	55.9621
Aldh1a1	5.48287	4.64553	0.294633	3.16924	7.71342	0.333933	8.16601	9.55546	1.36012	0	0.0636716	0	0	0.0707049	0	0	0.0350772	0.0604064	0.0616596	0.031064	0.0680945	0.0798366	0.0380289	0.0920425	0.127995	0	0	0.095028	0	0	0.0696731	0	0	0	0	0	0	0	0	0.0523069	0.0447678	0	0	0	0	0	0	0
Aldh1a2	11.83	9.78075	0.741207	3.72223	5.73522	1.22672	2.96689	3.66238	0.958972	0.0327114	0	0.0360549	0	0.0317176	0	0.0720644	0	0	0.0276277	0.0556279	0	0	0.034158	0.0550942	0	0	0.0281842	0	0	0	0.0939576	0.0898021	0	0	0	0	0	0	0	0.0234935	0.0402235	0.162902	0	0	0	0	0	0
Aldh1a3	0.856288	0.633907	0.753797	0.703604	0.979585	0.640534	0.373179	0.936262	0.56245	2.96554	3.14212	2.71021	4.95775	4.72576	4.96337	6.29232	4.39121	6.12456	3.53012	3.62294	3.71492	3.49847	3.57251	2.97685	3.52672	4.08198	4.2739	3.37962	3.3769	3.455	1.93912	1.86118	2.20538	2.48646	3.16273	2.66321	2.00206	2.09968	2.69358	1.96092	3.90002	2.09407	3.28268	3.72647	1.68333	2.38497	2.70859	2.57659
Aldh1b1	0.42275	0.613526	0.2107	5.74574	6.22618	3.72792	9.44463	8.18798	4.74543	0.0321761	0.0280443	0	0.546912	0.343207	0.437547	0.248098	0.340153	0.186066	0.298903	0.246175	0.286862	0.353098	0.201641	0.455866	0.338145	0.0911929	0.388192	0.219667	0.239416	0.504625	0.0308178	0.0294482	0	0	0	0	0	0	0	0.115574	0.118728	0.288529	0	0	0	0	0	0
Aldh1l1	0.205375	0.308165	0.269927	0.351336	1.33638	0.178219	0.384211	0	0.671514	0.154467	0.238869	0.130668	0.332391	0.589762	0.471088	0.510146	0.691976	0.48883	0.665989	0.551639	0.418014	0.940856	1.6641	0.413026	1.27378	1.24871	1.26836	0.95408	0.817666	2.03046	0.286221	0.464341	0	0	0	0	0	0	0	0.512404	1.40957	0.921079	0	1.23339	0	0	0	0
Aldh1l2	58.6763	43.3683	88.6745	41.5033	43.5304	93.0096	37.9802	43.223	93.3522	27.8314	30.1895	22.1079	14.6537	13.7436	15.7921	19.6276	18.5498	22.7678	22.523	24.715	23.2472	14.9053	21.275	25.6174	26.1794	19.1474	20.8402	20.2604	20.7299	15.5477	26.6088	24.2665	27.6736	43.6586	45.5574	41.1965	44.388	45.6481	36.9767	12.3421	12.9815	12.2848	26.5313	22.6237	25.115	25.4518	23.8097	25.0799
Aldh2	152.137	158.572	170.616	80.7323	81.8463	104.352	77.9707	78.2191	112.15	169.383	203.005	180.149	128.458	134.121	119.576	110.245	103.043	111.992	110.83	130.831	127.675	158.995	185.17	142.598	125.069	135.461	155.079	143.208	158.542	135.255	203.318	216.728	151.015	114.452	100.132	95.5858	105.986	113.317	103.111	137.187	152.548	145.907	122.139	116.995	124.7	128.034	134.497	143.687
Aldh3a1	1.16282	1.49601	3.40033	6.16407	7.26718	15.1905	6.75572	3.45173	5.31001	21.0391	21.8127	25.8587	4.95828	5.64542	4.28435	6.22584	4.84285	6.51651	3.92143	3.27334	4.65932	4.11812	4.39147	1.15651	4.74314	3.43408	3.55525	3.1476	2.70247	2.15921	13.7737	13.6982	12.8605	3.3714	1.72747	1.56798	1.57487	1.00322	1.16855	2.7626	3.0984	3.12505	2.23994	2.30937	2.71427	2.95674	4.27262	3.12081
Aldh3a2	42.3162	39.5347	60.9255	32.8468	32.5241	62.1653	28.665	31.4979	60.9911	44.0477	48.2047	42.0167	27.1	28.3453	29.6727	30.3744	30.7357	34.2033	29.1879	30.4831	27.5969	32.9503	33.5546	36.8851	31.5103	32.922	37.0591	33.423	37.4267	31.4676	42.4967	46.7078	33.0227	35.3751	32.9386	30.3239	29.9563	31.5604	30.0222	30.965	34.8692	31.4029	26.0093	25.8192	28.6691	27.0346	31.6708	32.7849
Aldh3b1	25.3314	30.0897	51.2297	29.9184	32.6459	65.5043	20.871	23.4661	52.4017	28.8467	38.1976	34.5227	116.915	119.038	112.783	113.469	107.697	107.389	102.942	108.328	107.983	178.934	174.219	247.415	157.325	207.316	173.913	172.224	164.16	190.433	43.4838	44.3148	7.65944	45.9944	65.4974	53.4484	86.3432	95.645	82.2412	142.173	146.405	153.565	93.2116	92.3518	91.2849	110.884	135.768	105.343
Aldh3b2	0	0	0	0.0747502	0.0377122	0.181767	0.0674095	0	0.0503805	0.0348481	0.0609154	0.0462906	1.66572	2.23479	2.08973	2.33456	1.80072	1.91926	1.84369	2.23097	1.73888	2.77453	2.36091	5.17151	2.64183	1.99262	2.22109	2.76087	2.88595	2.23283	0.0743236	0	0	0	1.21474	1.09192	2.77227	3.3082	2.54296	2.71949	2.62949	3.65778	1.9205	1.43807	1.72803	2.44273	3.78091	2.03529
Aldh3b3	0.167859	0.0805194	0.0453782	1.28868	0.878609	0.724647	0.751813	0.499017	0.608135	0.185469	0.176096	0.18033	5.31002	6.29965	6.16133	4.5646	5.79533	5.72094	4.13694	4.80221	6.91853	7.58799	8.31909	12.1254	6.67882	6.69719	6.93425	5.45933	7.53548	3.43243	0.272599	0.221808	0	2.63205	7.10706	5.16181	10.926	13.794	8.16183	7.6962	7.65922	7.16787	8.83395	7.44802	8.86838	12.6788	15.6355	8.69164
Aldh4a1	16.5472	20.1876	16.5102	21.804	22.779	23.548	24.3618	26.772	35.6805	9.93639	11.5983	9.30968	11.6974	13.0641	10.667	12.0358	11.3389	12.6066	13.2634	17.5059	15.255	13.4366	15.4135	13.1823	11.6376	13.0222	14.8011	17.4164	18.7729	14.5456	12.9429	13.612	11.2723	11.0217	11.888	10.9201	10.6511	11.6344	11.2679	12.8474	12.2593	13.5293	11.0187	11.9599	11.5537	9.97476	12.7313	13.5266
Aldh5a1	3.33756	3.4127	2.57872	2.40521	2.38685	1.43766	2.63876	2.18465	1.71343	2.36519	2.56115	1.79683	0.707634	0.850276	0.721021	0.841336	0.861965	0.664668	0.590857	1.06998	0.774895	0.808062	1.01229	0.563971	0.792316	0.691194	0.89781	0.771792	1.14721	0.542451	2.2005	2.40234	3.48556	1.61833	1.11803	1.16562	1.18614	1.16951	1.03083	0.803763	1.02568	0.709206	0	1.49479	1.16315	1.00483	1.16281	1.11206
Aldh6a1	21.7299	21.4001	17.9991	25.3058	24.9553	27.5967	22.8773	23.4009	28.8604	9.77146	9.28899	9.01145	14.432	13.7747	14.9938	16.5469	17.5828	18.3591	17.7364	18.3911	18.7161	19.7743	22.2837	21.4455	21.0819	17.9601	20.3878	19.3958	17.6594	14.6853	10.916	11.2489	3.6683	13.0037	13.0811	13.2336	13.505	13.6324	14.0898	20.9464	20.832	20.2606	15.8526	14.7702	15.1222	16.3071	15.1849	15.2677
Aldh7a1	42.0622	44.7229	64.4212	26.0001	25.061	30.4466	23.9566	22.319	33.9785	12.7529	15.4068	17.528	10.7948	14.8217	12.5066	11.8783	11.8809	10.8986	11.9554	12.0379	12.342	13.388	16.0575	9.41104	14.1151	13.6859	13.9818	14.8093	14.6561	17.09	20.9948	18.2943	15.8241	19.2049	18.6621	23.8754	14.8649	17.2858	17.5082	12.9688	15.4106	14.1678	23.2553	24.9901	21.1321	23.8901	17.5926	23.5487
Aldh8a1	0.329857	0.16446	0.125628	0.237487	0.0858994	0.294264	0.298459	0.196867	0.456943	0.575415	0.139752	0.281751	0.094123	0.144706	0.237138	0.211514	0.181698	0.235019	0.185994	0.186956	0.328842	0.281383	0.270252	0.218255	0.33372	0.207458	0.215942	0.0793006	0.0975704	0.108141	0.152645	0.120027	0	0	0	0	0	0	0	0.0942011	0.0808462	0.126941	0	0	0	0	0	0
Aldh9a1	18.1343	15.8896	21.3423	10.1481	8.49149	8.79442	7.12024	7.01975	10.0194	27.5135	29.0766	23.6338	8.62532	9.23608	8.77221	10.2137	8.86286	9.76936	9.52053	10.0593	10.4825	7.42257	8.61935	5.4343	7.76697	7.6135	9.87425	9.59234	10.7371	9.12865	26.7717	28.6547	29.1141	24.412	15.0437	16.4863	13.8729	14.2861	19.7543	8.82724	8.40606	9.97241	14.8713	14.7247	12.374	11.1547	11.3652	16.3902
Aldoa	2674.23	2744.26	3024.42	5231.81	5114.21	4854.28	5985.95	5600.69	4064.99	750.192	879.547	929.478	1775.77	2046.9	1924.18	2408.53	2366.7	2277.83	2727.68	2807.88	2588.61	2247.87	2402.53	2752.63	2386.78	2912.62	2628.81	3248.11	3440.83	3467.05	858.487	900.308	847.579	992.507	1270.44	1169.42	1273.85	1451.88	1582.32	3326.11	3172.42	3486.93	1354.46	1343.65	1349.55	1573.38	1964.49	1591.88
Aldoart1	0.12781	0.0950071	0.0885898	0.236522	0.0420789	0.212942	0.0937461	0.0656225	0.0324513	0	0.0319128	0	0	0.0354356	0.0982517	0	0	0	0.0308902	0.0622613	0.136477	0.120056	0.114349	0.215218	0	0.0689692	0.0943784	0.0634967	0.162845	0.0635577	0.0349307	0	0	0	0	0	0	0	0	0.145789	0	0.128104	0	0	0	0	0	0
Aldoart2	0.0404214	0	0.0373743	0.0857551	0.115338	0	0	0.0938038	0.041212	0	0	0	0	0	0.0178375	0.102446	0	0.0774249	0.0393747	0	0.0435684	0.0505605	0.0482727	0.0389832	0.0409495	0	0	0	0	0	0.0882253	0.0848223	0	0	0	0	0	0	0	0.114147	0	0	0	0	0	0	0	0
Aldob	0.21853	0	0	0.246494	0.0338104	0.0929238	0.0318175	0.606749	0.0660935	0	0	0	0.202468	0.0360774	0.0285897	0	0	0	0.24237	0.0317139	0.765364	0	0	0	0.0326674	0.248299	0.0960826	0.0323127	0.0552732	0	0	0	0	0	0	0	0	0	0	0	0	0.191063	0	0	0	0	0	0
Aldoc	1.38777	0.871886	2.33053	0.42686	0.328078	1.98652	0.243248	0.516455	1.34858	0.928539	2.01707	2.13081	0.474501	1.19799	0.745434	2.48829	1.89618	2.16372	1.95053	2.08506	2.50807	1.50894	0.891581	1.50528	2.10757	2.93247	1.70556	2.73066	3.47522	1.17717	2.14805	1.63698	1.6176	1.16816	1.27459	1.87718	1.12105	1.18885	0	1.10086	0.662415	1.31336	1.04815	0	1.10077	0	1.64751	1.16565
Alg1	25.5181	26.8961	28.1806	26.0121	28.4873	28.6833	23.5074	27.7138	27.3673	22.6231	26.9474	22.5664	23.7695	27.4656	23.2817	28.8007	24.8622	26.2254	25.3292	26.8746	24.548	24.169	30.3112	25.9371	27.3718	28.7002	31.9843	29.5885	30.5327	35.7594	26.3561	28.0585	23.9501	30.1834	31.4347	31.3991	29.5884	25.6081	29.8145	29.2793	29.8775	27.4816	33.6736	33.2033	33.5473	39.1037	31.0402	36.9963
Alg10b	58.6415	57.0457	70.9633	42.0439	43.9585	41.2732	39.3552	35.0891	41.6274	72.6326	70.5804	56.0507	39.255	37.7745	42.5952	51.9742	55.6362	55.8665	51.5406	58.3867	52.7718	47.1607	58.333	56.6358	54.5539	44.0102	54.8368	53.5388	41.3606	39.2439	70.06	74.1734	72.7707	66.6633	62.7605	67.7169	55.0668	57.072	54.7217	43.2895	45.7046	39.0593	57.5025	53.0932	53.2593	52.0624	54.5166	54.9108
Alg11	21.9576	21.0778	23.9739	16.6856	14.3376	12.1647	13.9692	16.6894	10.014	15.6102	17.9199	14.0123	11.1751	12.7087	12.2524	19.4057	17.3083	19.4265	13.6178	14.7302	14.9293	15.6999	18.2593	14.0984	13.7502	17.2338	12.5302	17.8303	19.032	16.0132	17.6323	15.8054	18.5261	17.1983	15.1116	19.7179	12.8936	16.0847	21.4373	11.6763	15.0337	15.2109	15.4903	14.6122	18.2927	18.5952	16.4297	19.3965
Alg12	11.741	12.5214	16.9706	8.44897	8.57534	11.3584	7.63939	8.83383	11.0747	15.7802	20.5289	15.1235	10.7064	13.0975	11.172	14.3878	12.3805	12.9629	12.4273	12.6823	11.9353	12.7507	14.5344	14.117	13.4853	12.9812	15.0074	14.7871	14.845	14.5104	18.9405	16.4453	14.7468	18.4389	18.1856	18.8031	16.8851	14.8788	16.0558	14.4511	15.4156	15.2284	16.2877	16.0829	16.1754	19.6237	18.9703	19.3108
Alg13	17.7638	9.60601	10.1725	6.42481	6.86455	7.14336	8.05914	5.56609	9.76513	27.5608	22.0912	16.1382	7.97605	8.33228	7.98291	9.42256	10.0106	9.65664	8.29308	9.05207	9.38466	9.10657	12.2468	9.03064	9.0316	6.53555	9.06254	7.6359	8.46477	5.19434	17.6228	18.478	23.6109	16.1438	12.2313	12.0466	9.73767	15.5724	15.0261	8.47481	11.1923	7.87108	12.2854	9.57912	11.9455	14.0016	9.55219	13.6881
Alg14	28.7966	31.0537	22.2601	22.0718	26.5705	15.6298	24.1439	27.8741	20.3491	51.5726	50.948	48.0194	37.3223	38.0372	36.5616	38.8625	45.1082	42.868	43.6567	41.2995	40.9129	42.3577	39.6911	46.1301	45.3552	35.054	38.2463	34.1582	37.39	31.5023	47.8566	47.1303	49.3107	36.3493	38.3287	36.8557	41.6208	37.6613	36.1506	40.6489	36.6911	32.8388	34.8093	29.6985	31.953	32.7271	28.952	30.8218
Alg2	40.8832	36.4892	34.6921	35.2105	34.0174	29.0232	33.0451	32.4903	27.2783	23.8091	22.8057	21.6255	17.4603	20.6693	19.298	21.6355	20.9248	21.8247	21.1	23.6428	21.7315	20.2807	27.9214	21.8169	19.5173	21.7668	24.6032	26.5672	23.9676	21.8454	23.9818	27.7158	19.7861	26.9442	27.0238	24.0533	23.933	22.7494	24.4207	20.9034	23.8818	21.8343	22.4363	23.478	22.8701	26.2981	23.5527	25.757
Alg3	11.4616	10.8934	12.2926	13.5546	12.8276	12.101	11.25	11.4228	11.5368	16.8423	13.0045	14.7044	11.1294	13.7625	14.6605	11.047	10.154	9.52323	12.671	13.815	12.0939	9.15216	10.6846	9.70122	9.32025	7.56127	12.0783	12.5728	13.2001	4.96162	14.6168	14.6739	27.7825	23.2444	24.2906	21.0641	21.1041	24.2465	19.563	15.7183	19.4834	16.1734	20.7235	19.5057	16.6092	18.4555	18.8571	23.477
Alg5	23.9275	23.6075	27.7482	21.8846	18.3324	22.8081	19.2872	18.2517	20.9192	33.6849	34.8545	37.4965	25.9151	26.4811	26.9415	28.3277	29.625	25.9172	25.6985	26.3244	27.8931	27.1075	27.7118	26.008	29.5413	30.4303	27.6349	28.2191	28.2273	22.3382	30.7874	31.3956	32.7591	41.5358	34.7195	35.3492	32.3984	32.82	29.759	23.2542	25.8643	24.1307	35.1752	35.203	32.1591	36.9816	34.0108	38.0131
Alg6	16.2566	11.6001	11.1754	9.0555	9.18517	7.58889	9.42757	8.26639	6.97389	18.1686	23.4991	16.2331	10.1311	11.2913	9.83697	10.3261	11.4274	9.22886	9.52919	10.7044	10.4941	11.2482	14.3899	13.0843	11.3635	7.97305	11.0837	9.77094	5.21581	8.10276	17.4558	18.5092	25.2905	18.767	15.0811	20.4911	16.3573	15.9632	15.7359	7.70891	8.51519	7.9075	16.113	13.6259	16.3038	14.8973	13.7043	17.4591
Alg8	22.9151	22.7698	23.7266	16.46	15.4591	16.2193	12.1264	12.2051	13.1189	18.384	17.8525	17.6173	10.0833	10.4354	9.72808	9.64633	10.5237	11.3817	10.0946	12.2558	10.6828	9.00034	11.4637	11.0716	11.0439	9.67879	12.1105	10.8969	10.8335	7.10354	18.6901	14.7664	23.8709	18.2192	17.1497	16.8463	14.1983	15.2905	15.9763	9.83204	10.2467	8.61723	12.4371	13.432	13.2634	15.7084	15.1012	13.4707
Alg9	29.3423	22.3208	17.4702	20.8029	20.234	22.02	16.8847	25.7966	18.465	27.86	32.5706	27.026	21.1567	23.7368	21.7342	21.8201	19.1035	25.5958	21.3871	23.4185	23.6281	22.4516	25.4772	26.0965	22.7012	23.3178	25.9627	22.9895	17.4802	21.7391	32.6518	31.7374	33.3064	29.6943	30.8349	32.7198	28.9351	28.99	25.8286	20.5054	26.1967	19.8351	32.0281	30.9869	30.5356	31.3735	28.8706	31.5818
Alkbh1	45.2704	30.8278	26.225	29.1369	28.5899	22.8759	23.3939	25.2583	24.0765	39.6676	46.6709	42.0247	25.9667	31.0733	29.4209	32.879	36.9026	35.5106	31.8276	35.621	32.7347	35.2162	38.4841	28.4356	34.0468	31.251	37.1371	37.433	31.2289	34.4284	46.5027	38.7458	55.2273	62.3891	59.9614	61.866	49.1776	47.1911	49.7785	27.5521	30.1845	24.7062	46.4002	53.0251	53.3562	50.5555	47.4382	56.717
Alkbh2	9.02569	8.45271	14.7466	4.98955	6.05847	9.82708	5.89804	5.09412	8.01436	3.15239	4.85344	4.76288	3.19893	4.55118	3.72329	4.21476	3.66971	3.29759	2.7959	2.70673	3.12866	2.27962	3.74027	6.02088	3.66047	3.64235	3.58316	5.25985	4.71008	3.64616	5.43446	4.6385	4.50545	4.2927	4.83211	4.56104	4.24851	4.54863	3.79059	3.64025	3.2781	5.00256	3.74458	5.10284	2.77694	3.5966	4.97815	6.04639
Alkbh3	95.1916	79.3242	92.0855	109.82	118.783	117.22	104.608	121.885	132.387	60.7444	71.8891	67.045	73.2089	70.9881	77.3672	79.8316	81.1159	82.7934	79.588	94.7731	88.1995	88.1642	79.9902	84.2072	79.8406	76.604	76.3382	80.6574	83.813	67.0547	65.4411	72.3954	56.3801	67.2958	75.8671	75.0678	69.2078	82.0325	70.4076	84.6062	85.7175	78.1006	77.8252	74.1126	82.5284	83.5216	89.8075	72.1199
Alkbh4	8.58907	8.33812	8.34076	7.85286	6.22757	5.818	5.67547	6.49652	4.46835	5.76254	9.26911	8.54866	6.77177	8.6527	7.82068	7.20563	7.54121	7.37424	8.4487	7.99346	5.24219	6.65642	9.042	7.64158	6.87017	11.8365	8.57988	8.07562	8.3963	11.4918	8.75652	8.30523	7.53364	11.1619	10.2675	9.89011	8.3651	9.28548	10.1781	7.14514	8.06513	7.7293	11.683	10.8137	8.93021	11.7675	11.5709	14.7733
Alkbh5	62.3177	61.6043	78.6908	62.2651	64.1658	76.097	61.0574	60.6849	87.3225	50.2657	52.6155	42.5032	47.0353	49.4489	47.6523	59.7995	60.35	54.9633	58.3159	68.1207	60.7258	60.7765	68.6028	60.349	64.8295	64.8165	70.7827	70.9204	80.7317	64.8089	49.7907	55.7947	52.9573	58.5251	59.5955	62.3796	53.8126	53.7593	55.6691	55.8532	64.2561	51.947	64.7089	62.8253	61.381	60.7772	66.5011	69.4391
Alkbh6	28.0706	28.2977	33.171	33.8096	28.7786	32.9446	27.9214	37.8375	45.9941	16.7407	23.299	19.4773	16.2741	18.7851	20.5846	22.7807	20.6687	19.1647	23.8393	20.4269	18.8708	24.9209	23.7935	22.719	19.996	24.7932	22.6474	23.6561	23.6146	28.7058	23.8188	23.5988	18.6878	27.0147	21.8011	22.9419	24.4126	19.541	22.7205	25.9932	24.0139	25.5507	23.3998	19.7478	25.8505	21.4324	25.1495	24.4434
Alkbh7	13.7119	15.3306	23.0281	22.3227	23.6567	16.6009	27.6695	19.8107	16.1016	18.4698	17.6264	18.3059	26.1153	25.3744	26.1045	33.4574	28.8408	29.1959	30.0794	32.5838	31.4407	27.9658	27.0334	22.5219	27.3826	32.9382	30.589	26.7692	32.8311	37.4176	16.8652	19.1899	12.5665	20.9843	20.2467	18.4525	21.8437	22.7741	26.5332	29.1045	27.3968	30.1394	23.9979	24.7336	24.7019	28.1271	34.3061	23.9895
Alkbh8	20.7699	17.8958	13.2309	16.4796	17.3753	11.5707	14.9901	17.2126	10.8413	13.6659	11.3954	11.1641	10.1379	9.48983	11.5597	13.7528	13.9039	14.1121	13.208	15.0706	13.7259	16.1822	16.7795	15.8013	15.3703	13.0054	14.4089	14.5162	8.60231	11.3391	13.079	12.4215	15.7749	15.1481	14.3946	16.9064	14.326	16.6749	13.7837	10.5569	12.0722	11.4082	16.9556	13.4901	14.0167	15.0914	14.7824	14.6719
[truncated: 19,723 more rows]

## Sheet: in vivo time course
Gene expression as assessed by RNAseq/Kallisto. Data are from Brinegar et al, 2017.
[truncated: 22,815 more rows]

[truncated: 1 more sheets: Gene lists]
