# Supplementary material for: Culturing C2C12 myotubes on micromolded gelatin hydrogels accelerates myotube maturation
Source: Skelet Muscle. 2019 Jun 7;9:17. doi: 10.1186/s13395-019-0203-4 (PMC6555731; doi:10.1186/s13395-019-0203-4)
Supplement: Supplementary file 3 — Differential expression analysis output from sleuth for all patterned vs. unpatterned or plastic myotube comparisons. (XLSX 15029 kb) [file 13395_2019_203_MOESM3_ESM.xlsx]

## Sheet: B1 D4 Patterned vs. Unpattered
target_id	ext_gene	num_aggregated_transcripts	sum_mean_obs_counts	pval	qval
1	ENSMUSG00000047139	Cd24a	1	5.3302	2.59849e-22	3.70674e-18
2	ENSMUSG00000061723	Tnnt3	19	74.1212	3.55455e-13	2.53529e-09
3	ENSMUSG00000026414	Tnnt2	14	84.3536	3.29729e-12	1.56786e-08
4	ENSMUSG00000038418	Egr1	2	14.4028	1.54961e-11	5.5263e-08
5	ENSMUSG00000031708	Tecr	3	21.4576	4.12424e-11	1.17665e-07
6	ENSMUSG00000061816	Myl1	8	50.8351	2.32108e-10	4.90653e-07
7	ENSMUSG00000020577	Tspan13	1	4.73803	2.40769e-10	4.90653e-07
8	ENSMUSG00000026202	Tuba4a	6	27.6396	6.21982e-10	1.07402e-06
9	ENSMUSG00000026950	Neb	10	67.6295	6.77614e-10	1.07402e-06
10	ENSMUSG00000028967	Errfi1	3	15.9473	1.37847e-08	1.96639e-05
11	ENSMUSG00000060675	Pla2g16	4	21.3775	3.13242e-08	3.7292e-05
12	ENSMUSG00000024803	Ankrd1	1	9.08992	3.13707e-08	3.7292e-05
13	ENSMUSG00000061086	Myl4	7	40.8115	9.16276e-08	0.000100544
14	ENSMUSG00000026253	Chrng	5	26.0852	1.09753e-07	0.00011183
15	ENSMUSG00000064179	Tnnt1	11	51.5297	1.44705e-07	0.000129013
16	ENSMUSG00000047728	BC025446	2	7.63592	1.42199e-07	0.000129013
17	ENSMUSG00000028464	Tpm2	5	31.7232	1.63446e-07	0.000137151
18	ENSMUSG00000021288	Klc1	8	37.3371	2.15011e-07	0.000170396
19	ENSMUSG00000054452	Aes	1	8.17838	2.50428e-07	0.000171318
20	ENSMUSG00000024420	Zfp521	1	4.39526	2.52203e-07	0.000171318
21	ENSMUSG00000005087	Cd44	5	29.3993	2.40742e-07	0.000171318
22	ENSMUSG00000028756	Pink1	2	9.33346	3.38474e-07	0.000219469
23	ENSMUSG00000008090	Fgfrl1	2	11.9499	3.61851e-07	0.000224426
24	ENSMUSG00000031349	Nsdhl	2	9.33351	8.20742e-07	0.000487829
25	ENSMUSG00000002803	Btbd6	2	7.32864	8.92587e-07	0.00050931
26	ENSMUSG00000028312	Smc2	4	14.9379	1.10718e-06	0.00060746
27	ENSMUSG00000031169	Porcn	5	24.6072	1.19159e-06	0.000629554
28	ENSMUSG00000006542	Prkag3	5	26.5258	1.24298e-06	0.000633252
29	ENSMUSG00000028927	Padi2	2	10.3168	1.36971e-06	0.000673754
30	ENSMUSG00000066607	Insyn1	1	6.52397	1.42834e-06	0.000679177
31	ENSMUSG00000076617	Ighm	2	10.304	2.13818e-06	0.000980635
32	ENSMUSG00000063564	Col23a1	2	6.62069	2.26856e-06	0.000980635
33	ENSMUSG00000024885	Aldh3b1	1	6.92758	2.24666e-06	0.000980635
34	ENSMUSG00000024481	Lvrn	1	4.98876	3.62511e-06	0.00152095
35	ENSMUSG00000036199	Ndufa13	1	6.7088	4.01355e-06	0.00163581
36	ENSMUSG00000068587	Mgam	1	5.67793	4.14081e-06	0.0016408
37	ENSMUSG00000048078	Tenm4	3	4.92719	5.37198e-06	0.00196491
38	ENSMUSG00000073002	Vamp5	2	11.5031	5.3631e-06	0.00196491
39	ENSMUSG00000102671	Vamp5	2	11.5031	5.3631e-06	0.00196491
40	ENSMUSG00000045281	Gpr20	1	4.65908	6.65848e-06	0.00237458
41	ENSMUSG00000030730	Atp2a1	2	15.1591	6.86437e-06	0.0023883
42	ENSMUSG00000025139	Tollip	3	11.087	7.12144e-06	0.00241875
43	ENSMUSG00000038670	Mybpc2	1	5.35379	7.4122e-06	0.00245895
44	ENSMUSG00000013698	Pea15a	5	20.4976	9.34172e-06	0.00298648
45	ENSMUSG00000024892	Pcx	1	6.57094	9.42107e-06	0.00298648
46	ENSMUSG00000030785	Cox6a2	1	6.25836	1.06922e-05	0.00317758
47	ENSMUSG00000024059	Clip4	1	6.06805	1.0566e-05	0.00317758
48	ENSMUSG00000044770	Scml4	5	19.3653	1.04638e-05	0.00317758
49	ENSMUSG00000051747	Ttn	19	128.242	1.11939e-05	0.00321016
50	ENSMUSG00000032511	Scn5a	4	26.9503	1.12519e-05	0.00321016
51	ENSMUSG00000026211	Obsl1	12	61.0437	1.27411e-05	0.00356375
52	ENSMUSG00000022883	Robo1	1	5.90467	1.33844e-05	0.0036094
53	ENSMUSG00000042793	Lgr6	1	5.05342	1.36695e-05	0.0036094
54	ENSMUSG00000102051	I830127L07Rik	1	3.28485	1.3984e-05	0.0036094
55	ENSMUSG00000032060	Cryab	1	8.09379	1.43908e-05	0.0036094
56	ENSMUSG00000026043	Col3a1	6	32.1895	1.44224e-05	0.0036094
57	ENSMUSG00000069662	Marcks	1	7.8548	1.41513e-05	0.0036094
58	ENSMUSG00000031097	Tnni2	6	26.6687	1.56901e-05	0.00385897
59	ENSMUSG00000032401	Lctl	1	1.42744	1.7214e-05	0.004162
60	ENSMUSG00000056328	Myh1	4	27.1881	1.80378e-05	0.00428848
61	ENSMUSG00000055926	Gm14137	1	5.55249	1.8417e-05	0.00430686
62	ENSMUSG00000032803	Cdv3	6	37.5066	1.91016e-05	0.0043949
63	ENSMUSG00000073755	5730409E04Rik	2	2.96253	2.15856e-05	0.00481123
64	ENSMUSG00000039831	Arhgap29	1	7.57852	2.13896e-05	0.00481123
65	ENSMUSG00000017300	Tnnc2	1	7.98916	2.29824e-05	0.00504375
66	ENSMUSG00000074480	Mex3a	1	6.74854	2.69515e-05	0.00582521
67	ENSMUSG00000033685	Ucp2	7	32.1611	2.73706e-05	0.00582749
68	ENSMUSG00000037263	Aldh3b3	3	11.2216	2.89843e-05	0.00608031
69	ENSMUSG00000075296	Aldh3b2	1	3.35006	3.00838e-05	0.0062195
70	ENSMUSG00000028480	Glipr2	2	11.8895	3.23762e-05	0.0065978
71	ENSMUSG00000026385	Dbi	6	15.8087	3.37773e-05	0.00678638
72	ENSMUSG00000057003	Myh4	1	7.87114	3.5594e-05	0.00705206
73	ENSMUSG00000027559	Car3	2	5.95088	3.65811e-05	0.00714835
74	ENSMUSG00000027602	Map1lc3a	2	13.076	3.75529e-05	0.00723909
75	ENSMUSG00000044337	Ackr3	2	8.25298	4.25761e-05	0.00809797
76	ENSMUSG00000019997	Ccn2	3	17.7037	4.56486e-05	0.00856811
77	ENSMUSG00000007097	Atp1a2	4	22.9899	4.87018e-05	0.00902248
78	ENSMUSG00000025232	Hexa	1	7.75626	5.1105e-05	0.00922801
79	ENSMUSG00000026208	Des	3	21.2071	5.06503e-05	0.00922801
80	ENSMUSG00000005873	Reep5	1	8.25302	5.17982e-05	0.00923627
81	ENSMUSG00000033763	Mtss1l	5	26.0213	5.5818e-05	0.00971029
82	ENSMUSG00000023046	Igfbp6	1	6.62919	5.51928e-05	0.00971029
83	ENSMUSG00000041889	Shisa4	3	16.508	6.15635e-05	0.0105808
84	ENSMUSG00000030401	Rtn2	2	9.98023	6.46204e-05	0.0109739
85	ENSMUSG00000045294	Insig1	1	7.81794	6.65973e-05	0.0111766
86	ENSMUSG00000001473	Tubb6	1	9.07324	6.8244e-05	0.0113198
87	ENSMUSG00000028116	Myoz2	4	16.2897	6.91794e-05	0.011343
88	ENSMUSG00000023959	Clic5	1	4.99865	7.10979e-05	0.0115251
89	ENSMUSG00000038086	Hspb2	1	6.3917	7.39949e-05	0.0118406
90	ENSMUSG00000069303	Hist1h2br	3	13.118	7.47043e-05	0.0118406
91	ENSMUSG00000018983	E2f2	2	11.8214	8.15224e-05	0.0127793
92	ENSMUSG00000038463	Olfml2b	1	7.70228	8.75187e-05	0.0135701
93	ENSMUSG00000036278	Macrod1	1	5.82506	8.89893e-05	0.0136498
94	ENSMUSG00000021477	Ctsl	1	8.60355	9.72384e-05	0.0147564
95	ENSMUSG00000032294	Pkm	2	18.3775	0.000103115	0.0154836
96	ENSMUSG00000025328	Padi3	2	6.69499	0.000112609	0.0163509
97	ENSMUSG00000006958	Chrd	4	18.0979	0.000113006	0.0163509
98	ENSMUSG00000058672	Tubb2a	1	8.54243	0.000113476	0.0163509
99	ENSMUSG00000069270	Hist1h2ac	1	5.60659	0.00011063	0.0163509
100	ENSMUSG00000050860	Phospho1	3	13.9217	0.000116748	0.0166541
101	ENSMUSG00000033196	Myh2	2	11.39	0.000118616	0.016753
102	ENSMUSG00000005583	Mef2c	3	21.4901	0.000131328	0.0183666
103	ENSMUSG00000026956	Uap1l1	6	23.6612	0.000134442	0.0186195
104	ENSMUSG00000091898	Tnnc1	3	20.175	0.000136969	0.0187871
105	ENSMUSG00000027510	Rbm38	5	20.6932	0.000145548	0.0197738
106	ENSMUSG00000050856	Atp5k	2	9.79314	0.000151456	0.0203823
107	ENSMUSG00000066705	Fxyd6	1	6.87498	0.000155089	0.0206761
108	ENSMUSG00000004360	9330159F19Rik	1	5.55908	0.000160703	0.0212262
109	ENSMUSG00000078945	Naip2	2	2.68144	0.000170824	0.022356
110	ENSMUSG00000031438	Rnf128	1	5.40653	0.000177486	0.0230168
111	ENSMUSG00000051456	Hspb3	1	4.23439	0.000179117	0.0230189
112	ENSMUSG00000047419	Cmya5	1	3.8648	0.00018263	0.0232608
113	ENSMUSG00000030103	Bhlhe40	3	16.363	0.000184954	0.0233484
114	ENSMUSG00000040209	Zfp704	2	7.07512	0.000187452	0.0234561
115	ENSMUSG00000001508	Sgca	4	18.1371	0.000192154	0.0238354
116	ENSMUSG00000047067	Dusp28	1	5.51408	0.000200739	0.0246857
117	ENSMUSG00000062077	Trim54	1	6.62652	0.000204789	0.0249685
118	ENSMUSG00000051586	Mical3	6	26.2778	0.000214607	0.0259438
119	ENSMUSG00000022055	Nefl	1	4.26881	0.000221188	0.0265147
120	ENSMUSG00000051000	Fam160a1	4	17.9867	0.000225028	0.0267502
121	ENSMUSG00000020205	Phlda1	2	9.698	0.000243914	0.0287557
122	ENSMUSG00000018893	Mb	2	14.9512	0.000248283	0.0290308
123	ENSMUSG00000019960	Dusp6	1	6.45039	0.000251445	0.0291615
124	ENSMUSG00000020882	Cacnb1	6	30.4458	0.000253586	0.0291726
125	ENSMUSG00000000435	Myf5	1	4.96933	0.000256048	0.0292202
126	ENSMUSG00000057137	Tmem140	2	11.2891	0.000274435	0.0310699
127	ENSMUSG00000078970	Wdr92	1	5.02827	0.000281979	0.0311816
128	ENSMUSG00000006576	Slc4a3	8	36.9915	0.000281042	0.0311816
129	ENSMUSG00000063011	Msln	1	8.68048	0.000280576	0.0311816
130	ENSMUSG00000027868	Tbx15	2	12.4085	0.00030931	0.0336817
131	ENSMUSG00000022528	Hes1	3	13.6185	0.000306989	0.0336817
132	ENSMUSG00000057706	Mex3b	1	5.91834	0.000312726	0.0337958
133	ENSMUSG00000076431	Sox4	1	8.02231	0.000317014	0.0340016
134	ENSMUSG00000007877	Tcap	1	5.20063	0.000323674	0.0344568
135	ENSMUSG00000030695	Aldoa	9	44.6455	0.000346793	0.0355764
136	ENSMUSG00000007038	Neu1	2	10.2797	0.000349155	0.0355764
137	ENSMUSG00000022337	Emc2	1	7.22308	0.000340669	0.0355764
138	ENSMUSG00000050549	Fam241a	1	4.8246	0.000343963	0.0355764
139	ENSMUSG00000041852	Tcf20	2	14.6231	0.000348892	0.0355764
140	ENSMUSG00000032332	Col12a1	5	29.9496	0.00034395	0.0355764
141	ENSMUSG00000027131	Emc4	2	9.75835	0.000354208	0.0355829
142	ENSMUSG00000039782	Cpeb2	4	15.6684	0.000352632	0.0355829
143	ENSMUSG00000001891	Ugp2	3	14.8882	0.000358093	0.0357217
144	ENSMUSG00000026251	Chrnd	3	19.3001	0.000363827	0.0360416
145	ENSMUSG00000079362	Gm43302	1	3.91474	0.000367189	0.0361238
146	ENSMUSG00000038170	Pde4dip	6	39.6174	0.000382721	0.0371396
147	ENSMUSG00000045136	Tubb2b	1	8.47857	0.00038122	0.0371396
148	ENSMUSG00000020340	Cyfip2	3	10.8316	0.000391702	0.0377543
149	ENSMUSG00000001027	Scn4a	2	10.9087	0.000398029	0.0379301
150	ENSMUSG00000031448	Adprhl1	1	5.00497	0.000398845	0.0379301
151	ENSMUSG00000028273	Pdlim5	5	28.197	0.000404228	0.0380575
152	ENSMUSG00000038417	Fig4	1	6.49686	0.00040552	0.0380575
153	ENSMUSG00000022564	Grina	1	7.30827	0.000414734	0.0385866
154	ENSMUSG00000071478	Hist1h2ad	1	5.38503	0.000416568	0.0385866
155	ENSMUSG00000061615	Hist1h2ab	1	6.20286	0.000419783	0.0386335
156	ENSMUSG00000006642	Tcf23	1	4.38571	0.000437523	0.0400082
157	ENSMUSG00000029661	Col1a2	6	32.3242	0.000449026	0.0405403
158	ENSMUSG00000034533	Scn10a	1	5.58266	0.000448583	0.0405403
159	ENSMUSG00000027470	Mylk2	1	6.01154	0.000467226	0.0419181
160	ENSMUSG00000033938	Ndufb7	2	12.2358	0.000483166	0.0430772
161	ENSMUSG00000029560	Snx8	1	6.37585	0.000499532	0.0437167
162	ENSMUSG00000007034	Slc44a4	2	7.16226	0.000496745	0.0437167
163	ENSMUSG00000038984	Tspyl5	1	4.48618	0.000497203	0.0437167
164	ENSMUSG00000042828	Trim72	2	14.2946	0.000510937	0.0439098
165	ENSMUSG00000045776	Lrtm1	1	4.5791	0.000508444	0.0439098
166	ENSMUSG00000022519	Srl	4	24.8157	0.000510972	0.0439098
167	ENSMUSG00000027961	Lrrc39	1	4.70825	0.000534938	0.0456939
168	ENSMUSG00000022894	Adamts5	1	7.51352	0.000569536	0.0475113
169	ENSMUSG00000030059	Tmf1	1	7.77974	0.000564026	0.0475113
170	ENSMUSG00000029095	Ablim2	7	21.4093	0.00056077	0.0475113
171	ENSMUSG00000037447	Arid5a	9	38.7075	0.000566619	0.0475113
172	ENSMUSG00000024617	Camk2a	3	18.6676	0.000590378	0.0489636
173	ENSMUSG00000032735	Ablim3	2	13.093	0.000602476	0.0496781
174	ENSMUSG00000053192	Mllt11	1	6.74026	0.000617321	0.0497147
175	ENSMUSG00000023243	Kcnk5	1	5.01192	0.00062072	0.0497147
176	ENSMUSG00000006221	Hspb7	1	6.44964	0.000618533	0.0497147
177	ENSMUSG00000037820	Tgm2	1	6.1444	0.00062383	0.0497147
178	ENSMUSG00000062727	Hist1h2bk	1	6.95838	0.000617082	0.0497147
179	ENSMUSG00000040694	Apobec2	1	7.04063	0.000607548	0.0497147
180	ENSMUSG00000029392	Rilpl1	1	6.57654	0.000639073	0.0506466
181	ENSMUSG00000037613	Tnfrsf23	2	12.0153	0.000664825	0.0523963
182	ENSMUSG00000039914	Coq10a	1	5.86749	0.00067095	0.0524076
183	ENSMUSG00000032860	P2ry2	1	5.87915	0.000672316	0.0524076
184	ENSMUSG00000079575	Rbpj-ps3	1	6.37359	0.000676201	0.052424
185	ENSMUSG00000031698	Mylk3	4	10.287	0.000681689	0.0525637
186	ENSMUSG00000057123	Gja5	2	10.2002	0.000690882	0.0527028
187	ENSMUSG00000020321	Mdh1	3	14.4523	0.000688105	0.0527028
188	ENSMUSG00000030681	Mvp	2	9.62184	0.000703942	0.0531308
189	ENSMUSG00000036450	Hif1an	2	10.2345	0.000703901	0.0531308
190	ENSMUSG00000027562	Car2	1	2.91056	0.000708753	0.0532124
191	ENSMUSG00000034317	Trim59	4	14.8827	0.000718432	0.0536567
192	ENSMUSG00000041688	Amot	5	23.7586	0.000733474	0.0542125
193	ENSMUSG00000007122	Casq1	2	7.59105	0.000732512	0.0542125
194	ENSMUSG00000006517	Mvd	1	6.07639	0.000762948	0.0561003
195	ENSMUSG00000038375	Trp53inp2	3	14.6311	0.000771474	0.0564363
196	ENSMUSG00000032462	Pik3cb	2	12.2817	0.000778962	0.0566933
197	ENSMUSG00000025373	Rnf41	1	6.81539	0.00078858	0.057102
198	ENSMUSG00000011958	Bnip2	8	35.825	0.000805432	0.0580277
199	ENSMUSG00000044217	Aqp5	2	12.5707	0.00082328	0.0590155
200	ENSMUSG00000005397	Nid1	1	8.38504	0.000827698	0.0590355
201	ENSMUSG00000026475	Rgs16	1	4.73144	0.000851898	0.0604593
202	ENSMUSG00000024121	Atp6v0c	4	16.0772	0.00087015	0.0611462
203	ENSMUSG00000045763	Basp1	1	7.35111	0.000867482	0.0611462
204	ENSMUSG00000037188	Grhl3	1	4.59155	0.000875453	0.0612174
205	ENSMUSG00000022354	Ndufb9	1	7.27187	0.000915513	0.0637063
206	ENSMUSG00000051043	Gprc5c	6	30.232	0.000969165	0.0670838
207	ENSMUSG00000037410	Tbc1d2b	2	9.29082	0.000974855	0.0670838
208	ENSMUSG00000042978	Sbk1	1	6.34825	0.000978158	0.0670838
209	ENSMUSG00000022296	Baalc	1	4.60282	0.000984154	0.067172
210	ENSMUSG00000039611	Tmem246	2	8.94416	0.000989406	0.0672089
211	ENSMUSG00000039328	Rnf122	2	10.8208	0.00101523	0.0686361
212	ENSMUSG00000080850	Gm12439	1	5.74004	0.00102971	0.069287
213	ENSMUSG00000001156	Mxd1	1	6.75019	0.00105326	0.0700624
214	ENSMUSG00000089774	Slc5a3	1	6.89353	0.00105597	0.0700624
215	ENSMUSG00000018217	Pmp22	4	12.6238	0.00105366	0.0700624
216	ENSMUSG00000020190	Mknk2	1	7.8569	0.00106553	0.0703693
217	ENSMUSG00000004655	Aqp1	1	5.11451	0.00107842	0.0708924
218	ENSMUSG00000049858	Suox	1	7.08277	0.00109399	0.071586
219	ENSMUSG00000030189	Ybx3	2	15.9537	0.00109967	0.0716289
220	ENSMUSG00000039844	Rapgef1	7	39.3799	0.00112203	0.0727534
221	ENSMUSG00000037960	Card19	1	5.71523	0.00113328	0.0731502
222	ENSMUSG00000009112	Bcl2l13	1	7.36539	0.00115439	0.0735153
223	ENSMUSG00000034487	Kdelc2	1	6.196	0.00115164	0.0735153
224	ENSMUSG00000037362	Ccn3	1	3.98541	0.00114452	0.0735153
225	ENSMUSG00000047749	Zc3hav1l	1	5.60779	0.00116371	0.0737793
226	ENSMUSG00000039347	Atp6v0e2	1	4.81454	0.00117044	0.0738776
227	ENSMUSG00000021458	2010111I01Rik	3	17.2009	0.00122367	0.0765602
228	ENSMUSG00000038708	Golga4	1	8.05764	0.00122192	0.0765602
229	ENSMUSG00000000058	Cav2	2	6.97337	0.00123203	0.0767464
230	ENSMUSG00000037887	Dusp8	1	6.21537	0.0012449	0.0768765
231	ENSMUSG00000027010	Slc25a12	4	18.2651	0.0012438	0.0768765
232	ENSMUSG00000040111	Gramd1b	5	16.5217	0.00125748	0.0773186
233	ENSMUSG00000026418	Tnni1	6	36.977	0.00129543	0.0784324
234	ENSMUSG00000022090	Pdlim2	8	34.2484	0.00129759	0.0784324
235	ENSMUSG00000026167	Wnt10a	1	6.24453	0.00128127	0.0784324
236	ENSMUSG00000034460	Six4	2	13.343	0.00128919	0.0784324
237	ENSMUSG00000030987	Stim1	1	6.47564	0.00132282	0.0792856
238	ENSMUSG00000025203	Scd2	1	10.3117	0.00132246	0.0792856
239	ENSMUSG00000031168	Ebp	4	17.1437	0.00136627	0.0812077
240	ENSMUSG00000031936	Hephl1	1	6.5561	0.00136473	0.0812077
241	ENSMUSG00000057606	Colq	2	7.06808	0.00138577	0.081814
242	ENSMUSG00000024660	Incenp	1	6.27219	0.00138794	0.081814
243	ENSMUSG00000048442	Smim5	3	11.5375	0.00142591	0.0821888
244	ENSMUSG00000021451	Sema4d	4	19.69	0.0014146	0.0821888
245	ENSMUSG00000022610	Mapk12	1	6.08262	0.00142476	0.0821888
246	ENSMUSG00000024759	Atl3	2	9.85969	0.0014008	0.0821888
247	ENSMUSG00000029380	Cxcl1	1	4.47475	0.00141949	0.0821888
248	ENSMUSG00000047246	Hist1h2be	3	12.7813	0.00142887	0.0821888
249	ENSMUSG00000028599	Tnfrsf1b	1	6.52085	0.00144663	0.0828762
250	ENSMUSG00000020708	Psmc5	2	11.3384	0.0014962	0.0847823
251	ENSMUSG00000040274	Cdk6	2	8.71546	0.00149773	0.0847823
252	ENSMUSG00000038910	Plcl2	1	5.53073	0.00148748	0.0847823
253	ENSMUSG00000024937	Ehbp1l1	2	16.0591	0.00150461	0.0848349
254	ENSMUSG00000024210	Ip6k3	1	6.08888	0.00151569	0.0851232
255	ENSMUSG00000057604	Lmcd1	1	5.41117	0.00154869	0.0866354
256	ENSMUSG00000060147	Serpinb6a	10	38.5872	0.00156269	0.0870773
257	ENSMUSG00000003541	Ier3	1	5.72742	0.00158218	0.0878203
258	ENSMUSG00000058914	C1qtnf3	2	16.6094	0.00159629	0.0882602
259	ENSMUSG00000020326	Ccng1	1	8.20086	0.00160415	0.0883522
260	ENSMUSG00000026750	Psmb7	2	11.0712	0.00163852	0.089898
261	ENSMUSG00000027797	Dclk1	3	22.6396	0.00166179	0.0908255
262	ENSMUSG00000049422	Chchd10	1	4.30753	0.0017192	0.0917485
263	ENSMUSG00000030682	Cdipt	1	6.86095	0.00171288	0.0917485
264	ENSMUSG00000074217	2210011C24Rik	2	6.31361	0.00172916	0.0917485
265	ENSMUSG00000062694	Cav3	1	7.19684	0.0017426	0.0917485
266	ENSMUSG00000058402	Zfp420	5	12.0662	0.00171853	0.0917485
267	ENSMUSG00000061315	Naca	2	17.1193	0.00173407	0.0917485
268	ENSMUSG00000071856	Mcc	1	5.58844	0.00170414	0.0917485
269	ENSMUSG00000037049	Smpd1	1	6.30529	0.00168836	0.0917485
270	ENSMUSG00000038259	Gdf5	1	5.29294	0.001743	0.0917485
271	ENSMUSG00000016552	Foxred2	4	11.1354	0.00172141	0.0917485
272	ENSMUSG00000024588	Fech	1	7.04526	0.0017856	0.0936454
273	ENSMUSG00000032845	Alpk2	3	14.3625	0.00180494	0.093969
274	ENSMUSG00000035105	Egln3	1	7.34676	0.00180137	0.093969
275	ENSMUSG00000031734	Irx3	2	10.2752	0.00181909	0.0941925
276	ENSMUSG00000027171	Prrg4	2	7.49657	0.00182244	0.0941925
277	ENSMUSG00000031953	Tmem170	1	4.20212	0.00185183	0.0944988
278	ENSMUSG00000039501	Znfx1	5	24.9693	0.0018395	0.0944988
279	ENSMUSG00000021759	Plpp1	2	13.2927	0.00184965	0.0944988
280	ENSMUSG00000028381	Ugcg	4	22.5421	0.00185487	0.0944988
281	ENSMUSG00000018599	Mief2	2	9.59526	0.00189146	0.0960204
282	ENSMUSG00000033508	Asprv1	1	2.69769	0.00191216	0.0967266
283	ENSMUSG00000020044	Timp3	4	18.4964	0.00192181	0.0968713
284	ENSMUSG00000003518	Dusp3	5	19.6227	0.00193239	0.0970619
285	ENSMUSG00000028348	Cavin4	1	8.49709	0.00194916	0.0975604
286	ENSMUSG00000030246	Ldhb	1	4.49947	0.00196165	0.0978423
287	ENSMUSG00000061462	Obscn	6	36.5999	0.00200709	0.0985216
288	ENSMUSG00000010914	Pdhx	3	13.5659	0.00199425	0.0985216
289	ENSMUSG00000019362	D8Ertd738e	1	7.36667	0.0020098	0.0985216
290	ENSMUSG00000025006	Sorbs1	4	23.0881	0.00200601	0.0985216
291	ENSMUSG00000060600	Eno3	6	33.6945	0.00199821	0.0985216
292	ENSMUSG00000025810	Nrp1	1	7.13369	0.00204076	0.0994138
293	ENSMUSG00000032252	Glce	4	18.989	0.00204194	0.0994138
294	ENSMUSG00000025473	Adam8	4	7.7584	0.00206539	0.100213
295	ENSMUSG00000074486	Bglap2	1	3.19992	0.00207287	0.100236
296	ENSMUSG00000036565	Ttyh3	1	6.47865	0.00209484	0.100411
297	ENSMUSG00000042485	Mustn1	1	7.56602	0.00211731	0.100411
298	ENSMUSG00000027605	Acss2	4	14.669	0.00209096	0.100411
299	ENSMUSG00000032702	Kank1	2	6.93123	0.00211257	0.100411
300	ENSMUSG00000031059	Ndufb11	1	6.71939	0.00211494	0.100411
301	ENSMUSG00000013936	Myl2	5	12.4038	0.00211873	0.100411
302	ENSMUSG00000067653	Ankrd23	4	21.6689	0.00212773	0.100444
303	ENSMUSG00000022178	Ajuba	1	7.36646	0.00213352	0.100444
304	ENSMUSG00000058076	Sdhc	3	18.3347	0.00216719	0.100773
305	ENSMUSG00000011148	Adssl1	2	9.73914	0.00216639	0.100773
306	ENSMUSG00000025577	Cbx2	2	6.81544	0.00216877	0.100773
307	ENSMUSG00000004631	Sgce	5	9.60474	0.00216479	0.100773
308	ENSMUSG00000074218	Cox7a1	1	3.38257	0.0022236	0.100873
309	ENSMUSG00000032526	Ss18l2	1	4.90068	0.00220581	0.100873
310	ENSMUSG00000000792	Slc5a5	1	3.41884	0.00219272	0.100873
311	ENSMUSG00000078815	Cacng6	1	3.82699	0.00222747	0.100873
312	ENSMUSG00000041696	Rasl12	2	8.3298	0.00221695	0.100873
313	ENSMUSG00000001656	Hoxc11	1	5.59602	0.00222464	0.100873
314	ENSMUSG00000033510	Otud7a	3	8.27132	0.00219659	0.100873
315	ENSMUSG00000097894	Cacng6	1	3.82699	0.00222747	0.100873
316	ENSMUSG00000030591	Psmd8	2	9.79184	0.00224762	0.101463
317	ENSMUSG00000022584	Ly6c2	4	10.9226	0.0023256	0.104652
318	ENSMUSG00000019210	Atp6v1e1	1	7.63712	0.0023644	0.106063
319	ENSMUSG00000029777	Gars	1	8.62275	0.00241809	0.108132
320	ENSMUSG00000017754	Pltp	5	15.1194	0.00248944	0.110975
321	ENSMUSG00000036957	Lrfn3	1	5.08731	0.0025206	0.112014
322	ENSMUSG00000028497	Hacd4	2	6.62232	0.00255374	0.113134
323	ENSMUSG00000069833	Ahnak	2	15.6863	0.0025646	0.113263
324	ENSMUSG00000022075	Rhobtb2	1	7.64881	0.00260318	0.114612
325	ENSMUSG00000020216	Jsrp1	4	19.3811	0.00264627	0.115795
326	ENSMUSG00000063568	Jazf1	2	1.89702	0.00264185	0.115795
327	ENSMUSG00000045441	Gprin3	1	6.0568	0.00268354	0.117066
328	ENSMUSG00000046186	Cd109	1	6.32562	0.0027434	0.119313
329	ENSMUSG00000060002	Chpt1	6	24.5738	0.0027856	0.12078
330	ENSMUSG00000022996	Wnt10b	1	4.17491	0.00281349	0.121252
331	ENSMUSG00000032064	Dixdc1	3	6.77093	0.00280784	0.121252
332	ENSMUSG00000032468	Armc8	4	16.009	0.00283703	0.121898
333	ENSMUSG00000032322	Pstpip1	7	19.5668	0.00291146	0.124721
334	ENSMUSG00000079418	Atg4a	2	7.616	0.00294651	0.125844
335	ENSMUSG00000068747	Sort1	2	9.59457	0.00298862	0.126511
336	ENSMUSG00000026489	Coq8a	11	35.8352	0.00297572	0.126511
337	ENSMUSG00000059263	Usp47	1	8.42368	0.00300647	0.126511
338	ENSMUSG00000057469	E2f6	1	6.55231	0.0029893	0.126511
339	ENSMUSG00000000088	Cox5a	1	7.43221	0.00299992	0.126511
340	ENSMUSG00000042717	Ppp1r3a	1	4.33172	0.00302718	0.127008
341	ENSMUSG00000021764	Ndufs4	1	6.57562	0.00303975	0.127162
342	ENSMUSG00000070570	Slc17a7	1	3.21996	0.00309886	0.129255
343	ENSMUSG00000043822	Adamtsl5	6	29.973	0.00311562	0.129575
344	ENSMUSG00000075590	Nrbp2	1	6.00912	0.00318135	0.131924
345	ENSMUSG00000029167	Ppargc1a	2	5.59023	0.00321726	0.133027
346	ENSMUSG00000043131	Mob1a	2	9.8824	0.00334325	0.135254
347	ENSMUSG00000070305	Mpzl3	2	5.48609	0.00333234	0.135254
348	ENSMUSG00000046727	Cystm1	1	4.34266	0.00335143	0.135254
349	ENSMUSG00000019302	Atp6v0a1	8	29.2657	0.00334832	0.135254
350	ENSMUSG00000049775	Tmsb4x	3	20.1465	0.00331835	0.135254
351	ENSMUSG00000021520	Uqcrb	2	8.98865	0.00329741	0.135254
352	ENSMUSG00000070576	Mn1	1	4.37972	0.00335647	0.135254
353	ENSMUSG00000026308	Klhl30	1	8.10187	0.00331071	0.135254
354	ENSMUSG00000002980	Bcam	2	9.60381	0.0033534	0.135254
355	ENSMUSG00000030536	Iqgap1	1	8.62949	0.00337183	0.135468
356	ENSMUSG00000041915	Ammecr1l	1	7.01559	0.00338076	0.135468
357	ENSMUSG00000095597	Gm6472	2	14.6601	0.00340923	0.135919
358	ENSMUSG00000075031	Hist1h2bb	1	5.8519	0.00341108	0.135919
359	ENSMUSG00000053329	D10Jhu81e	1	6.15533	0.00342832	0.136225
360	ENSMUSG00000067001	Serpinb7	1	3.23726	0.00345709	0.136789
361	ENSMUSG00000038967	Pdk2	1	6.00869	0.00346327	0.136789
362	ENSMUSG00000029219	Slc10a4	1	2.37687	0.0034805	0.136789
363	ENSMUSG00000025085	Ablim1	16	78.9883	0.00348086	0.136789
364	ENSMUSG00000024298	Zfp871	3	13.6694	0.00350252	0.137262
365	ENSMUSG00000030996	Art1	1	5.88253	0.00352755	0.137864
366	ENSMUSG00000052135	Foxo6	1	6.58404	0.00354989	0.137981
367	ENSMUSG00000058290	Espl1	1	6.40984	0.00354702	0.137981
368	ENSMUSG00000039542	Ncam1	6	42.7717	0.00357757	0.138303
369	ENSMUSG00000043760	Pkhd1	3	9.05695	0.00357262	0.138303
370	ENSMUSG00000043683	Fem1a	1	7.64298	0.00359754	0.1387
371	ENSMUSG00000033307	Mif	1	7.32828	0.00361619	0.13896
372	ENSMUSG00000011884	Gltp	1	6.30217	0.00362376	0.13896
373	ENSMUSG00000061518	Cox5b	3	14.3842	0.00366872	0.140079
374	ENSMUSG00000046434	Hnrnpa1	2	14.5148	0.0036726	0.140079
375	ENSMUSG00000006782	Cnp	1	5.57531	0.00370355	0.140577
376	ENSMUSG00000058252	Tcp11x2	1	4.13316	0.00370535	0.140577
377	ENSMUSG00000051323	Pcdh19	2	13.3487	0.00376906	0.141489
378	ENSMUSG00000105096	Gbp10	1	3.93489	0.00376652	0.141489
379	ENSMUSG00000036611	Eepd1	2	7.12091	0.00376775	0.141489
380	ENSMUSG00000036777	Anln	1	7.77524	0.00373948	0.141489
381	ENSMUSG00000027107	Chrna1	1	9.63362	0.00380789	0.142571
382	ENSMUSG00000021798	Ldb3	5	24.4375	0.00385208	0.143848
383	ENSMUSG00000020949	Fkbp3	1	6.83727	0.00387232	0.144226
384	ENSMUSG00000038451	Spsb2	4	16.6817	0.00391605	0.14479
385	ENSMUSG00000021114	Atp6v1d	1	6.95924	0.00390549	0.14479
386	ENSMUSG00000060716	Plekhh1	1	6.67532	0.00391792	0.14479
387	ENSMUSG00000029161	Cgref1	1	5.39615	0.00393171	0.144924
388	ENSMUSG00000014786	Slc9a5	1	5.40696	0.00396042	0.145607
389	ENSMUSG00000004698	Hdac9	1	4.65875	0.00403697	0.14804
390	ENSMUSG00000020774	Aspa	3	9.51144	0.00411651	0.148858
391	ENSMUSG00000058897	Col25a1	2	7.30583	0.00412672	0.148858
392	ENSMUSG00000021390	Ogn	1	9.05899	0.00414277	0.148858
393	ENSMUSG00000051890	Klhdc1	1	4.88336	0.004082	0.148858
394	ENSMUSG00000095115	Itpripl2	1	7.73869	0.00413581	0.148858
395	ENSMUSG00000102692	Dchs2	1	4.89555	0.00410646	0.148858
396	ENSMUSG00000024143	Rhoq	1	8.23907	0.00411326	0.148858
397	ENSMUSG00000004071	Cdip1	5	24.2592	0.00411212	0.148858
398	ENSMUSG00000068855	Hist2h2ac	1	5.10617	0.00421266	0.150611
399	ENSMUSG00000004462	Tbccd1	1	6.19169	0.00420247	0.150611
400	ENSMUSG00000046814	Gchfr	1	5.3843	0.00424627	0.151433
401	ENSMUSG00000001552	Jup	7	32.4467	0.00426916	0.151869
402	ENSMUSG00000024376	Epb41l4a	1	6.11243	0.00430142	0.152636
403	ENSMUSG00000022533	Atp13a3	5	31.3494	0.00436276	0.154429
404	ENSMUSG00000073664	Nbeal1	9	40.0876	0.00438752	0.154921
405	ENSMUSG00000050910	Cdr2l	1	6.38157	0.00442806	0.155582
406	ENSMUSG00000074280	Gm6166	1	4.58106	0.00442654	0.155582
407	ENSMUSG00000048458	Inka2	2	9.82948	0.00450842	0.157408
408	ENSMUSG00000027962	Vcam1	1	7.12229	0.00451314	0.157408
409	ENSMUSG00000052852	Reep1	1	6.15647	0.00449351	0.157408
410	ENSMUSG00000025208	Mrpl43	1	6.08704	0.004544	0.157599
411	ENSMUSG00000032193	Ldlr	1	8.44795	0.00455156	0.157599
412	ENSMUSG00000094777	Hist1h2ap	1	7.07619	0.00455175	0.157599
413	ENSMUSG00000026853	Crat	6	23.5093	0.00456602	0.15771
414	ENSMUSG00000021061	Sptb	2	6.33791	0.00460326	0.158274
415	ENSMUSG00000037326	Capn15	1	5.65889	0.00460454	0.158274
416	ENSMUSG00000039891	Txlnb	2	9.76092	0.0046289	0.15867
417	ENSMUSG00000038936	Sccpdh	3	14.6797	0.0046383	0.15867
418	ENSMUSG00000032479	Map4	6	44.4197	0.00466062	0.159052
419	ENSMUSG00000013622	Atraid	1	6.29334	0.00467808	0.159267
420	ENSMUSG00000030470	Csrp3	1	6.19726	0.0047115	0.160023
421	ENSMUSG00000045594	Glb1	1	5.92386	0.0047684	0.16157
422	ENSMUSG00000061353	Cxcl12	4	20.8184	0.00481065	0.162616
423	ENSMUSG00000058258	Idi1	4	15.65	0.00484049	0.163238
424	ENSMUSG00000031791	Tmem38a	1	8.3198	0.00489172	0.164576
425	ENSMUSG00000026643	Nmt2	4	17.4007	0.00493568	0.165665
426	ENSMUSG00000044734	Serpinb1a	2	8.33942	0.00496406	0.166036
427	ENSMUSG00000012443	Kif11	1	6.75725	0.00498166	0.166036
428	ENSMUSG00000074183	Gsta1	1	2.67277	0.0049802	0.166036
429	ENSMUSG00000063021	Hist1h2ak	1	6.53159	0.00501573	0.166782
430	ENSMUSG00000035356	Nfkbiz	3	13.3733	0.0050504	0.167544
431	ENSMUSG00000057280	Musk	7	33.4107	0.00511472	0.168412
432	ENSMUSG00000019975	Ikbip	3	12.4508	0.0051069	0.168412
433	ENSMUSG00000039474	Wfs1	2	9.95604	0.00514492	0.168412
434	ENSMUSG00000022415	Syngr1	2	6.20107	0.00513152	0.168412
435	ENSMUSG00000021217	Tshz3	2	9.21059	0.00511738	0.168412
436	ENSMUSG00000022360	Atad2	1	7.14068	0.00514741	0.168412
437	ENSMUSG00000020475	Pgam2	1	5.79435	0.0051858	0.168894
438	ENSMUSG00000025034	Trim8	1	8.04315	0.00518325	0.168894
439	ENSMUSG00000044502	Bod1	2	9.39645	0.00528204	0.171636
440	ENSMUSG00000024248	Cox7a2l	2	11.215	0.00530191	0.17189
441	ENSMUSG00000027808	Serp1	1	7.59862	0.00533464	0.172559
442	ENSMUSG00000037253	Mex3c	1	7.24751	0.00541896	0.17489
443	ENSMUSG00000029632	Ndufa4	1	7.26598	0.00543316	0.174953
444	ENSMUSG00000026389	Steap3	4	13.8444	0.00546356	0.175535
445	ENSMUSG00000035776	Cd99l2	3	15.3153	0.00552959	0.175678
446	ENSMUSG00000045954	Cavin2	1	7.17379	0.00552362	0.175678
447	ENSMUSG00000058975	Kcnc1	1	4.69896	0.00551883	0.175678
448	ENSMUSG00000011752	Pgam1	1	8.24083	0.00548388	0.175678
449	ENSMUSG00000037211	Spry1	3	16.5541	0.00552238	0.175678
450	ENSMUSG00000018821	Avpi1	2	7.59121	0.00554733	0.17585
451	ENSMUSG00000034243	Golgb1	6	25.4356	0.00557596	0.175976
452	ENSMUSG00000022676	Snai2	1	6.23866	0.0055705	0.175976
453	ENSMUSG00000031312	Itgb1bp2	2	11.498	0.00559908	0.176316
454	ENSMUSG00000027339	Rassf2	3	11.7632	0.00565693	0.176965
455	ENSMUSG00000040084	Bub1b	1	6.6317	0.00563371	0.176965
456	ENSMUSG00000021973	Micu2	1	7.20513	0.00564914	0.176965
457	ENSMUSG00000051234	Rnf7	2	9.9321	0.00568293	0.177389
458	ENSMUSG00000026927	Entr1	11	32.1153	0.00573354	0.177416
459	ENSMUSG00000003271	Sult2b1	1	2.66943	0.00572414	0.177416
460	ENSMUSG00000035202	Lars2	1	9.10401	0.00571886	0.177416
461	ENSMUSG00000021025	Nfkbia	1	5.76602	0.00570654	0.177416
462	ENSMUSG00000030672	Mylpf	3	17.5534	0.00578727	0.178691
463	ENSMUSG00000038074	Fkbp14	2	7.35569	0.00586966	0.180844
464	ENSMUSG00000007891	Ctsd	3	17.2435	0.00589446	0.181216
465	ENSMUSG00000026456	Cyb5r1	6	29.6878	0.00598867	0.183323
466	ENSMUSG00000033389	Arhgap44	3	9.54933	0.00598668	0.183323
467	ENSMUSG00000002379	Ndufa11	1	6.09157	0.00602894	0.18416
468	ENSMUSG00000118219	AC124108.1	1	4.52513	0.00610273	0.185351
469	ENSMUSG00000058454	Dhcr7	8	22.783	0.00608376	0.185351
470	ENSMUSG00000008658	Rbfox1	2	7.27558	0.00610691	0.185351
471	ENSMUSG00000036067	Slc2a6	4	15.9068	0.00616272	0.186648
472	ENSMUSG00000005469	Prkaca	1	8.67987	0.00619443	0.187211
473	ENSMUSG00000028864	Hgf	1	5.04149	0.0062076	0.187212
474	ENSMUSG00000029174	Tbc1d1	6	33.6903	0.00623003	0.187416
475	ENSMUSG00000027332	Ivd	8	26.533	0.00624062	0.187416
476	ENSMUSG00000028412	Slc44a1	5	25.5405	0.00627415	0.188027
477	ENSMUSG00000002007	Srpk3	3	11.2125	0.00632191	0.189061
478	ENSMUSG00000040151	Hs2st1	2	10.2595	0.00637476	0.190243
479	ENSMUSG00000079559	Colca2	1	3.57844	0.00642216	0.191257
480	ENSMUSG00000025278	Flnb	1	9.20076	0.00648597	0.192755
481	ENSMUSG00000019873	Reep3	1	7.16452	0.00653642	0.193851
482	ENSMUSG00000049303	Syt12	3	11.4056	0.00657188	0.194498
483	ENSMUSG00000038239	Hrc	1	7.29998	0.00661143	0.195263
484	ENSMUSG00000040236	Trappc5	1	6.17122	0.00666368	0.1964
485	ENSMUSG00000040511	Pvr	4	19.472	0.0066917	0.196819
486	ENSMUSG00000026571	Dcaf6	5	23.8715	0.00672411	0.19696
487	ENSMUSG00000000489	Pdgfb	1	6.48493	0.00671571	0.19696
488	ENSMUSG00000078967	Gm3272	1	1.66559	0.00678064	0.197803
489	ENSMUSG00000040152	Thbs1	2	16.7941	0.00677529	0.197803
490	ENSMUSG00000035131	Brinp3	5	27.1198	0.00680744	0.197855
491	ENSMUSG00000027533	Fabp5	2	8.36808	0.00681016	0.197855
492	ENSMUSG00000037868	Egr2	3	10.4303	0.00688099	0.199102
493	ENSMUSG00000026980	Ly75	2	11.2157	0.00686849	0.199102
494	ENSMUSG00000032435	Dync1li1	1	7.7381	0.00690784	0.199474
495	ENSMUSG00000038150	Ormdl3	1	6.6687	0.00693796	0.19994
496	ENSMUSG00000029163	Emilin1	1	3.75465	0.0070196	0.201884
497	ENSMUSG00000055485	Soga1	2	9.02653	0.00713145	0.20462
498	ENSMUSG00000028838	Extl1	2	9.50384	0.00714834	0.20462
499	ENSMUSG00000022594	Lynx1	2	8.35334	0.00715774	0.20462
500	ENSMUSG00000030587	2200002D01Rik	2	8.81067	0.00720508	0.205561
501	ENSMUSG00000074607	Tox2	1	3.33702	0.00722976	0.205853
502	ENSMUSG00000033684	Qsox1	6	28.9674	0.00735768	0.207836
503	ENSMUSG00000049871	Nlrc3	1	5.72019	0.0073529	0.207836
504	ENSMUSG00000040653	Ppp1r14c	1	6.60908	0.00735031	0.207836
505	ENSMUSG00000058385	Hist1h2bg	1	6.94375	0.00735024	0.207836
506	ENSMUSG00000023022	Lima1	4	20.9721	0.00737531	0.207922
507	ENSMUSG00000032285	Dnaja4	2	8.28483	0.00740244	0.208276
508	ENSMUSG00000022477	Aco2	5	21.006	0.0074216	0.208404
509	ENSMUSG00000059645	Gm7361	1	4.00342	0.00748947	0.209897
510	ENSMUSG00000031021	Tmem9b	2	6.74506	0.00750696	0.209974
511	ENSMUSG00000028370	Pappa	1	4.73828	0.00754595	0.210652
512	ENSMUSG00000053719	Klk1b26	1	3.97724	0.00761857	0.212263
513	ENSMUSG00000071547	Nt5dc2	1	6.79577	0.00768297	0.21364
514	ENSMUSG00000019961	Tmpo	5	28.3232	0.00771895	0.214224
515	ENSMUSG00000010066	Cacna2d2	6	16.2049	0.00777163	0.214992
516	ENSMUSG00000016756	Cmah	3	15.3083	0.00777679	0.214992
517	ENSMUSG00000000278	Scpep1	1	7.14608	0.0078425	0.215571
518	ENSMUSG00000057726	Serpinb9g	1	4.64232	0.00784307	0.215571
519	ENSMUSG00000033060	Lmo7	15	73.5612	0.00781549	0.215571
520	ENSMUSG00000073867	AA474408	1	7.62116	0.00788273	0.216244
521	ENSMUSG00000075289	Carns1	1	5.5801	0.00801891	0.219137
522	ENSMUSG00000097064	Carns1	1	5.5801	0.00801891	0.219137
523	ENSMUSG00000099517	Hist1h3g	1	5.94653	0.00814533	0.222166
524	ENSMUSG00000025795	Rassf3	1	7.20212	0.00826557	0.225016
525	ENSMUSG00000038663	Fsd2	1	3.96807	0.00833925	0.226589
526	ENSMUSG00000035107	Dcbld2	6	21.2019	0.00835995	0.22672
527	ENSMUSG00000047866	Lonp2	4	19.0499	0.00846747	0.2292
528	ENSMUSG00000049526	Tmem202	1	3.38702	0.0085472	0.23092
529	ENSMUSG00000038217	Tlcd2	4	13.2076	0.00858319	0.231117
530	ENSMUSG00000069301	Hist1h2ag	1	5.83112	0.00858689	0.231117
531	ENSMUSG00000058135	Gstm1	2	8.48547	0.00860453	0.231156
532	ENSMUSG00000067455	Hist1h4j	1	6.05716	0.00866911	0.232453
533	ENSMUSG00000034161	Scx	1	7.73164	0.00874725	0.234108
534	ENSMUSG00000050989	Selenon	2	8.42623	0.00877219	0.234336
535	ENSMUSG00000037119	Fam91a1	1	7.63836	0.00881086	0.234929
536	ENSMUSG00000022956	Atp5o	4	14.5028	0.00883054	0.235014
537	ENSMUSG00000036737	Oxsr1	3	11.5039	0.00891157	0.236729
538	ENSMUSG00000033065	Pfkm	2	15.5338	0.00896483	0.237701
539	ENSMUSG00000025986	Slc39a10	2	10.0275	0.00899779	0.238133
540	ENSMUSG00000036275	9530068E07Rik	3	17.4213	0.00906562	0.239484
541	ENSMUSG00000041731	Pgm5	3	17.0112	0.009111	0.239794
542	ENSMUSG00000006457	Actn3	2	12.449	0.00910949	0.239794
543	ENSMUSG00000031548	Sfrp1	1	4.35051	0.00914399	0.23993
544	ENSMUSG00000001467	Cyp51	2	10.9234	0.0091498	0.23993
545	ENSMUSG00000037725	Ckap2	1	6.27149	0.00918375	0.240322
546	ENSMUSG00000039396	Neil3	2	9.29982	0.00919845	0.240322
547	ENSMUSG00000033952	Aspm	1	7.09704	0.00923079	0.240726
548	ENSMUSG00000018411	Mapt	3	7.84502	0.00938895	0.243535
549	ENSMUSG00000028184	Adgrl2	3	15.4351	0.00938971	0.243535
550	ENSMUSG00000035199	Arl6ip5	1	8.89316	0.00937291	0.243535
551	ENSMUSG00000038619	Ensa	2	12.2451	0.00944277	0.244467
552	ENSMUSG00000054266	Serpinb9d	1	2.99065	0.0095292	0.246213
553	ENSMUSG00000002329	Mdp1	1	5.64407	0.00954473	0.246213
554	ENSMUSG00000033295	Ptprf	4	19.5645	0.00963627	0.246346
555	ENSMUSG00000035279	Ssc5d	1	5.69342	0.00961622	0.246346
556	ENSMUSG00000061904	Slc25a3	6	34.512	0.00958027	0.246346
557	ENSMUSG00000039982	Dtx4	1	7.23035	0.00963349	0.246346
558	ENSMUSG00000034685	Fam171a2	3	13.6626	0.00960251	0.246346
559	ENSMUSG00000021707	Dhfr	1	5.1206	0.00969923	0.247513
560	ENSMUSG00000046561	Arsj	1	5.01453	0.00974305	0.247949
561	ENSMUSG00000031214	Ophn1	5	18.7406	0.00976848	0.247949
562	ENSMUSG00000031016	Wee1	1	5.17806	0.00975905	0.247949
563	ENSMUSG00000028518	Prkaa2	1	6.53551	0.00979029	0.248061
564	ENSMUSG00000031972	Acta1	1	10.6856	0.00981827	0.248329
565	ENSMUSG00000075551	Cyp3a41a	1	4.57381	0.00988167	0.248382
566	ENSMUSG00000046230	Vps13a	1	7.38831	0.00989002	0.248382
567	ENSMUSG00000042451	Mybph	2	17.0532	0.00987172	0.248382
568	ENSMUSG00000034765	Dusp5	1	5.56179	0.00988635	0.248382
569	ENSMUSG00000003865	Gys1	1	7.79859	0.00990845	0.248408
570	ENSMUSG00000019189	Rnf145	6	19.8266	0.0100042	0.24993
571	ENSMUSG00000000399	Ndufa9	1	6.9619	0.00999066	0.24993
572	ENSMUSG00000041695	Kcnj2	1	5.57433	0.0100545	0.250747
573	ENSMUSG00000052428	Tmco1	3	15.0318	0.010131	0.251337
574	ENSMUSG00000008226	Scrn3	3	11.4053	0.0101174	0.251337
575	ENSMUSG00000023806	Rsph3b	1	5.21421	0.0101057	0.251337
576	ENSMUSG00000053886	Sh2d4a	1	3.56966	0.0101518	0.251415
577	ENSMUSG00000029090	Adgra3	1	6.94479	0.010185	0.251656
578	ENSMUSG00000048429	Timm29	1	6.95022	0.0101968	0.251656
579	ENSMUSG00000032118	Fez1	2	5.18235	0.010229	0.252015
580	ENSMUSG00000020163	Uqcr11	2	9.80934	0.0102851	0.252961
581	ENSMUSG00000063296	Tmem117	1	3.86891	0.0103599	0.254362
582	ENSMUSG00000081058	Hist2h3c2	1	7.10788	0.0104054	0.254875
583	ENSMUSG00000034413	Neurl1b	2	8.23465	0.0104299	0.254875
584	ENSMUSG00000032324	Tspan3	1	7.70587	0.0104344	0.254875
585	ENSMUSG00000024260	Sap130	2	11.7479	0.0104713	0.255338
586	ENSMUSG00000037139	Myom3	3	12.0042	0.0104989	0.255576
587	ENSMUSG00000036564	Ndrg4	8	37.3033	0.0105393	0.256121
588	ENSMUSG00000092035	Peg10	1	6.60484	0.0105757	0.25657
589	ENSMUSG00000034675	Dbn1	8	38.6118	0.0106275	0.257388
590	ENSMUSG00000036040	Adamtsl2	4	16.8029	0.0106649	0.257856
591	ENSMUSG00000034648	Lrrn1	1	6.86543	0.0108111	0.25963
592	ENSMUSG00000020955	Ap4s1	1	5.19998	0.0108076	0.25963
593	ENSMUSG00000096887	Gm20594	1	11.2611	0.0107766	0.25963
594	ENSMUSG00000021822	Plau	1	7.17433	0.0108111	0.25963
595	ENSMUSG00000036751	Cox6b1	1	7.37075	0.0108599	0.259927
596	ENSMUSG00000032306	Mpi	4	16.9778	0.0108536	0.259927
597	ENSMUSG00000039883	Lrrc17	1	6.66706	0.0108836	0.260059
598	ENSMUSG00000028773	Fabp3	1	5.61982	0.0109156	0.260387
599	ENSMUSG00000004356	Utp20	1	7.5241	0.011045	0.263033
600	ENSMUSG00000050953	Gja1	1	6.99134	0.0111291	0.263567
601	ENSMUSG00000074748	Atxn7l3b	1	7.12723	0.0110982	0.263567
602	ENSMUSG00000024661	Fth1	1	9.24147	0.0111236	0.263567
603	ENSMUSG00000021978	Extl3	1	7.95118	0.0111413	0.263567
604	ENSMUSG00000027254	Map1a	2	14.2428	0.0112029	0.264586
605	ENSMUSG00000038403	Hfe2	1	7.64866	0.0112961	0.266155
606	ENSMUSG00000117975	Itprip	1	7.73174	0.0113067	0.266155
607	ENSMUSG00000037656	Slc20a2	1	7.36644	0.0113507	0.266634
608	ENSMUSG00000027326	Knl1	2	11.5858	0.0113644	0.266634
609	ENSMUSG00000052565	Hist1h1d	1	7.47267	0.0113971	0.266804
610	ENSMUSG00000006435	Neurl1a	2	14.6362	0.0114091	0.266804
611	ENSMUSG00000021965	Ska3	1	5.24337	0.0114832	0.268097
612	ENSMUSG00000024208	Uqcc2	2	8.90246	0.0116494	0.271534
613	ENSMUSG00000021709	Erbin	6	32.5696	0.0116862	0.271947
614	ENSMUSG00000025352	Gdf11	1	6.35509	0.0117229	0.272106
615	ENSMUSG00000023572	Ccndbp1	6	21.4704	0.0117502	0.272106
616	ENSMUSG00000021273	Fdft1	1	7.4002	0.0117366	0.272106
617	ENSMUSG00000005718	Tfap4	1	4.61592	0.0117826	0.272412
618	ENSMUSG00000036352	Ubac1	6	20.2506	0.0118279	0.272913
619	ENSMUSG00000039195	1110008P14Rik	2	8.24633	0.0118425	0.272913
620	ENSMUSG00000028128	F3	1	4.65861	0.0119153	0.273708
621	ENSMUSG00000026748	Plxdc2	3	6.68513	0.0119105	0.273708
622	ENSMUSG00000056457	Prl2c3	1	2.9446	0.0119663	0.274437
623	ENSMUSG00000024404	Riok3	1	7.91171	0.0120217	0.275265
624	ENSMUSG00000031299	Pdha1	4	17.454	0.0121089	0.276815
625	ENSMUSG00000001300	Efnb2	1	6.87412	0.0121414	0.277114
626	ENSMUSG00000010461	Eya4	2	12.9338	0.0121958	0.277913
627	ENSMUSG00000028036	Ptgfr	2	6.11077	0.0123061	0.279979
628	ENSMUSG00000026961	Lrrc26	1	2.07835	0.0124045	0.281768
629	ENSMUSG00000004530	Coro1c	8	25.9468	0.0125864	0.283642
630	ENSMUSG00000031311	Nono	5	23.8239	0.0125764	0.283642
631	ENSMUSG00000021241	Isca2	1	5.49574	0.0125215	0.283642
632	ENSMUSG00000005950	P2rx5	1	5.60491	0.0125337	0.283642
633	ENSMUSG00000026737	Pip4k2a	1	6.34179	0.0125561	0.283642
634	ENSMUSG00000040666	Sh3bgr	3	9.23732	0.0126358	0.284305
635	ENSMUSG00000026042	Col5a2	4	23.7381	0.0126749	0.284736
636	ENSMUSG00000049521	Cdc42ep1	1	7.74192	0.0127399	0.285747
637	ENSMUSG00000021725	Parp8	1	5.69077	0.012834	0.286505
638	ENSMUSG00000025791	Pgm1	2	8.40251	0.0128264	0.286505
639	ENSMUSG00000027555	Car13	1	6.2449	0.0128134	0.286505
640	ENSMUSG00000053007	Creb5	1	3.94579	0.0128656	0.286762
641	ENSMUSG00000079037	Prnp	2	10.7713	0.0128869	0.286788
642	ENSMUSG00000061461	Smim20	1	4.29888	0.0129525	0.2878
643	ENSMUSG00000004317	Clcn5	5	27.6053	0.0130189	0.288824
644	ENSMUSG00000049090	Zadh2	1	6.17796	0.0130686	0.289433
645	ENSMUSG00000048175	Asb8	3	15.3252	0.0130869	0.289433
646	ENSMUSG00000024038	Ndufv3	4	15.9259	0.0131927	0.291141
647	ENSMUSG00000018398	2019-09-08	4	22.8922	0.0132049	0.291141
648	ENSMUSG00000036390	Gadd45a	5	24.6488	0.0132765	0.292268
649	ENSMUSG00000028029	Aimp1	1	6.60805	0.013339	0.29229
650	ENSMUSG00000021895	Arhgef3	1	5.06276	0.0133149	0.29229
651	ENSMUSG00000020064	Herc4	1	7.29135	0.0133309	0.29229
652	ENSMUSG00000064193	Gm4735	1	7.79031	0.0135054	0.295482
653	ENSMUSG00000068823	Csde1	1	9.40092	0.0135604	0.295778
654	ENSMUSG00000020674	Pxdn	5	21.1339	0.0135464	0.295778
655	ENSMUSG00000062342	Serpinb9e	1	2.76822	0.0136482	0.29724
656	ENSMUSG00000025731	Mettl26	3	8.95847	0.0138731	0.301677
657	ENSMUSG00000074001	Klhl40	1	7.25529	0.0139818	0.303574
658	ENSMUSG00000051022	Hs3st1	1	4.15369	0.0140029	0.303574
659	ENSMUSG00000024049	Myom1	3	14.8567	0.0140297	0.303692
660	ENSMUSG00000027257	Pacsin3	12	40.668	0.0141335	0.305477
661	ENSMUSG00000044792	Isca1	2	11.5522	0.0142282	0.307059
662	ENSMUSG00000031897	Psmb10	1	4.84006	0.014453	0.310501
663	ENSMUSG00000003813	Rad23a	6	30.3894	0.0144309	0.310501
664	ENSMUSG00000035095	Fam167a	1	7.13926	0.0144468	0.310501
665	ENSMUSG00000021497	Txndc15	1	6.61361	0.0144783	0.310577
666	ENSMUSG00000069895	Atxn1l	1	6.99393	0.0145986	0.31175
667	ENSMUSG00000014846	Tppp3	3	11.213	0.0145849	0.31175
668	ENSMUSG00000034165	Ccnd3	8	32.186	0.0145646	0.31175
669	ENSMUSG00000025978	Rftn2	5	22.1469	0.0146935	0.313307
670	ENSMUSG00000038205	Prkab2	3	15.0325	0.0147195	0.313393
671	ENSMUSG00000022816	Fstl1	3	17.1642	0.0148394	0.315475
672	ENSMUSG00000053080	2700081O15Rik	4	17.0042	0.0148681	0.315616
673	ENSMUSG00000025241	Fyco1	4	19.7333	0.0149189	0.315755
674	ENSMUSG00000075602	Ly6a	3	12.199	0.0149033	0.315755
675	ENSMUSG00000078920	Ifi47	1	1.79823	0.014979	0.316556
676	ENSMUSG00000029580	Actb	8	45.1159	0.0150096	0.316734
677	ENSMUSG00000021375	Kif13a	1	7.30453	0.0151422	0.31906
678	ENSMUSG00000064220	Hist2h2aa1	1	7.23342	0.0152953	0.32014
679	ENSMUSG00000020241	Col6a2	3	17.2928	0.0152587	0.32014
680	ENSMUSG00000023067	Cdkn1a	3	20.3193	0.0152985	0.32014
681	ENSMUSG00000034640	Tiparp	3	11.91	0.0153142	0.32014
682	ENSMUSG00000028019	Pdgfc	3	13.9627	0.0153281	0.32014
683	ENSMUSG00000022100	Xpo7	2	9.35989	0.0152389	0.32014
684	ENSMUSG00000030337	Vamp1	4	16.2391	0.0154647	0.321826
685	ENSMUSG00000020954	Strn3	2	14.785	0.015537	0.321826
686	ENSMUSG00000059743	Fdps	1	7.96768	0.0155442	0.321826
687	ENSMUSG00000040188	Scamp2	1	7.01165	0.0155085	0.321826
688	ENSMUSG00000039323	Igfbp2	3	11.458	0.0155081	0.321826
689	ENSMUSG00000036427	Gpi1	4	20.6858	0.0155014	0.321826
690	ENSMUSG00000041779	Tram2	1	6.7696	0.0155826	0.321933
691	ENSMUSG00000019978	Epb41l2	2	13.9383	0.0155945	0.321933
692	ENSMUSG00000064356	mt-Atp8	1	7.77262	0.0156974	0.32359
693	ENSMUSG00000079018	Ly6c1	2	6.55143	0.0157366	0.32393
694	ENSMUSG00000029438	Bcl7a	3	12.9612	0.0159488	0.327824
695	ENSMUSG00000040102	Klhl42	1	6.13884	0.016043	0.329285
696	ENSMUSG00000015093	Clic3	3	6.44781	0.0160932	0.329842
697	ENSMUSG00000033917	Gde1	2	7.5339	0.0161722	0.330985
698	ENSMUSG00000021178	Psmc1	1	7.76035	0.016251	0.332121
699	ENSMUSG00000020872	Tac4	1	3.71778	0.0162841	0.332322
700	ENSMUSG00000038764	Ptpn3	4	13.9841	0.0164115	0.334443
701	ENSMUSG00000049106	Dcaf5	1	7.17329	0.0164452	0.334651
702	ENSMUSG00000053617	Sh3pxd2a	2	15.8344	0.0165176	0.335647
703	ENSMUSG00000070348	Ccnd1	1	6.60538	0.0166792	0.338449
704	ENSMUSG00000108037	Gm44597	1	3.93971	0.0167413	0.339226
705	ENSMUSG00000024350	Dnajc18	1	6.5274	0.0168008	0.339466
706	ENSMUSG00000029364	Wsb2	6	24.2709	0.016788	0.339466
707	ENSMUSG00000084230	Gm14388	1	1.26986	0.0168758	0.3405
708	ENSMUSG00000028636	Ppcs	2	6.99274	0.016928	0.34059
709	ENSMUSG00000021365	Nedd9	1	6.92673	0.0169272	0.34059
710	ENSMUSG00000037621	Atoh8	1	5.16993	0.0169782	0.341119
711	ENSMUSG00000027276	Jag1	1	5.94985	0.0170406	0.34189
712	ENSMUSG00000036333	Kidins220	1	8.56705	0.0170689	0.341978
713	ENSMUSG00000053093	Myh7	4	16.2846	0.0170983	0.342085
714	ENSMUSG00000037493	Cib2	1	4.70673	0.0172579	0.342937
715	ENSMUSG00000051346	Spryd4	1	5.5371	0.017261	0.342937
716	ENSMUSG00000002496	Tsc2	1	7.59525	0.0171943	0.342937
717	ENSMUSG00000009549	Srp14	4	12.6648	0.0172093	0.342937
718	ENSMUSG00000060639	Hist1h4i	1	6.11589	0.0172131	0.342937
719	ENSMUSG00000024777	Ppp2r5b	1	6.57421	0.0173006	0.343244
720	ENSMUSG00000016984	Etaa1	1	5.23839	0.0173919	0.343623
721	ENSMUSG00000007682	Dio2	1	7.02154	0.0173862	0.343623
722	ENSMUSG00000035373	Ccl7	1	3.59311	0.0173693	0.343623
723	ENSMUSG00000021814	Anxa7	2	12.8496	0.0175047	0.344896
724	ENSMUSG00000041238	Rbbp8	1	6.01231	0.0175016	0.344896
725	ENSMUSG00000039530	Tusc3	2	9.56591	0.0178352	0.346622
726	ENSMUSG00000071708	Sms	4	20.3829	0.0178596	0.346622
727	ENSMUSG00000034768	Asb16	1	4.683	0.017726	0.346622
728	ENSMUSG00000032905	Atg12	1	6.83474	0.0176512	0.346622
729	ENSMUSG00000040752	Myh6	1	5.46557	0.0176813	0.346622
730	ENSMUSG00000024053	Emilin2	1	5.03209	0.0178117	0.346622
731	ENSMUSG00000061119	Prcp	1	5.68675	0.0178532	0.346622
732	ENSMUSG00000024942	Capn1	2	12.8276	0.0177696	0.346622
733	ENSMUSG00000094338	Hist1h2bl	1	6.07271	0.0177271	0.346622
734	ENSMUSG00000020664	Dld	1	7.78592	0.017657	0.346622
735	ENSMUSG00000071650	Ganab	1	7.49062	0.0178144	0.346622
736	ENSMUSG00000058997	Vwa8	1	7.38045	0.017918	0.34674
737	ENSMUSG00000021838	Samd4	7	28.0092	0.0179386	0.34674
738	ENSMUSG00000075307	Klhl41	1	8.71678	0.0179214	0.34674
739	ENSMUSG00000026032	Ndufb3	1	5.84409	0.0180142	0.347729
740	ENSMUSG00000063810	Alms1	1	6.2688	0.0180897	0.348238
741	ENSMUSG00000041117	Ccdc8	1	6.67116	0.0181137	0.348238
742	ENSMUSG00000021728	Emb	1	4.97337	0.0181001	0.348238
743	ENSMUSG00000031004	Mki67	1	8.3372	0.0182072	0.348729
744	ENSMUSG00000034327	Kctd9	5	25.8635	0.0181952	0.348729
745	ENSMUSG00000024817	Uhrf2	7	27.9867	0.0182126	0.348729
746	ENSMUSG00000028950	Tas1r1	1	6.42287	0.0183997	0.349697
747	ENSMUSG00000074652	Myh7b	3	11.1236	0.0183395	0.349697
748	ENSMUSG00000037185	Krt80	1	6.22683	0.0184074	0.349697
749	ENSMUSG00000028465	Tln1	7	30.3546	0.0183807	0.349697
750	ENSMUSG00000032549	Rab6b	1	3.79924	0.0183259	0.349697
751	ENSMUSG00000024146	Cript	3	13.2315	0.0184242	0.349697
752	ENSMUSG00000043895	S1pr2	1	5.58383	0.0184348	0.349697
753	ENSMUSG00000042340	Ctf1	1	4.40099	0.018469	0.34988
754	ENSMUSG00000036561	Ppp6r2	1	6.52029	0.0185078	0.350151
755	ENSMUSG00000001542	Ell2	1	6.41135	0.0185588	0.35065
756	ENSMUSG00000023031	Cela1	1	4.49191	0.0186763	0.351011
757	ENSMUSG00000024501	Dpysl3	4	21.0247	0.0186313	0.351011
758	ENSMUSG00000036880	Acaa2	1	6.91631	0.0186572	0.351011
759	ENSMUSG00000022442	Ttll1	3	9.16018	0.0186202	0.351011
760	ENSMUSG00000037949	Ano10	1	6.77604	0.0187873	0.352632
761	ENSMUSG00000078899	Gm4631	1	6.90113	0.018871	0.353738
762	ENSMUSG00000051243	Islr2	1	1.3675	0.0189616	0.35497
763	ENSMUSG00000030170	Wnt5b	1	0.881202	0.0190962	0.357022
764	ENSMUSG00000031787	Katnb1	1	6.52096	0.0192075	0.358163
765	ENSMUSG00000075467	Dnlz	2	9.1079	0.0191925	0.358163
766	ENSMUSG00000024346	Pfdn1	1	6.02342	0.0192961	0.359235
767	ENSMUSG00000028974	Dffa	3	13.3571	0.0193153	0.359235
768	ENSMUSG00000027854	Sike1	4	17.9237	0.0195932	0.363929
769	ENSMUSG00000020169	Best3	1	4.54169	0.0196249	0.364044
770	ENSMUSG00000025289	Prdx4	2	8.61305	0.0199118	0.367686
771	ENSMUSG00000056268	Dennd1b	2	11.2366	0.0199244	0.367686
772	ENSMUSG00000031758	Cdyl2	1	4.58378	0.0198706	0.367686
773	ENSMUSG00000048706	Lurap1l	1	6.24658	0.0199094	0.367686
774	ENSMUSG00000024056	Ndc80	1	5.79483	0.0200144	0.367919
775	ENSMUSG00000067889	Sptbn2	1	5.01503	0.0199956	0.367919
776	ENSMUSG00000071855	Ccdc112	1	4.5181	0.0200065	0.367919
777	ENSMUSG00000034926	Dhcr24	1	8.33688	0.0201153	0.369298
778	ENSMUSG00000031985	Gnpat	5	20.1645	0.0202144	0.370181
779	ENSMUSG00000029840	Mtpn	1	8.05211	0.0202153	0.370181
780	ENSMUSG00000083287	Gm13502	1	5.0199	0.0204817	0.374579
781	ENSMUSG00000040612	Ildr2	2	5.94174	0.0205466	0.375285
782	ENSMUSG00000049588	Ccdc69	1	0.76441	0.0205821	0.375452
783	ENSMUSG00000063065	Mapk3	2	8.48311	0.0206752	0.376078
784	ENSMUSG00000001143	Lman2l	8	29.3686	0.0206735	0.376078
785	ENSMUSG00000026578	Ccdc181	1	4.9708	0.0206955	0.376078
786	ENSMUSG00000014609	Chrne	2	3.59847	0.0207599	0.376768
787	ENSMUSG00000020908	Myh3	2	17.739	0.0208911	0.378668
788	ENSMUSG00000061130	Ppm1b	4	22.1034	0.0209568	0.379376
789	ENSMUSG00000048521	Cxcr6	1	3.4036	0.0209901	0.379498
790	ENSMUSG00000033032	Afap1l1	2	10.571	0.0210168	0.3795
791	ENSMUSG00000027861	Casq2	4	18.4883	0.0210666	0.37963
792	ENSMUSG00000028447	Dctn3	2	8.10251	0.0210772	0.37963
793	ENSMUSG00000002908	Kcnn1	1	4.74404	0.0211741	0.379801
794	ENSMUSG00000028788	Ptp4a2	5	26.3553	0.0211721	0.379801
795	ENSMUSG00000026117	Zap70	1	2.86208	0.0211975	0.379801
796	ENSMUSG00000038702	Dsel	3	9.60652	0.021206	0.379801
797	ENSMUSG00000032531	Amotl2	10	44.0679	0.0212199	0.379801
798	ENSMUSG00000055447	Cd47	2	12.8311	0.0213235	0.380722
799	ENSMUSG00000054414	Slc30a7	1	6.78182	0.0213247	0.380722
800	ENSMUSG00000024812	Tjp2	1	6.07501	0.0213755	0.381151
801	ENSMUSG00000022419	Deptor	3	18.2194	0.0214444	0.381428
802	ENSMUSG00000028995	Fam126a	4	15.0665	0.0214266	0.381428
803	ENSMUSG00000025745	Hadha	4	21.3425	0.0215451	0.382741
804	ENSMUSG00000031839	Hsbp1	1	6.87154	0.0216114	0.383441
805	ENSMUSG00000032870	Smap2	2	8.42785	0.0216536	0.383489
806	ENSMUSG00000019802	Sec63	5	22.5035	0.0216679	0.383489
807	ENSMUSG00000093930	Hmgcs1	1	8.70501	0.0217863	0.385107
808	ENSMUSG00000009905	Kdsr	3	11.2917	0.0219178	0.386952
809	ENSMUSG00000034449	Dhrs11	2	6.94822	0.0219754	0.387012
810	ENSMUSG00000033429	Mcee	1	4.01089	0.0219701	0.387012
811	ENSMUSG00000033149	Phldb2	7	34.6568	0.0220558	0.387948
812	ENSMUSG00000050627	Gpd1l	4	15.9796	0.0222518	0.390913
813	ENSMUSG00000021260	Hhipl1	1	4.51752	0.0224045	0.393113
814	ENSMUSG00000024981	Acsl5	1	6.66007	0.0224674	0.393732
815	ENSMUSG00000025488	Cox8b	1	4.56092	0.0225881	0.394359
816	ENSMUSG00000053647	Gper1	1	5.54811	0.0226138	0.394359
817	ENSMUSG00000049760	2410015M20Rik	1	6.06888	0.0225673	0.394359
818	ENSMUSG00000027496	Aurka	4	14.0193	0.0225742	0.394359
819	ENSMUSG00000035296	Sgcg	3	15.2987	0.0226467	0.39445
820	ENSMUSG00000025239	Limd1	1	7.45824	0.0227296	0.395412
821	ENSMUSG00000018334	Ksr1	3	9.96376	0.0228319	0.396348
822	ENSMUSG00000031668	Eif2ak3	2	9.30912	0.0228668	0.396348
823	ENSMUSG00000019787	Trdn	1	5.80076	0.0228447	0.396348
824	ENSMUSG00000002489	Tiam1	3	13.8436	0.0229444	0.397211
825	ENSMUSG00000027878	Notch2	1	8.77083	0.0229862	0.397451
826	ENSMUSG00000023074	Mospd1	3	16.2352	0.0230735	0.398323
827	ENSMUSG00000067071	Hes6	3	15.5961	0.0230924	0.398323
828	ENSMUSG00000067377	Tspan6	1	6.05969	0.0235486	0.400443
829	ENSMUSG00000029642	Polr1d	2	12.077	0.0235045	0.400443
830	ENSMUSG00000026039	Sgo2a	2	9.04182	0.0235039	0.400443
831	ENSMUSG00000021803	Cdhr1	1	5.67271	0.0232682	0.400443
832	ENSMUSG00000034247	Plekhm1	2	10.2605	0.0234924	0.400443
833	ENSMUSG00000025485	Ric8a	7	28.0964	0.0233884	0.400443
834	ENSMUSG00000048285	Frmd6	1	7.86979	0.0233208	0.400443
835	ENSMUSG00000024472	Dcp2	1	6.63722	0.0235522	0.400443
836	ENSMUSG00000021768	Dusp13	8	23.6028	0.0234492	0.400443
837	ENSMUSG00000041577	Prelp	1	6.54788	0.0235167	0.400443
838	ENSMUSG00000014313	Cox6c	4	15.3281	0.0233722	0.400443
839	ENSMUSG00000032419	Tbx18	2	8.46992	0.0233291	0.400443
840	ENSMUSG00000069300	Hist1h2bj	1	4.76617	0.0236473	0.401581
841	ENSMUSG00000029093	Sorcs2	5	20.87	0.0239601	0.405019
842	ENSMUSG00000035770	Dync1li2	1	7.91337	0.0239633	0.405019
843	ENSMUSG00000030104	Edem1	1	6.93025	0.0239035	0.405019
844	ENSMUSG00000040714	Klc3	2	2.47653	0.0239461	0.405019
845	ENSMUSG00000021692	Dimt1	1	5.41667	0.0240323	0.405706
846	ENSMUSG00000026880	Stom	1	8.08849	0.0240903	0.406203
847	ENSMUSG00000027628	Aar2	2	11.2409	0.0241948	0.407484
848	ENSMUSG00000024521	Pmaip1	1	6.58005	0.0243771	0.409319
849	ENSMUSG00000027313	Chac1	1	6.46672	0.0243898	0.409319
850	ENSMUSG00000032254	Kif23	1	6.61616	0.0243411	0.409319
851	ENSMUSG00000051985	Igfn1	3	12.7446	0.0244386	0.409655
852	ENSMUSG00000022440	C1qtnf6	2	9.12798	0.0245584	0.41118
853	ENSMUSG00000054034	Tceal5	1	2.54517	0.0246123	0.411599
854	ENSMUSG00000032374	Plod2	5	24.7217	0.0247693	0.413434
855	ENSMUSG00000021831	Ero1l	1	6.53418	0.0247799	0.413434
856	ENSMUSG00000029649	Pomp	1	7.08256	0.0250768	0.417897
857	ENSMUSG00000027306	Nusap1	2	10.4629	0.0251062	0.4179
858	ENSMUSG00000047557	Lxn	1	4.44061	0.0251467	0.418086
859	ENSMUSG00000031672	Got2	2	9.88822	0.0252529	0.419022
860	ENSMUSG00000042109	Csdc2	2	10.4335	0.0252618	0.419022
861	ENSMUSG00000027864	Ptgfrn	1	8.71648	0.0254868	0.421777
862	ENSMUSG00000104213	Ighd	1	3.25541	0.025487	0.421777
863	ENSMUSG00000004460	Dnajb11	3	14.7413	0.0255196	0.421827
864	ENSMUSG00000038763	Alpk3	2	8.37921	0.0256679	0.423788
865	ENSMUSG00000042063	Zfp386	4	19.3514	0.0257075	0.423952
866	ENSMUSG00000044086	Lmod3	1	7.44173	0.0258103	0.425155
867	ENSMUSG00000043336	Filip1l	2	11.7122	0.025842	0.425186
868	ENSMUSG00000094483	Purb	1	9.22046	0.0260307	0.427797
869	ENSMUSG00000030319	Cand2	1	7.65295	0.0261884	0.429894
870	ENSMUSG00000034906	Ncaph	2	7.27267	0.0262201	0.429919
871	ENSMUSG00000023089	Ndufa5	4	14.2735	0.0263057	0.430827
872	ENSMUSG00000021579	Lrrc14b	1	4.26397	0.0263428	0.430941
873	ENSMUSG00000054115	Skp2	4	14.6312	0.0264826	0.432378
874	ENSMUSG00000024381	Bin1	2	15.7596	0.0264913	0.432378
875	ENSMUSG00000024026	Glo1	2	12.2218	0.0265861	0.433429
876	ENSMUSG00000022791	Tnk2	10	27.0585	0.026747	0.435555
877	ENSMUSG00000022048	Dpysl2	1	7.70491	0.0268522	0.43677
878	ENSMUSG00000026072	Il1r1	3	14.0692	0.0271232	0.440675
879	ENSMUSG00000024587	Nars	1	8.54659	0.0271878	0.441105
880	ENSMUSG00000039770	Ypel5	1	6.54697	0.0272115	0.441105
881	ENSMUSG00000066306	Numa1	2	14.5997	0.0274128	0.443863
882	ENSMUSG00000071649	B3gat3	1	5.52409	0.0275438	0.44548
883	ENSMUSG00000020277	Pfkl	4	13.3565	0.02828	0.446318
884	ENSMUSG00000049288	Lix1l	1	7.05784	0.0280309	0.446318
885	ENSMUSG00000059970	Hspa2	1	5.81958	0.0282168	0.446318
886	ENSMUSG00000027806	Tsc22d2	1	7.54172	0.0280456	0.446318
887	ENSMUSG00000018796	Acsl1	4	11.7682	0.0281252	0.446318
888	ENSMUSG00000032279	Idh3a	1	7.31862	0.028327	0.446318
889	ENSMUSG00000070385	Ampd1	1	2.86955	0.0280239	0.446318
890	ENSMUSG00000020635	Fkbp1b	1	3.59664	0.027842	0.446318
891	ENSMUSG00000038462	Uqcrfs1	1	7.14147	0.0281341	0.446318
892	ENSMUSG00000026896	Ifih1	3	5.06478	0.0279893	0.446318
893	ENSMUSG00000042613	Pbxip1	4	19.4936	0.0278965	0.446318
894	ENSMUSG00000024590	Lmnb1	2	9.08752	0.0281231	0.446318
895	ENSMUSG00000001761	Smo	1	7.156	0.0278101	0.446318
896	ENSMUSG00000032330	Cox7a2	1	6.92023	0.0277428	0.446318
897	ENSMUSG00000038658	Ric1	6	25.8225	0.0282658	0.446318
898	ENSMUSG00000020003	Pex7	1	4.68643	0.0277272	0.446318
899	ENSMUSG00000024383	Map3k2	1	7.38234	0.0277635	0.446318
900	ENSMUSG00000021951	Eef1akmt1	1	5.54036	0.0280945	0.446318
901	ENSMUSG00000036617	Etl4	8	22.6505	0.0282561	0.446318
902	ENSMUSG00000026672	Optn	4	13.3658	0.028299	0.446318
903	ENSMUSG00000032565	Nudt16	3	11.7853	0.0280154	0.446318
904	ENSMUSG00000050335	Lgals3	4	20.6546	0.0279636	0.446318
905	ENSMUSG00000062937	Mtap	1	6.88152	0.028338	0.446318
906	ENSMUSG00000022206	Npr3	1	4.33948	0.0283466	0.446318
907	ENSMUSG00000063873	Slc24a3	2	6.24776	0.0286192	0.447028
908	ENSMUSG00000031538	Plat	1	6.40514	0.0287083	0.447028
909	ENSMUSG00000006398	Cdc20	2	8.22767	0.0286996	0.447028
910	ENSMUSG00000041028	Ghitm	2	13.6115	0.0286586	0.447028
911	ENSMUSG00000074884	Serf2	6	29.3912	0.0287621	0.447028
912	ENSMUSG00000039985	Sinhcaf	6	20.4625	0.0286056	0.447028
913	ENSMUSG00000027642	Rpn2	8	36.8527	0.0286068	0.447028
914	ENSMUSG00000032253	Phip	15	58.3621	0.0287192	0.447028
915	ENSMUSG00000041040	Fam117b	2	8.73812	0.0287191	0.447028
916	ENSMUSG00000025857	Dnaaf5	1	6.46559	0.028435	0.447028
917	ENSMUSG00000044408	Sptssa	1	6.12847	0.0287677	0.447028
918	ENSMUSG00000038807	Rap1gap2	4	20.0974	0.0286165	0.447028
919	ENSMUSG00000024542	Cep192	1	6.72244	0.0288392	0.447651
920	ENSMUSG00000015143	Actn1	2	16.3547	0.0288892	0.447668
921	ENSMUSG00000086567	Gm2830	1	3.19876	0.028903	0.447668
922	ENSMUSG00000003235	Eif2b5	2	9.55024	0.0291168	0.450001
923	ENSMUSG00000044938	Klhl31	1	7.79162	0.0290946	0.450001
924	ENSMUSG00000027472	Pdrg1	7	21.4134	0.0292224	0.451144
925	ENSMUSG00000072082	Ccnf	1	5.85739	0.0293223	0.452198
926	ENSMUSG00000036879	Phkb	9	37.4147	0.0294105	0.452835
927	ENSMUSG00000075391	Gm13443	1	5.8802	0.0294271	0.452835
928	ENSMUSG00000016559	H3f3b	4	24.1203	0.0295416	0.454106
929	ENSMUSG00000026463	Atp2b4	6	32.5534	0.0295881	0.454332
930	ENSMUSG00000026814	Eng	2	4.46512	0.0296847	0.455295
931	ENSMUSG00000070687	Htr1d	2	3.44736	0.0297147	0.455295
932	ENSMUSG00000075359	Gm20775	1	1.40017	0.0298805	0.457345
933	ENSMUSG00000069265	Hist1h3a	1	5.75714	0.0299136	0.457361
934	ENSMUSG00000024085	Man2a1	1	7.48325	0.0299676	0.457696
935	ENSMUSG00000026012	Cd28	1	4.36678	0.0300108	0.457865
936	ENSMUSG00000039157	Fam102a	2	8.8823	0.0301766	0.459904
937	ENSMUSG00000029434	Vps33a	1	6.8549	0.0302865	0.461086
938	ENSMUSG00000034300	Fam53c	2	12.0973	0.0303605	0.461505
939	ENSMUSG00000001924	Uba1	6	28.4377	0.0303787	0.461505
940	ENSMUSG00000038690	Atp5j2	4	16.4344	0.0304641	0.461818
941	ENSMUSG00000064210	Ano6	1	8.03615	0.030436	0.461818
942	ENSMUSG00000041476	Smpx	8	27.2517	0.0306164	0.462162
943	ENSMUSG00000028991	Mtor	4	16.9572	0.0305851	0.462162
944	ENSMUSG00000062510	Nsl1	3	9.06805	0.0306039	0.462162
945	ENSMUSG00000023942	Slc29a1	18	76.7859	0.0305805	0.462162
946	ENSMUSG00000020612	Prkar1a	4	26.6006	0.0312405	0.463249
947	ENSMUSG00000038618	Rassf7	2	10.2344	0.0308976	0.463249
948	ENSMUSG00000053560	Ier2	1	7.4861	0.0311581	0.463249
949	ENSMUSG00000026187	Xrcc5	1	6.81036	0.0309468	0.463249
950	ENSMUSG00000041548	Hspb8	2	11.1762	0.0311926	0.463249
951	ENSMUSG00000021403	Serpinb9b	1	3.98704	0.0309367	0.463249
952	ENSMUSG00000020473	Aebp1	3	16.9127	0.0312167	0.463249
953	ENSMUSG00000068227	Il2rb	1	4.11446	0.0307583	0.463249
954	ENSMUSG00000029059	Fam213b	1	2.0964	0.0310518	0.463249
955	ENSMUSG00000006699	Cdc42	2	14.3248	0.030863	0.463249
956	ENSMUSG00000019528	Gyg	4	15.3429	0.0311902	0.463249
957	ENSMUSG00000061665	Cd2ap	1	6.83474	0.031173	0.463249
958	ENSMUSG00000101330	Gm10193	1	0.793656	0.0308078	0.463249
959	ENSMUSG00000018899	Irf1	6	20.0891	0.0309422	0.463249
960	ENSMUSG00000056091	St3gal5	3	15.5054	0.0312263	0.463249
961	ENSMUSG00000066975	Cryba4	2	4.3489	0.0309586	0.463249
962	ENSMUSG00000061603	Akap6	1	8.74551	0.0310856	0.463249
963	ENSMUSG00000079428	Tceal7	1	5.81454	0.0313773	0.464023
964	ENSMUSG00000029287	Tgfbr3	1	4.53868	0.0313782	0.464023
965	ENSMUSG00000045414	1190002N15Rik	1	7.91798	0.0315742	0.464023
966	ENSMUSG00000063882	Uqcrh	5	20.6291	0.0316279	0.464023
967	ENSMUSG00000029414	Kntc1	1	6.07375	0.0316865	0.464023
968	ENSMUSG00000040488	Ltbp4	4	14.7803	0.0314631	0.464023
969	ENSMUSG00000037824	Tspan14	1	7.44893	0.0316276	0.464023
970	ENSMUSG00000028521	Slc35d1	4	14.2637	0.0317155	0.464023
971	ENSMUSG00000022540	Rogdi	2	9.47121	0.0314749	0.464023
972	ENSMUSG00000021182	Ccdc88c	2	9.53706	0.0316816	0.464023
973	ENSMUSG00000002280	Narfl	4	16.3112	0.0316408	0.464023
974	ENSMUSG00000023938	Aars2	1	5.69162	0.0316007	0.464023
975	ENSMUSG00000002835	Chaf1a	1	5.77179	0.0314937	0.464023
976	ENSMUSG00000038497	Tmco3	1	6.78621	0.0318175	0.464562
977	ENSMUSG00000030867	Plk1	1	6.02703	0.0317944	0.464562
978	ENSMUSG00000028136	Snx27	2	12.0219	0.0319414	0.464942
979	ENSMUSG00000018541	Cwc25	4	13.7761	0.0319197	0.464942
980	ENSMUSG00000062929	Cfl2	1	8.62394	0.031902	0.464942
981	ENSMUSG00000056643	Chst13	1	4.95275	0.032575	0.465291
982	ENSMUSG00000001687	Ubl3	2	11.9632	0.0325668	0.465291
983	ENSMUSG00000031948	Kars	3	16.3279	0.0325735	0.465291
984	ENSMUSG00000048546	Tob2	1	6.75196	0.0325192	0.465291
985	ENSMUSG00000027803	Wwtr1	2	12.7533	0.0322611	0.465291
986	ENSMUSG00000037940	Inpp4b	4	20.8692	0.0322031	0.465291
987	ENSMUSG00000031902	Nfatc3	1	7.237	0.0324963	0.465291
988	ENSMUSG00000055943	Emc7	1	7.16278	0.0320851	0.465291
989	ENSMUSG00000055148	Klf2	1	5.2555	0.0321923	0.465291
990	ENSMUSG00000079363	Gbp4	1	3.54016	0.0321489	0.465291
991	ENSMUSG00000035898	Uba6	3	15.4409	0.0320631	0.465291
992	ENSMUSG00000048232	Fbxo10	1	6.28252	0.0323278	0.465291
993	ENSMUSG00000045664	Cdc42ep2	1	5.97369	0.0322643	0.465291
994	ENSMUSG00000046603	Tcaim	2	7.01122	0.0323263	0.465291
995	ENSMUSG00000020821	Kif1c	5	31.3386	0.0324489	0.465291
996	ENSMUSG00000021748	Pdhb	1	7.19222	0.032128	0.465291
997	ENSMUSG00000066850	Vmn1r65	1	4.03297	0.0325368	0.465291
998	ENSMUSG00000031400	G6pdx	4	13.7962	0.0324359	0.465291
999	ENSMUSG00000039376	Synpo2l	3	22.0504	0.032585	0.465291
1000	ENSMUSG00000032336	Nptn	11	47.6666	0.0326245	0.465388
1001	ENSMUSG00000073982	Rhog	2	6.79006	0.0326625	0.465465
1002	ENSMUSG00000029683	Lmod2	1	7.67371	0.0330166	0.46683
1003	ENSMUSG00000022799	Arhgap31	3	13.1897	0.0329192	0.46683
1004	ENSMUSG00000075229	Ccdc58	2	8.84133	0.0330133	0.46683
1005	ENSMUSG00000021318	Gli3	3	14.2071	0.0331631	0.46683
1006	ENSMUSG00000001333	Sync	2	13.1155	0.0330059	0.46683
1007	ENSMUSG00000069114	Zbtb10	1	6.13127	0.0331414	0.46683
1008	ENSMUSG00000031022	BC051019	3	8.26409	0.0332152	0.46683
1009	ENSMUSG00000028470	Hint2	2	7.40152	0.033092	0.46683
1010	ENSMUSG00000028396	2310002L09Rik	1	2.98898	0.0328623	0.46683
1011	ENSMUSG00000052928	Ctif	1	7.64531	0.0328563	0.46683
1012	ENSMUSG00000032246	Calml4	2	4.66192	0.0330357	0.46683
1013	ENSMUSG00000018042	Cyb5r3	3	18.3135	0.0332164	0.46683
1014	ENSMUSG00000025037	Maoa	1	6.65394	0.0331939	0.46683
1015	ENSMUSG00000033207	Mamdc2	1	6.74977	0.0331035	0.46683
1016	ENSMUSG00000038543	BC028528	2	4.28704	0.0333243	0.467425
1017	ENSMUSG00000023249	Parp3	6	30.1937	0.0333158	0.467425
1018	ENSMUSG00000031568	Rwdd4a	5	17.0866	0.0333738	0.46766
1019	ENSMUSG00000074865	Zfp934	2	3.5709	0.0334088	0.46769
1020	ENSMUSG00000044149	Nkrf	1	5.70807	0.0335446	0.469132
1021	ENSMUSG00000037966	Ninj1	3	8.45051	0.0336533	0.46927
1022	ENSMUSG00000005142	Man2b1	1	6.46495	0.0336444	0.46927
1023	ENSMUSG00000095217	Hist1h2bn	1	5.94259	0.0336347	0.46927
1024	ENSMUSG00000028982	Slc25a33	1	4.91378	0.0337591	0.469828
1025	ENSMUSG00000021133	Susd6	1	8.49527	0.0337352	0.469828
1026	ENSMUSG00000037933	Bicd2	2	15.3274	0.0339109	0.470106
1027	ENSMUSG00000020903	Stx8	5	18.1158	0.0338452	0.470106
1028	ENSMUSG00000034898	Filip1	3	13.99	0.0338365	0.470106
1029	ENSMUSG00000022836	Mylk	2	11.0077	0.0338965	0.470106
1030	ENSMUSG00000034290	Nek9	1	7.9604	0.0341832	0.473421
1031	ENSMUSG00000024854	Pold4	1	5.66953	0.0344268	0.47553
1032	ENSMUSG00000031530	Dusp4	1	6.35885	0.0344383	0.47553
1033	ENSMUSG00000031790	Mmp15	1	8.07589	0.0344688	0.47553
1034	ENSMUSG00000097508	Pold4	1	5.66953	0.0344268	0.47553
1035	ENSMUSG00000038412	Higd1a	1	5.67132	0.0345234	0.475822
1036	ENSMUSG00000074934	Grem1	1	7.76748	0.0345569	0.475824
1037	ENSMUSG00000026675	Hsd17b7	4	13.5892	0.0347438	0.477937
1038	ENSMUSG00000070564	Ntn5	2	6.16307	0.0348075	0.478352
1039	ENSMUSG00000052681	Rap1b	1	7.47983	0.0348524	0.478508
1040	ENSMUSG00000029455	Aldh2	3	17.0046	0.0349504	0.479392
1041	ENSMUSG00000031231	Cox7b	2	12.6792	0.0350698	0.480567
1042	ENSMUSG00000039959	Hip1	1	8.30536	0.0351997	0.481422
1043	ENSMUSG00000105340	Gm42878	1	4.55242	0.0351695	0.481422
1044	ENSMUSG00000040276	Pacsin1	3	8.81352	0.0353437	0.482006
1045	ENSMUSG00000033530	Ttc7b	1	6.3039	0.0353339	0.482006
1046	ENSMUSG00000042599	Kdm7a	2	12.1918	0.035309	0.482006
1047	ENSMUSG00000026255	Efhd1	1	4.19467	0.0355526	0.484392
1048	ENSMUSG00000109336	Samd4b	1	6.78084	0.0357583	0.485489
1049	ENSMUSG00000039497	Dse	1	6.84316	0.0358373	0.485489
1050	ENSMUSG00000082794	Gm6806	1	4.5214	0.0358347	0.485489
1051	ENSMUSG00000048327	Ckap2l	1	6.43632	0.0357172	0.485489
1052	ENSMUSG00000042734	Ttc9	1	6.8279	0.0358023	0.485489
1053	ENSMUSG00000069272	Hist1h2ae	1	6.1769	0.0357491	0.485489
1054	ENSMUSG00000031461	Myom2	5	23.5002	0.0359341	0.485876
1055	ENSMUSG00000096010	Hist4h4	1	6.54034	0.0359223	0.485876
1056	ENSMUSG00000056501	Cebpb	1	6.71025	0.0361239	0.486942
1057	ENSMUSG00000024219	Anks1	3	14.0236	0.0360826	0.486942
1058	ENSMUSG00000038280	Ostm1	2	10.8935	0.0361237	0.486942
1059	ENSMUSG00000036139	Hoxc9	1	5.39502	0.0361494	0.486942
1060	ENSMUSG00000021250	Fos	2	7.59709	0.0362651	0.487633
1061	ENSMUSG00000033036	Gm7879	1	3.85984	0.0363033	0.487633
1062	ENSMUSG00000039191	Rbpj	3	15.9594	0.0362745	0.487633
1063	ENSMUSG00000039473	Ubn1	1	7.54176	0.0363718	0.488094
1064	ENSMUSG00000038119	Cdon	4	26.6642	0.0366058	0.488632
1065	ENSMUSG00000045382	Cxcr4	2	11.2564	0.0364589	0.488632
1066	ENSMUSG00000019866	Crybg1	1	6.22424	0.0365562	0.488632
1067	ENSMUSG00000071540	3425401B19Rik	1	5.33134	0.0366174	0.488632
1068	ENSMUSG00000003352	Cacnb3	2	12.2826	0.0365567	0.488632
1069	ENSMUSG00000004508	Gab2	1	6.48771	0.0365495	0.488632
1070	ENSMUSG00000024944	Arl2	2	10.3718	0.0366859	0.489089
1071	ENSMUSG00000028328	Tmod1	2	9.2673	0.0369157	0.491692
1072	ENSMUSG00000048720	Tbc1d12	1	5.49987	0.0371098	0.492097
1073	ENSMUSG00000052957	Gas1	1	7.51766	0.037153	0.492097
1074	ENSMUSG00000029490	Mfsd7a	1	7.21541	0.0370239	0.492097
1075	ENSMUSG00000031782	Coq9	6	24.8542	0.0370617	0.492097
1076	ENSMUSG00000024074	Crim1	1	6.13501	0.0371422	0.492097
1077	ENSMUSG00000049600	Zbtb45	2	8.44155	0.0370125	0.492097
1078	ENSMUSG00000045328	Cenpe	1	7.06166	0.0373089	0.493245
1079	ENSMUSG00000082319	Gm8822	1	5.9695	0.0372949	0.493245
1080	ENSMUSG00000024127	Prepl	2	13.4046	0.0373859	0.493805
1081	ENSMUSG00000075122	Cd80	1	6.72335	0.0375873	0.494633
1082	ENSMUSG00000037204	Atg101	1	5.92742	0.0375396	0.494633
1083	ENSMUSG00000022120	Rnf219	1	5.47802	0.0375345	0.494633
1084	ENSMUSG00000079334	Naa80	3	9.64927	0.0375611	0.494633
1085	ENSMUSG00000029020	Mfn2	6	24.6519	0.0376366	0.494826
1086	ENSMUSG00000024486	Hbegf	1	6.21725	0.0378064	0.496392
1087	ENSMUSG00000038253	Hoxa5	1	4.19049	0.0378253	0.496392
1088	ENSMUSG00000030313	Dennd5b	5	19.9862	0.0381092	0.498741
1089	ENSMUSG00000031684	Slc10a7	1	5.92751	0.0380844	0.498741
1090	ENSMUSG00000051185	Fam174a	2	9.10287	0.0380781	0.498741
1091	ENSMUSG00000030315	Vgll4	6	23.3851	0.0382279	0.498922
1092	ENSMUSG00000029860	Zyx	2	15.244	0.0381947	0.498922
1093	ENSMUSG00000090115	Usp49	2	7.77122	0.0381997	0.498922
1094	ENSMUSG00000026495	Efcab2	1	3.7827	0.0382862	0.499225
1095	ENSMUSG00000044600	Smim7	3	14.9885	0.038446	0.500851
1096	ENSMUSG00000028093	Acp6	7	21.3029	0.0385771	0.50177
1097	ENSMUSG00000030203	Dusp16	2	10.198	0.0385868	0.50177
1098	ENSMUSG00000022546	Gpt	1	4.86232	0.0386594	0.502197
1099	ENSMUSG00000056216	Cebpg	2	10.3756	0.0386901	0.502197
1100	ENSMUSG00000058806	Col13a1	4	11.0441	0.0388092	0.503285
1101	ENSMUSG00000102252	Snrpn	2	6.77702	0.038976	0.504989
1102	ENSMUSG00000058587	Tmod3	1	6.78196	0.0390298	0.505227
1103	ENSMUSG00000053774	Ubxn7	1	7.55189	0.0391173	0.505312
1104	ENSMUSG00000025995	Wdr75	8	30.289	0.0391532	0.505312
1105	ENSMUSG00000020228	Helb	3	10.137	0.0391129	0.505312
1106	ENSMUSG00000004270	Lpcat3	7	22.2031	0.0391781	0.505312
1107	ENSMUSG00000099583	Hist1h3d	1	6.40442	0.0393366	0.506899
1108	ENSMUSG00000024218	Taf11	2	10.0138	0.0394517	0.507923
1109	ENSMUSG00000015711	Prune1	2	9.87657	0.0395287	0.508219
1110	ENSMUSG00000031636	Pdlim3	1	7.88002	0.039546	0.508219
1111	ENSMUSG00000036918	Ttc7	5	18.8071	0.0397226	0.51003
1112	ENSMUSG00000031532	Saraf	1	7.52142	0.040031	0.511228
1113	ENSMUSG00000048489	Depp1	2	9.31819	0.0399571	0.511228
1114	ENSMUSG00000047591	Mafa	1	5.1594	0.0398966	0.511228
1115	ENSMUSG00000002870	Mcm2	1	6.45925	0.0400239	0.511228
1116	ENSMUSG00000021770	Samd8	4	21.5805	0.0399735	0.511228
1117	ENSMUSG00000069307	Hist1h2bq	3	9.81458	0.0399466	0.511228
1118	ENSMUSG00000028779	Pef1	1	6.55496	0.0402413	0.511624
1119	ENSMUSG00000002963	Pnkp	7	20.1097	0.0402003	0.511624
1120	ENSMUSG00000054027	Nt5dc3	1	7.29189	0.0402388	0.511624
1121	ENSMUSG00000078851	Hist3h2a	1	5.76127	0.0402041	0.511624
1122	ENSMUSG00000040681	Hmgn1	1	7.60051	0.0402013	0.511624
1123	ENSMUSG00000019564	Arid3a	4	11.654	0.0404746	0.512981
1124	ENSMUSG00000029859	Epha1	1	5.58256	0.0404107	0.512981
1125	ENSMUSG00000006050	Sra1	4	18.4319	0.0404474	0.512981
1126	ENSMUSG00000015652	Steap1	1	4.53282	0.0404919	0.512981
1127	ENSMUSG00000031737	Irx5	1	6.0338	0.0405899	0.513766
1128	ENSMUSG00000055239	Kcmf1	1	7.48766	0.0406285	0.513799
1129	ENSMUSG00000021175	Cdca7l	3	9.0416	0.040695	0.514185
1130	ENSMUSG00000040389	Wdr47	4	14.3949	0.0410594	0.515423
1131	ENSMUSG00000030654	Arl6ip1	1	6.73878	0.0409188	0.515423
1132	ENSMUSG00000025512	Chid1	7	25.5753	0.0410821	0.515423
1133	ENSMUSG00000035314	Gdpd5	1	6.12016	0.041023	0.515423
1134	ENSMUSG00000031701	Dnaja2	1	8.81053	0.0410528	0.515423
1135	ENSMUSG00000030528	Blm	2	6.07272	0.0408488	0.515423
1136	ENSMUSG00000046169	Adamts6	1	7.43221	0.0409116	0.515423
1137	ENSMUSG00000027680	Fxr1	2	15.172	0.0409584	0.515423
1138	ENSMUSG00000092260	Zfp963	1	4.18987	0.0412563	0.517154
1139	ENSMUSG00000028415	Spink4	1	2.02867	0.041323	0.517535
1140	ENSMUSG00000028860	Sytl1	2	5.16367	0.0414867	0.517813
1141	ENSMUSG00000020023	Tmcc3	4	13.0937	0.0414575	0.517813
1142	ENSMUSG00000028164	Manba	1	4.48447	0.041403	0.517813
1143	ENSMUSG00000032218	Ccnb2	1	6.16811	0.0414903	0.517813
1144	ENSMUSG00000020722	Cacng1	1	7.88441	0.041764	0.519994
1145	ENSMUSG00000062248	Cks2	1	5.70977	0.0417745	0.519994
1146	ENSMUSG00000001054	Rmnd5b	3	9.52273	0.0417469	0.519994
1147	ENSMUSG00000074170	Plekhf1	1	5.59341	0.0419032	0.520688
1148	ENSMUSG00000048939	Atp13a5	1	1.8751	0.041871	0.520688
1149	ENSMUSG00000030399	Ckm	1	7.63717	0.0420615	0.521745
1150	ENSMUSG00000031939	Taf1d	2	11.1386	0.0420585	0.521745
1151	ENSMUSG00000051339	2900026A02Rik	1	7.37063	0.0421969	0.522971
1152	ENSMUSG00000047777	Phf13	1	6.15925	0.0423226	0.524073
1153	ENSMUSG00000078949	R3hdml	1	6.9905	0.0426852	0.526408
1154	ENSMUSG00000022514	Il1rap	2	5.8752	0.0425765	0.526408
1155	ENSMUSG00000096458	Moap1	2	5.76793	0.0426643	0.526408
1156	ENSMUSG00000026003	Acadl	2	11.2055	0.0426957	0.526408
1157	ENSMUSG00000048376	F2r	1	7.86634	0.0426687	0.526408
1158	ENSMUSG00000049299	Trappc1	3	11.8916	0.0427772	0.526503
1159	ENSMUSG00000079654	Prrt4	1	4.90728	0.042757	0.526503
1160	ENSMUSG00000037503	Fam168b	4	19.8234	0.0428972	0.527524
1161	ENSMUSG00000035673	Sbno2	1	7.43201	0.0429382	0.527574
1162	ENSMUSG00000037710	Cisd1	1	6.27066	0.0431512	0.529735
1163	ENSMUSG00000031749	St3gal2	4	12.5152	0.0432572	0.530126
1164	ENSMUSG00000036053	Fmnl2	5	15.9018	0.0432574	0.530126
1165	ENSMUSG00000027379	Bub1	2	8.43736	0.0433335	0.530602
1166	ENSMUSG00000064147	Rab44	2	7.13656	0.0436635	0.53145
1167	ENSMUSG00000017386	Traf4	3	18.0752	0.0436527	0.53145
1168	ENSMUSG00000021373	Cap2	3	11.1745	0.0434978	0.53145
1169	ENSMUSG00000052406	Rexo4	8	24.6918	0.0436091	0.53145
1170	ENSMUSG00000020067	Mypn	1	6.48712	0.0434991	0.53145
1171	ENSMUSG00000003134	Tbc1d8	4	15.3398	0.0435831	0.53145
1172	ENSMUSG00000032786	Alas1	8	27.247	0.0435535	0.53145
1173	ENSMUSG00000052456	Asna1	1	7.58238	0.0439129	0.532668
1174	ENSMUSG00000002289	Angptl4	4	13.9398	0.0439097	0.532668
1175	ENSMUSG00000023868	Pde10a	7	14.2483	0.0439048	0.532668
1176	ENSMUSG00000056531	Ccdc18	1	4.33731	0.0438938	0.532668
1177	ENSMUSG00000062380	Tubb3	1	6.15359	0.0440279	0.532704
1178	ENSMUSG00000063646	Jakmip1	4	11.2836	0.044008	0.532704
1179	ENSMUSG00000034575	Tent4a	1	6.60862	0.0439561	0.532704
1180	ENSMUSG00000019777	Hdac2	3	13.8753	0.0444097	0.533115
1181	ENSMUSG00000022157	Mcpt8	1	4.75839	0.0442851	0.533115
1182	ENSMUSG00000027163	Commd9	1	5.67568	0.0442312	0.533115
1183	ENSMUSG00000025825	Iscu	5	18.4982	0.0444126	0.533115
1184	ENSMUSG00000075595	Zfp652	4	20.17	0.0443189	0.533115
1185	ENSMUSG00000030157	Clec2d	1	6.34877	0.0444356	0.533115
1186	ENSMUSG00000022054	Nefm	1	3.20708	0.044358	0.533115
1187	ENSMUSG00000034858	Fam214a	2	9.82037	0.0444295	0.533115
1188	ENSMUSG00000030978	Rrm1	1	7.89757	0.044369	0.533115
1189	ENSMUSG00000024785	Rcl1	1	5.67355	0.0443507	0.533115
1190	ENSMUSG00000063953	Amd2	1	5.18134	0.0446361	0.53377
1191	ENSMUSG00000033059	Pygb	2	8.08907	0.0446398	0.53377
1192	ENSMUSG00000040158	Tax1bp3	3	15.6691	0.0446202	0.53377
1193	ENSMUSG00000071516	Hist1h2ai	1	6.51196	0.0446249	0.53377
1194	ENSMUSG00000039041	Adrm1	5	17.3428	0.0447354	0.534464
1195	ENSMUSG00000041733	Coq5	1	6.21788	0.0448019	0.534811
1196	ENSMUSG00000071984	Fndc1	5	23.2592	0.0449279	0.535867
1197	ENSMUSG00000004207	Psap	5	30.8409	0.0450381	0.535884
1198	ENSMUSG00000044709	Gemin7	4	13.3103	0.0450797	0.535884
1199	ENSMUSG00000025329	Padi1	1	2.61637	0.0450526	0.535884
1200	ENSMUSG00000038587	Akap12	1	5.61219	0.0450383	0.535884
1201	ENSMUSG00000038859	Baiap2l1	2	13.2428	0.0451965	0.536433
1202	ENSMUSG00000038039	Gcc2	6	20.3499	0.045201	0.536433
1203	ENSMUSG00000038524	Fchsd1	2	7.73004	0.0452388	0.536435
1204	ENSMUSG00000054484	Tmem62	4	15.966	0.0453501	0.537309
1205	ENSMUSG00000031765	Mt1	1	7.02677	0.0454375	0.537897
1206	ENSMUSG00000002661	Alkbh7	2	6.44554	0.0457216	0.538246
1207	ENSMUSG00000037016	Frem2	1	5.45174	0.0456777	0.538246
1208	ENSMUSG00000039263	Npepl1	4	14.9556	0.0455407	0.538246
1209	ENSMUSG00000007476	Lrrc8a	2	10.4857	0.0458047	0.538246
1210	ENSMUSG00000069539	Scyl2	7	24.5918	0.0455955	0.538246
1211	ENSMUSG00000047126	Cltc	5	28.9704	0.0458066	0.538246
1212	ENSMUSG00000037992	Rara	5	19.1932	0.0457867	0.538246
1213	ENSMUSG00000015290	Ubl4a	5	14.3309	0.0456237	0.538246
1214	ENSMUSG00000091474	2610021A01Rik	1	5.55548	0.0455911	0.538246
1215	ENSMUSG00000013419	Zfp651	1	6.72483	0.0459459	0.539099
1216	ENSMUSG00000046768	Rhoj	2	9.20073	0.0459547	0.539099
1217	ENSMUSG00000050295	Foxc1	1	5.79759	0.0461289	0.540698
1218	ENSMUSG00000007827	Ankrd26	2	7.1969	0.0461825	0.540881
1219	ENSMUSG00000039055	Eme1	2	4.35266	0.0462658	0.541413
1220	ENSMUSG00000020534	Shmt1	4	9.5782	0.0463141	0.541533
1221	ENSMUSG00000000184	Ccnd2	1	6.24077	0.0463979	0.542069
1222	ENSMUSG00000030884	Uqcrc2	4	13.4043	0.0465561	0.54325
1223	ENSMUSG00000003062	Stard3nl	1	5.55496	0.0465752	0.54325
1224	ENSMUSG00000001119	Col6a1	2	9.542	0.0466148	0.543268
1225	ENSMUSG00000008892	Vdac3	2	11.3976	0.0469638	0.544666
1226	ENSMUSG00000032737	Inppl1	4	28.802	0.0469324	0.544666
1227	ENSMUSG00000078681	Tm2d3	2	7.03233	0.0468511	0.544666
1228	ENSMUSG00000000282	Mnt	2	7.85072	0.046909	0.544666
1229	ENSMUSG00000031924	Cyb5b	1	7.99864	0.0467959	0.544666
1230	ENSMUSG00000034555	Tex16	1	1.75553	0.0468668	0.544666
1231	ENSMUSG00000020022	Ndufa12	3	12.4778	0.0471269	0.546113
1232	ENSMUSG00000090247	Bloc1s1	3	10.9447	0.0472523	0.547122
1233	ENSMUSG00000031246	Sh3bgrl	2	9.77831	0.0472981	0.547208
1234	ENSMUSG00000025204	Ndufb8	6	16.8933	0.0473538	0.547408
1235	ENSMUSG00000027673	Ndufb5	6	25.392	0.0474699	0.548306
1236	ENSMUSG00000060260	Pwwp2b	2	7.01585	0.0476511	0.54906
1237	ENSMUSG00000082588	Gm15443	1	3.82093	0.0476387	0.54906
1238	ENSMUSG00000047843	Bri3	2	9.76362	0.0476326	0.54906
1239	ENSMUSG00000020621	Rdh14	1	5.53723	0.0476891	0.54906
1240	ENSMUSG00000065954	Tacc1	2	14.3121	0.0477331	0.549124
1241	ENSMUSG00000020604	Arsg	1	3.14368	0.0477759	0.549173
1242	ENSMUSG00000020251	Glt8d2	2	5.7523	0.0479774	0.551045
1243	ENSMUSG00000015671	Psma2	1	7.39829	0.0481749	0.551688
1244	ENSMUSG00000032261	Sh3bgrl2	3	7.34281	0.0481542	0.551688
1245	ENSMUSG00000029432	Nipsnap2	4	14.7714	0.0481881	0.551688
1246	ENSMUSG00000029366	Dck	1	5.66607	0.0481229	0.551688
1247	ENSMUSG00000039630	Hnrnpu	6	35.2002	0.0483564	0.552743
1248	ENSMUSG00000034295	Fhod3	1	7.06398	0.0483577	0.552743
1249	ENSMUSG00000022382	Wnt7b	2	4.85164	0.0483976	0.552755
1250	ENSMUSG00000031198	Fundc2	1	7.01578	0.0485997	0.553053
1251	ENSMUSG00000038949	Cnst	3	11.2654	0.0484648	0.553053
1252	ENSMUSG00000025246	Tbl1x	2	12.3909	0.0486175	0.553053
1253	ENSMUSG00000042857	Gm9776	1	4.45077	0.0485129	0.553053
1254	ENSMUSG00000020653	Klf11	1	5.59446	0.0485834	0.553053
1255	ENSMUSG00000010154	Spire2	1	4.96208	0.0487459	0.553631
1256	ENSMUSG00000038507	Parp12	2	8.21751	0.0487078	0.553631
1257	ENSMUSG00000022587	Ly6e	10	27.71	0.0489805	0.555853
1258	ENSMUSG00000009681	Bcr	1	7.32178	0.0490322	0.555997
1259	ENSMUSG00000022450	Ndufa6	1	6.46583	0.049193	0.557377
1260	ENSMUSG00000025103	Btbd1	1	7.35973	0.0492823	0.557503
1261	ENSMUSG00000043885	Slc36a4	2	8.23356	0.0492668	0.557503
1262	ENSMUSG00000028656	Cap1	7	34.8804	0.0494997	0.557984
1263	ENSMUSG00000033596	Rfwd3	1	6.55091	0.0495595	0.557984
1264	ENSMUSG00000026196	Bard1	1	5.67617	0.0494303	0.557984
1265	ENSMUSG00000056900	Usp13	4	16.7184	0.0493854	0.557984
1266	ENSMUSG00000034422	Parp14	2	8.28192	0.0494495	0.557984
1267	ENSMUSG00000026458	Ppfia4	6	28.0116	0.0495252	0.557984
1268	ENSMUSG00000001666	Ddt	1	4.82479	0.049763	0.559428
1269	ENSMUSG00000081051	Gm15427	1	5.88675	0.0497662	0.559428
1270	ENSMUSG00000038515	Grtp1	1	6.09187	0.0498951	0.559995
1271	ENSMUSG00000026341	Actr3	10	41.3115	0.0498646	0.559995
1272	ENSMUSG00000031903	Pla2g15	1	5.83085	0.0500902	0.561659
1273	ENSMUSG00000000628	Hk2	3	13.0446	0.0501221	0.561659
1274	ENSMUSG00000033940	Brk1	1	6.89977	0.0503928	0.562924
1275	ENSMUSG00000024357	Sil1	1	6.33755	0.050318	0.562924
1276	ENSMUSG00000061451	Tmem151a	1	5.27232	0.0502995	0.562924
1277	ENSMUSG00000012123	Crybg2	2	7.24783	0.0503733	0.562924
1278	ENSMUSG00000023034	Nr4a1	1	5.43952	0.0506406	0.564523
1279	ENSMUSG00000024900	Cpt1a	1	6.75214	0.0506507	0.564523
1280	ENSMUSG00000055723	Rras2	1	7.33133	0.0506547	0.564523
1281	ENSMUSG00000038481	Cdk19	1	6.33187	0.0507395	0.565026
1282	ENSMUSG00000020189	Osbpl8	2	12.9601	0.0508309	0.565603
1283	ENSMUSG00000031748	Gnao1	7	29.8792	0.0509977	0.566174
1284	ENSMUSG00000035268	Pkig	8	35.8072	0.0510013	0.566174
1285	ENSMUSG00000033066	Gas7	2	6.34839	0.0509721	0.566174
1286	ENSMUSG00000021569	Trip13	1	4.97719	0.0510988	0.566816
1287	ENSMUSG00000020085	Aifm2	5	15.1088	0.0511784	0.567257
1288	ENSMUSG00000026926	Pmpca	5	21.179	0.0514223	0.569076
1289	ENSMUSG00000008450	Nutf2	1	5.6564	0.0514178	0.569076
1290	ENSMUSG00000031285	Dcx	2	5.70698	0.0514722	0.569187
1291	ENSMUSG00000003032	Klf4	3	8.64119	0.0515757	0.569448
1292	ENSMUSG00000022040	Ephx2	1	2.11524	0.0515562	0.569448
1293	ENSMUSG00000044894	Uqcrq	4	19.2343	0.0516356	0.569669
1294	ENSMUSG00000024593	Megf10	2	15.4068	0.0516954	0.569888
1295	ENSMUSG00000020840	Blmh	6	19.281	0.0518435	0.57108
1296	ENSMUSG00000061536	Sec22c	2	8.99104	0.0521582	0.57307
1297	ENSMUSG00000029407	Uso1	1	8.20041	0.0521054	0.57307
1298	ENSMUSG00000029713	Gnb2	12	53.9661	0.052185	0.57307
1299	ENSMUSG00000038252	Ncapd2	8	25.9772	0.0521801	0.57307
1300	ENSMUSG00000001995	Sipa1l2	1	6.43453	0.0524771	0.573521
1301	ENSMUSG00000060519	Tor3a	7	31.9029	0.0525375	0.573521
1302	ENSMUSG00000021140	Pcnx	1	7.56432	0.0526281	0.573521
1303	ENSMUSG00000022389	Tef	6	27.4816	0.0524383	0.573521
1304	ENSMUSG00000032020	Ubash3b	3	12.3107	0.0526033	0.573521
1305	ENSMUSG00000007812	Zfp655	2	10.7579	0.0524372	0.573521
1306	ENSMUSG00000048661	Lemd3	2	10.7835	0.0526233	0.573521
1307	ENSMUSG00000021548	Ccnh	4	14.688	0.0526203	0.573521
1308	ENSMUSG00000044345	Marveld1	2	10.9295	0.0524467	0.573521
1309	ENSMUSG00000033453	Adamts15	1	3.13677	0.0525248	0.573521
1310	ENSMUSG00000000743	Chmp1a	3	13.1869	0.0531971	0.576755
1311	ENSMUSG00000030225	Dera	1	5.30729	0.0529702	0.576755
1312	ENSMUSG00000031286	Glt28d2	1	4.66342	0.0531452	0.576755
1313	ENSMUSG00000028525	Pde4b	5	16.5361	0.0530115	0.576755
1314	ENSMUSG00000071528	Usmg5	1	6.98353	0.0532098	0.576755
1315	ENSMUSG00000018697	Aatf	4	16.1568	0.053174	0.576755
1316	ENSMUSG00000047735	Samd9l	1	4.97584	0.0531744	0.576755
1317	ENSMUSG00000024810	Il33	1	2.35201	0.0532483	0.576755
1318	ENSMUSG00000042804	Gpr153	3	12.3813	0.0533211	0.576764
1319	ENSMUSG00000054752	Fsd1l	5	19.9075	0.053332	0.576764
1320	ENSMUSG00000005148	Klf5	1	7.9156	0.0533704	0.576764
1321	ENSMUSG00000026494	Kif26b	3	16.1252	0.0536238	0.579064
1322	ENSMUSG00000050234	Gja4	1	1.46603	0.0537303	0.579775
1323	ENSMUSG00000038644	Pold1	3	8.75276	0.054096	0.581037
1324	ENSMUSG00000027281	Slx4ip	5	13.779	0.0540434	0.581037
1325	ENSMUSG00000020307	Cdc34	2	12.8186	0.0540109	0.581037
1326	ENSMUSG00000001211	Agpat3	10	38.714	0.0541731	0.581037
1327	ENSMUSG00000023092	Fhl1	9	42.8197	0.0540837	0.581037
1328	ENSMUSG00000038260	Trpm4	1	5.98937	0.0541649	0.581037
1329	ENSMUSG00000034394	Lif	3	13.9372	0.0539659	0.581037
1330	ENSMUSG00000027288	Zfp106	7	32.9797	0.0538951	0.581037
1331	ENSMUSG00000032648	Pygm	3	12.5501	0.0543383	0.58162
1332	ENSMUSG00000059897	Zfp930	1	4.96457	0.0542935	0.58162
1333	ENSMUSG00000032348	Gsta4	1	4.93993	0.0543905	0.58162
1334	ENSMUSG00000058883	Zfp708	2	2.8403	0.0543877	0.58162
1335	ENSMUSG00000038970	Lmtk2	1	7.07601	0.0544946	0.582296
1336	ENSMUSG00000007670	Khsrp	1	7.99605	0.0545522	0.582476
1337	ENSMUSG00000058447	Gm26920	1	1.81047	0.0548261	0.584943
1338	ENSMUSG00000087598	Zfp111	4	14.1019	0.0548653	0.584943
1339	ENSMUSG00000013858	Tmem259	5	21.1621	0.0549634	0.585115
1340	ENSMUSG00000031776	Arl2bp	2	14.1484	0.0549562	0.585115
1341	ENSMUSG00000055489	Ano5	1	6.44219	0.0550326	0.585414
1342	ENSMUSG00000026575	Nme7	4	12.9786	0.0551623	0.586356
1343	ENSMUSG00000040560	Wdr7	1	6.9735	0.0552593	0.58695
1344	ENSMUSG00000000632	Sez6	1	1.48809	0.0553893	0.587893
1345	ENSMUSG00000031295	Phka2	7	28.6684	0.0555504	0.588409
1346	ENSMUSG00000038146	Notch3	1	8.06174	0.0555796	0.588409
1347	ENSMUSG00000030509	Asb7	3	14.0872	0.0555353	0.588409
1348	ENSMUSG00000036104	Rab3gap1	4	22.0192	0.0556029	0.588409
1349	ENSMUSG00000024561	Mbd1	1	6.66896	0.0557535	0.588753
1350	ENSMUSG00000015013	Trappc2l	1	5.27293	0.0557058	0.588753
1351	ENSMUSG00000093989	Rnasek	2	8.68829	0.0557592	0.588753
1352	ENSMUSG00000020836	Coro6	5	24.4502	0.0558062	0.588813
1353	ENSMUSG00000032589	Bsn	2	7.00787	0.0562013	0.592544
1354	ENSMUSG00000004665	Cnn2	2	10.9464	0.0562733	0.592657
1355	ENSMUSG00000026062	Slc9a2	2	7.65932	0.0562951	0.592657
1356	ENSMUSG00000039058	Ak5	1	3.32751	0.0564234	0.593132
1357	ENSMUSG00000016918	Sulf1	8	33.6099	0.056414	0.593132
1358	ENSMUSG00000035397	Klf16	1	5.91363	0.0564918	0.593413
1359	ENSMUSG00000029452	Tmem116	1	0.758218	0.0566444	0.594578
1360	ENSMUSG00000069744	Psmb3	3	13.7112	0.0567455	0.595202
1361	ENSMUSG00000028268	Gbp3	1	1.44564	0.0568444	0.595801
1362	ENSMUSG00000042035	Igsf3	2	12.6159	0.0572438	0.596293
1363	ENSMUSG00000063412	Gm10131	1	4.96185	0.0570426	0.596293
1364	ENSMUSG00000029722	Agfg2	4	11.5214	0.057143	0.596293
1365	ENSMUSG00000043259	Fam13c	3	12.7025	0.0573512	0.596293
1366	ENSMUSG00000038250	Usp38	1	7.7503	0.0571299	0.596293
1367	ENSMUSG00000029156	Sgcb	1	7.98213	0.0573345	0.596293
1368	ENSMUSG00000060510	Zfp266	2	13.0795	0.0572262	0.596293
1369	ENSMUSG00000019951	Uhrf1bp1l	1	6.99977	0.0571225	0.596293
1370	ENSMUSG00000019822	Smpd2	5	16.0482	0.0573036	0.596293
1371	ENSMUSG00000022016	Akap11	2	14.4356	0.0572295	0.596293
1372	ENSMUSG00000029545	Acads	4	14.636	0.056959	0.596293
1373	ENSMUSG00000015668	Pdzd11	3	14.2033	0.0575251	0.597232
1374	ENSMUSG00000078453	Abracl	1	6.32634	0.057519	0.597232
1375	ENSMUSG00000064354	mt-Co2	1	9.25389	0.057948	0.598697
1376	ENSMUSG00000037111	Setd7	4	17.9473	0.05796	0.598697
1377	ENSMUSG00000020354	Sgcd	2	10.0851	0.0579201	0.598697
1378	ENSMUSG00000042724	Map3k9	1	4.67467	0.0579543	0.598697
1379	ENSMUSG00000049420	Tmem200a	1	4.15187	0.0578135	0.598697
1380	ENSMUSG00000042029	Ncapg2	1	6.65743	0.0578111	0.598697
1381	ENSMUSG00000041236	Vps41	1	7.07935	0.0578233	0.598697
1382	ENSMUSG00000034168	Irf2bpl	1	7.98628	0.0580672	0.598936
1383	ENSMUSG00000051483	Cbr1	1	5.27575	0.0580419	0.598936
1384	ENSMUSG00000037266	Rsrp1	6	30.208	0.0582145	0.599155
1385	ENSMUSG00000021038	Vipas39	2	9.5716	0.0581622	0.599155
1386	ENSMUSG00000039158	Akna	1	4.58457	0.0581776	0.599155
1387	ENSMUSG00000066551	Hmgb1	6	28.5942	0.0582613	0.599205
1388	ENSMUSG00000050777	Tmem37	1	6.12527	0.0583592	0.59978
1389	ENSMUSG00000048732	Klhl11	1	5.83261	0.0585041	0.599972
1390	ENSMUSG00000036894	Rap2b	1	6.27487	0.0584298	0.599972
1391	ENSMUSG00000033732	Sf3b3	1	7.79708	0.0584869	0.599972
1392	ENSMUSG00000032503	Arpp21	19	66.0644	0.0585686	0.600202
1393	ENSMUSG00000039007	Cpq	1	6.18273	0.0586357	0.600406
1394	ENSMUSG00000068114	Ccdc134	1	6.80668	0.0586727	0.600406
1395	ENSMUSG00000022452	Smdt1	3	13.4796	0.0587158	0.600416
1396	ENSMUSG00000037573	Tob1	1	7.69557	0.059205	0.604985
1397	ENSMUSG00000041845	Rhod	2	10.1183	0.0593007	0.605096
1398	ENSMUSG00000009487	Otog	1	6.7362	0.0592732	0.605096
1399	ENSMUSG00000032267	Usp28	1	7.51087	0.0593955	0.605302
1400	ENSMUSG00000017667	Zfp334	1	6.28286	0.0594058	0.605302
1401	ENSMUSG00000021290	Atp5mpl	1	6.52942	0.0595144	0.605976
1402	ENSMUSG00000022800	Fyttd1	10	38.6568	0.0598237	0.606509
1403	ENSMUSG00000032120	C2cd2l	1	5.92206	0.0597105	0.606509
1404	ENSMUSG00000016253	Nelfcd	5	13.7359	0.0597085	0.606509
1405	ENSMUSG00000078776	9530053A07Rik	2	6.09141	0.0598717	0.606509
1406	ENSMUSG00000046743	Fat4	1	5.52697	0.059664	0.606509
1407	ENSMUSG00000055027	Smyd1	2	13.4699	0.0599069	0.606509
1408	ENSMUSG00000101249	Gm29216	1	7.33058	0.0598053	0.606509
1409	ENSMUSG00000002365	Snx9	1	7.15651	0.0598396	0.606509
1410	ENSMUSG00000047945	Marcksl1	1	6.39041	0.0600179	0.606773
1411	ENSMUSG00000074102	Rbm15b	2	8.3989	0.0600006	0.606773
1412	ENSMUSG00000028364	Tnc	4	25.4897	0.06012	0.607374
1413	ENSMUSG00000025950	Idh1	6	16.7365	0.0601797	0.607547
1414	ENSMUSG00000063524	Eno1	10	49.718	0.0606236	0.608582
1415	ENSMUSG00000014329	Bicc1	3	11.1582	0.0603962	0.608582
1416	ENSMUSG00000026817	Ak1	5	24.9762	0.0605951	0.608582
1417	ENSMUSG00000024620	Pdgfrb	2	13.6633	0.0605996	0.608582
1418	ENSMUSG00000032481	Smarcc1	2	11.4743	0.0605211	0.608582
1419	ENSMUSG00000073600	Prob1	1	5.34338	0.0604216	0.608582
1420	ENSMUSG00000024639	Gnaq	3	12.4064	0.060493	0.608582
1421	ENSMUSG00000020608	Smc6	1	7.33897	0.0604258	0.608582
1422	ENSMUSG00000058748	Zfp958	1	5.09536	0.0607661	0.609156
1423	ENSMUSG00000022263	Trio	1	9.5283	0.0607549	0.609156
1424	ENSMUSG00000034311	Kif4	1	6.27917	0.0611524	0.61098
1425	ENSMUSG00000055932	Fto	7	31.8743	0.0611622	0.61098
1426	ENSMUSG00000080893	Gm15920	1	6.01392	0.0611478	0.61098
1427	ENSMUSG00000045103	Dmd	3	13.4063	0.0611486	0.61098
1428	ENSMUSG00000052105	Mtcl1	6	25.9104	0.0611297	0.61098
1429	ENSMUSG00000024187	Fam234a	4	18.4337	0.0612784	0.611284
1430	ENSMUSG00000022847	Thpo	1	4.1696	0.0612451	0.611284
1431	ENSMUSG00000021815	Mss51	1	5.87584	0.0613459	0.61153
1432	ENSMUSG00000032816	Igdcc4	2	12.1121	0.0619681	0.612674
1433	ENSMUSG00000026239	Pde6d	3	10.7922	0.0617989	0.612674
1434	ENSMUSG00000013629	Cad	1	7.53974	0.0618953	0.612674
1435	ENSMUSG00000095463	Entpd4	5	19.585	0.0616112	0.612674
1436	ENSMUSG00000078903	Gm14391	4	15.5262	0.061642	0.612674
1437	ENSMUSG00000063015	Ccni	4	17.8952	0.0616605	0.612674
1438	ENSMUSG00000063410	Stk24	1	6.77108	0.0619761	0.612674
1439	ENSMUSG00000026977	2019-03-07	7	31.3426	0.0619379	0.612674
1440	ENSMUSG00000020037	Rfx4	1	0.655117	0.0617413	0.612674
1441	ENSMUSG00000002108	Nr1h3	1	0.710919	0.0619529	0.612674
1442	ENSMUSG00000020303	Stc2	2	9.08566	0.0619686	0.612674
1443	ENSMUSG00000064127	Med14	4	23.3685	0.0619004	0.612674
1444	ENSMUSG00000027488	Snta1	3	13.6881	0.0622964	0.61387
1445	ENSMUSG00000035236	Scai	3	12.1325	0.0623123	0.61387
1446	ENSMUSG00000022034	Esco2	3	10.2974	0.0622206	0.61387
1447	ENSMUSG00000021508	Cxcl14	1	4.31797	0.062295	0.61387
1448	ENSMUSG00000021772	Nkiras1	4	14.0558	0.0622866	0.61387
1449	ENSMUSG00000006651	Aplp1	1	5.51464	0.062584	0.614875
1450	ENSMUSG00000079523	Tmsb10	4	21.1625	0.062591	0.614875
1451	ENSMUSG00000022561	Gpaa1	8	24.6473	0.0625137	0.614875
1452	ENSMUSG00000027676	Ccdc39	1	3.06972	0.0626297	0.614875
1453	ENSMUSG00000032507	Fbxl2	5	21.4559	0.0625436	0.614875
1454	ENSMUSG00000042772	Smg7	4	22.6205	0.0627277	0.61499
1455	ENSMUSG00000070056	Mfhas1	2	8.31835	0.0627199	0.61499
1456	ENSMUSG00000095186	Gm10718	1	1.99769	0.0628236	0.615507
1457	ENSMUSG00000041974	Spidr	1	5.52358	0.0629027	0.615859
1458	ENSMUSG00000091405	Hist2h4	1	6.5858	0.0633528	0.616442
1459	ENSMUSG00000036854	Hspb6	3	10.2283	0.0631907	0.616442
1460	ENSMUSG00000047986	Palm3	3	9.84877	0.0630433	0.616442
1461	ENSMUSG00000001270	Ckb	1	7.6616	0.0631935	0.616442
1462	ENSMUSG00000026525	Opn3	1	5.01461	0.0632199	0.616442
1463	ENSMUSG00000023883	Phf10	5	22.0409	0.0633768	0.616442
1464	ENSMUSG00000038201	Kcna7	1	3.21647	0.0633944	0.616442
1465	ENSMUSG00000079588	Tmem182	1	7.62271	0.0633418	0.616442
1466	ENSMUSG00000029131	Dnajb6	8	32.1588	0.0631511	0.616442
1467	ENSMUSG00000018547	Pip4k2b	2	11.0396	0.0632684	0.616442
1468	ENSMUSG00000023020	Cox14	1	6.30178	0.0636482	0.617648
1469	ENSMUSG00000032035	Ets1	4	12.849	0.0635658	0.617648
1470	ENSMUSG00000009828	Ick	7	23.0648	0.0636227	0.617648
1471	ENSMUSG00000054604	Cggbp1	2	12.0739	0.0638515	0.619199
1472	ENSMUSG00000022070	Bora	1	5.13214	0.0640759	0.620953
1473	ENSMUSG00000018417	Myo1b	11	29.962	0.0641589	0.621335
1474	ENSMUSG00000036718	Micall2	2	7.98883	0.0642696	0.621985
1475	ENSMUSG00000069268	Hist1h2bf	1	5.68233	0.0645246	0.624029
1476	ENSMUSG00000015092	Edf1	4	13.9845	0.0645962	0.624299
1477	ENSMUSG00000020777	Acox1	5	22.905	0.0646662	0.624552
1478	ENSMUSG00000058704	Memo1	1	7.02338	0.064756	0.624651
1479	ENSMUSG00000038126	Mphosph9	7	20.963	0.064764	0.624651
1480	ENSMUSG00000075376	Rc3h2	4	24.9829	0.0648407	0.624968
1481	ENSMUSG00000000303	Cdh1	1	4.25915	0.0650901	0.626948
1482	ENSMUSG00000020695	Mrc2	5	20.4887	0.0651741	0.627334
1483	ENSMUSG00000034269	Setd5	12	56.8511	0.0652887	0.627452
1484	ENSMUSG00000016664	Pacsin2	3	20.3899	0.0653567	0.627452
1485	ENSMUSG00000074577	Ripor3	1	1.56905	0.0653623	0.627452
1486	ENSMUSG00000031357	Syap1	2	10.2381	0.0653226	0.627452
1487	ENSMUSG00000050936	Gm42743	1	6.28218	0.0656162	0.628245
1488	ENSMUSG00000052707	Tnrc6a	1	7.38753	0.0656951	0.628245
1489	ENSMUSG00000039960	Rhou	1	5.29998	0.0655664	0.628245
1490	ENSMUSG00000079243	Xirp1	1	8.73967	0.0656377	0.628245
1491	ENSMUSG00000015133	Lrrk1	5	21.3862	0.0657146	0.628245
1492	ENSMUSG00000030592	Ryr1	2	17.824	0.0658414	0.628245
1493	ENSMUSG00000040204	Pclaf	3	12.4902	0.0657638	0.628245
1494	ENSMUSG00000023800	Tiam2	2	11.8526	0.0657694	0.628245
1495	ENSMUSG00000039361	Picalm	1	7.93331	0.0658241	0.628245
1496	ENSMUSG00000048965	Mrgpre	1	3.9943	0.0659444	0.628388
1497	ENSMUSG00000029126	Nsg1	1	5.88389	0.0659079	0.628388
1498	ENSMUSG00000039763	Dnajc28	2	6.35148	0.0659947	0.628448
1499	ENSMUSG00000090053	Palm2	3	13.6529	0.0661309	0.629263
1500	ENSMUSG00000035158	Mitf	2	6.91703	0.0662126	0.629263
1501	ENSMUSG00000025781	Atp5c1	4	19.7882	0.0661812	0.629263
1502	ENSMUSG00000051495	Irf2bp2	1	7.30099	0.0663487	0.629622
1503	ENSMUSG00000033629	Hacd3	1	6.70715	0.0663812	0.629622
1504	ENSMUSG00000027994	Mcub	1	4.31986	0.0663829	0.629622
1505	ENSMUSG00000025092	Hspa12a	1	6.42101	0.0665367	0.630591
1506	ENSMUSG00000032086	Bace1	4	18.8336	0.0665735	0.630591
1507	ENSMUSG00000030373	Psg28	1	4.38366	0.0666627	0.631018
1508	ENSMUSG00000005893	Nr2c2	5	18.8178	0.0667844	0.63175
1509	ENSMUSG00000035781	R3hdm4	1	7.03606	0.0670373	0.631909
1510	ENSMUSG00000005804	Bloc1s6	6	20.0225	0.0669823	0.631909
1511	ENSMUSG00000019158	Tmem160	1	5.3014	0.0669074	0.631909
1512	ENSMUSG00000078154	Gm12184	1	1.36579	0.067067	0.631909
1513	ENSMUSG00000026933	Camsap1	8	29.6179	0.0669979	0.631909
1514	ENSMUSG00000044244	Il20rb	4	10.6441	0.0668851	0.631909
1515	ENSMUSG00000037020	Wdr62	2	5.64667	0.0671252	0.632041
1516	ENSMUSG00000005161	Prdx2	8	45.8251	0.0672489	0.632787
1517	ENSMUSG00000038861	Pi4kb	6	23.9342	0.0674184	0.633964
1518	ENSMUSG00000034457	Eda2r	4	23.1211	0.0674747	0.634029
1519	ENSMUSG00000055322	Tns1	16	65.323	0.0675142	0.634029
1520	ENSMUSG00000066258	Trim12a	1	3.60333	0.0676259	0.634661
1521	ENSMUSG00000070407	Hs3st3b1	1	4.34816	0.0677275	0.635196
1522	ENSMUSG00000021404	Serpinb9c	2	6.00185	0.0678669	0.635667
1523	ENSMUSG00000025225	Nfkb2	2	13.3027	0.0678522	0.635667
1524	ENSMUSG00000015850	Adamtsl4	3	11.5978	0.0681547	0.635944
1525	ENSMUSG00000033031	Cip2a	4	14.79	0.0681918	0.635944
1526	ENSMUSG00000047534	Mis18bp1	3	13.2318	0.0680352	0.635944
1527	ENSMUSG00000030352	Tspan9	7	30.5958	0.0681701	0.635944
1528	ENSMUSG00000027784	Ppm1l	1	6.92975	0.0680862	0.635944
1529	ENSMUSG00000022306	Zfpm2	1	4.83802	0.0679473	0.635944
1530	ENSMUSG00000009214	Mymk	2	14.0188	0.0682085	0.635944
1531	ENSMUSG00000069874	Irgm2	1	1.93029	0.0683552	0.636896
1532	ENSMUSG00000015932	Dstn	1	8.00405	0.0686161	0.638909
1533	ENSMUSG00000048827	Pkd1l3	1	1.42366	0.0688401	0.639325
1534	ENSMUSG00000000001	Gnai3	1	7.55616	0.0687128	0.639325
1535	ENSMUSG00000078249	Hmga1b	1	6.01126	0.0688165	0.639325
1536	ENSMUSG00000020458	Rtn4	8	45.7076	0.0687644	0.639325
1537	ENSMUSG00000045348	Nyap1	3	6.30904	0.0690774	0.639447
1538	ENSMUSG00000021806	Nid2	1	8.72494	0.0689747	0.639447
1539	ENSMUSG00000026764	Kif5c	1	5.88482	0.0690552	0.639447
1540	ENSMUSG00000002010	Idh3g	6	24.0989	0.0689106	0.639447
1541	ENSMUSG00000025026	Add3	2	8.11523	0.0690188	0.639447
1542	ENSMUSG00000026576	Atp1b1	2	8.51289	0.0692825	0.640515
1543	ENSMUSG00000041075	Fzd7	1	7.60611	0.0692599	0.640515
1544	ENSMUSG00000045482	Trrap	10	42.7249	0.0693343	0.640579
1545	ENSMUSG00000033730	Egr3	1	6.83358	0.0694688	0.641406
1546	ENSMUSG00000003810	Mast2	11	47.0875	0.069659	0.641445
1547	ENSMUSG00000050908	Tvp23a	1	3.12323	0.0695357	0.641445
1548	ENSMUSG00000025429	Pstpip2	1	6.78048	0.0696978	0.641445
1549	ENSMUSG00000028228	Cpne3	3	12.318	0.0696763	0.641445
1550	ENSMUSG00000005716	Pvalb	2	4.3407	0.0696719	0.641445
1551	ENSMUSG00000040447	Spns2	2	4.8796	0.0698541	0.642469
1552	ENSMUSG00000062661	Ncs1	1	7.64265	0.0700179	0.64356
1553	ENSMUSG00000055675	Kbtbd11	2	10.145	0.0701504	0.643649
1554	ENSMUSG00000029581	Fscn1	6	26.2564	0.0704203	0.643649
1555	ENSMUSG00000073406	H2-Bl	1	2.87399	0.0703134	0.643649
1556	ENSMUSG00000024579	Pcyox1l	3	8.81983	0.0703245	0.643649
1557	ENSMUSG00000031963	Bmper	1	6.46691	0.070197	0.643649
1558	ENSMUSG00000054871	Tmem158	1	6.38606	0.0704064	0.643649
1559	ENSMUSG00000004099	Dnmt1	3	16.7492	0.0702949	0.643649
1560	ENSMUSG00000054263	Lifr	3	18.9292	0.0704337	0.643649
1561	ENSMUSG00000032333	Stoml1	1	6.00079	0.0701096	0.643649
1562	ENSMUSG00000004446	Bid	3	11.171	0.0705604	0.644175
1563	ENSMUSG00000030037	Mrpl53	2	8.6371	0.0706259	0.644175
1564	ENSMUSG00000038871	Bpgm	3	9.91423	0.0706266	0.644175
1565	ENSMUSG00000022385	Gtse1	1	5.86353	0.0708143	0.645061
1566	ENSMUSG00000049562	Ap5b1	1	4.68022	0.070777	0.645061
1567	ENSMUSG00000090213	Tmem189	4	17.0777	0.0709436	0.645827
1568	ENSMUSG00000030965	Abraxas2	6	19.9639	0.0710306	0.645917
1569	ENSMUSG00000028841	Cnksr1	1	2.76183	0.0710758	0.645917
1570	ENSMUSG00000021913	Ogdhl	1	4.35962	0.0710893	0.645917
1571	ENSMUSG00000060301	2610008E11Rik	1	6.71959	0.0711775	0.646307
1572	ENSMUSG00000032400	Zwilch	8	19.0865	0.0712893	0.646318
1573	ENSMUSG00000015087	Rabl6	6	24.6695	0.0712417	0.646318
1574	ENSMUSG00000020453	Patz1	8	26.5885	0.0713148	0.646318
1575	ENSMUSG00000025555	Farp1	3	14.3139	0.0715395	0.646711
1576	ENSMUSG00000029762	Akr1b8	1	6.73119	0.0715051	0.646711
1577	ENSMUSG00000079260	Tmppe	1	5.59169	0.071491	0.646711
1578	ENSMUSG00000031167	Rbm3	8	43.5719	0.0715189	0.646711
1579	ENSMUSG00000006218	Fam131c	1	2.35263	0.0716729	0.647097
1580	ENSMUSG00000031502	Col4a1	2	10.3133	0.071645	0.647097
1581	ENSMUSG00000031835	Mbtps1	2	12.6454	0.0722627	0.647199
1582	ENSMUSG00000035847	Ids	2	8.65063	0.0719764	0.647199
1583	ENSMUSG00000063455	D630045J12Rik	5	13.7932	0.0723193	0.647199
1584	ENSMUSG00000071654	Uqcc3	1	3.79232	0.0717656	0.647199
1585	ENSMUSG00000036030	Prtg	1	3.78907	0.0719133	0.647199
1586	ENSMUSG00000072720	Myo18b	4	14.3705	0.0723175	0.647199
1587	ENSMUSG00000090100	Ttbk2	5	18.8441	0.0721604	0.647199
1588	ENSMUSG00000055760	Gemin6	2	6.67462	0.0722453	0.647199
1589	ENSMUSG00000068206	Pick1	10	28.5176	0.07222	0.647199
1590	ENSMUSG00000054808	Actn4	8	41.4279	0.0722588	0.647199
1591	ENSMUSG00000024664	Fads3	1	8.49837	0.0719645	0.647199
1592	ENSMUSG00000022404	Slc25a17	1	6.78869	0.0720749	0.647199
1593	ENSMUSG00000091754	Gm3636	1	3.26681	0.07208	0.647199
1594	ENSMUSG00000025019	Lcor	2	11.2122	0.0719746	0.647199
1595	ENSMUSG00000024104	Washc2	1	7.39274	0.0723899	0.647424
1596	ENSMUSG00000003849	Nqo1	1	4.2031	0.0724457	0.647517
1597	ENSMUSG00000020580	Rock2	1	8.70182	0.072635	0.648803
1598	ENSMUSG00000008398	Elk3	4	15.8804	0.0727352	0.649117
1599	ENSMUSG00000022095	Fam160b2	1	6.2486	0.0727611	0.649117
1600	ENSMUSG00000048970	C1galt1c1	1	6.08845	0.0731049	0.651776
1601	ENSMUSG00000030772	Dkk3	1	4.78063	0.0731723	0.651969
1602	ENSMUSG00000031980	Agt	1	2.49869	0.0734733	0.654243
1603	ENSMUSG00000035069	Oma1	1	5.05235	0.0735289	0.654262
1604	ENSMUSG00000032436	Cmtm7	2	6.62783	0.0735672	0.654262
1605	ENSMUSG00000022781	Pak2	2	12.9823	0.0739109	0.654332
1606	ENSMUSG00000047712	Ust	1	6.06977	0.0738437	0.654332
1607	ENSMUSG00000028834	Trim63	3	12.1332	0.0739057	0.654332
1608	ENSMUSG00000039234	Sec24d	1	7.61263	0.0739879	0.654332
1609	ENSMUSG00000020788	Atp2a3	1	2.1708	0.0738753	0.654332
1610	ENSMUSG00000022110	Sucla2	4	17.2843	0.0739452	0.654332
1611	ENSMUSG00000029202	Pds5a	1	7.44538	0.0737023	0.654332
1612	ENSMUSG00000033589	Reep4	1	5.50122	0.0736761	0.654332
1613	ENSMUSG00000069305	Hist1h4n	1	7.42378	0.0737459	0.654332
1614	ENSMUSG00000039126	Prune2	1	9.89598	0.0740555	0.654524
1615	ENSMUSG00000069808	Fam57a	2	7.45466	0.0743998	0.654567
1616	ENSMUSG00000090150	Acad11	3	11.3322	0.0743928	0.654567
1617	ENSMUSG00000052534	Pbx1	7	26.3611	0.0744691	0.654567
1618	ENSMUSG00000039103	Nexn	1	7.31041	0.0741321	0.654567
1619	ENSMUSG00000044167	Foxo1	1	7.24816	0.074545	0.654567
1620	ENSMUSG00000050315	Synpo2	3	16.5104	0.0745647	0.654567
1621	ENSMUSG00000025875	Tspan17	7	20.4905	0.0743061	0.654567
1622	ENSMUSG00000037730	Mynn	5	21.3748	0.0743117	0.654567
1623	ENSMUSG00000034684	Sema3f	5	16.7582	0.0743489	0.654567
1624	ENSMUSG00000003665	Has1	1	3.03192	0.0745816	0.654567
1625	ENSMUSG00000002015	Bcap31	1	7.35781	0.074611	0.654567
1626	ENSMUSG00000039395	Mreg	1	4.38164	0.0743406	0.654567
1627	ENSMUSG00000028664	Ephb2	4	22.0382	0.0747689	0.655146
1628	ENSMUSG00000003623	Crot	3	13.5484	0.0747262	0.655146
1629	ENSMUSG00000021400	Wrnip1	1	6.41413	0.0750015	0.656781
1630	ENSMUSG00000044617	Zbtb39	1	6.26907	0.0751137	0.656957
1631	ENSMUSG00000020385	Clk4	10	36.0031	0.0750861	0.656957
1632	ENSMUSG00000022092	Ppp3cc	1	5.4924	0.0753233	0.658386
1633	ENSMUSG00000047583	Tyw3	2	5.26766	0.0754595	0.65877
1634	ENSMUSG00000015957	Wnt11	4	7.06494	0.0754556	0.65877
1635	ENSMUSG00000030733	Sh2b1	1	7.36765	0.0755612	0.65919
1636	ENSMUSG00000028565	Nfia	3	5.20615	0.0756001	0.65919
1637	ENSMUSG00000095891	Gm10717	1	2.18933	0.075829	0.660379
1638	ENSMUSG00000067430	Zfp763	1	5.1252	0.0758286	0.660379
1639	ENSMUSG00000025340	Rabgef1	6	22.3675	0.075968	0.660783
1640	ENSMUSG00000096780	Tmem181b-ps	4	22.5437	0.0759375	0.660783
1641	ENSMUSG00000030551	Nr2f2	2	7.00262	0.0760373	0.660982
1642	ENSMUSG00000024997	Prdx3	1	7.04696	0.0762773	0.662665
1643	ENSMUSG00000020390	Ube2b	3	16.3593	0.0763676	0.663045
1644	ENSMUSG00000051469	Zfp24	3	15.6177	0.076557	0.664286
1645	ENSMUSG00000037152	Ndufc1	4	19.0728	0.0766293	0.664509
1646	ENSMUSG00000022994	Adcy6	1	7.32729	0.07678	0.665411
1647	ENSMUSG00000020286	1700093K21Rik	2	3.43792	0.0768317	0.665455
1648	ENSMUSG00000025407	Gli1	1	3.3101	0.0769955	0.666469
1649	ENSMUSG00000030629	Zfand6	2	10.6007	0.0772337	0.66731
1650	ENSMUSG00000001383	Zmat2	1	6.50379	0.0773835	0.66731
1651	ENSMUSG00000038916	Soga3	1	3.49829	0.0773414	0.66731
1652	ENSMUSG00000019842	Traf3ip2	1	3.05592	0.0774201	0.66731
1653	ENSMUSG00000037071	Scd1	1	8.73261	0.0773307	0.66731
1654	ENSMUSG00000055612	Cdca7	1	4.91221	0.0773023	0.66731
1655	ENSMUSG00000052560	Cpne8	5	20.8695	0.0773536	0.66731
1656	ENSMUSG00000039016	Timm8b	1	5.12249	0.0774813	0.667434
1657	ENSMUSG00000029371	Cxcl5	1	5.13379	0.0777377	0.669238
1658	ENSMUSG00000031799	Tpm4	2	12.1764	0.0779033	0.670196
1659	ENSMUSG00000041351	Rap1gap	3	7.09002	0.0779899	0.670196
1660	ENSMUSG00000017631	Abr	9	41.8422	0.0779831	0.670196
1661	ENSMUSG00000033228	Scaf11	1	8.16408	0.0781288	0.670986
1662	ENSMUSG00000040287	Stac3	5	19.8553	0.0782537	0.671358
1663	ENSMUSG00000029817	Tra2a	1	6.81008	0.0782742	0.671358
1664	ENSMUSG00000026944	Abca2	4	12.5788	0.0784075	0.671358
1665	ENSMUSG00000045973	Slc25a51	6	27.0074	0.0783317	0.671358
1666	ENSMUSG00000029201	Ugdh	4	16.5227	0.0784056	0.671358
1667	ENSMUSG00000024087	Cyp1b1	1	7.24477	0.0785129	0.671857
1668	ENSMUSG00000070867	Trabd2b	1	5.63882	0.0787623	0.672837
1669	ENSMUSG00000039050	Osbpl2	3	13.5282	0.078796	0.672837
1670	ENSMUSG00000050671	Ism2	1	1.36864	0.0787224	0.672837
1671	ENSMUSG00000038141	Tmem181a	1	5.91219	0.078816	0.672837
1672	ENSMUSG00000022580	Rhpn1	1	0.877093	0.0789574	0.672928
1673	ENSMUSG00000047143	Dmrta2	1	5.45005	0.0789194	0.672928
1674	ENSMUSG00000031754	Nudt21	1	7.2426	0.0789683	0.672928
1675	ENSMUSG00000036214	Znrd1as	2	5.93195	0.0792446	0.67488
1676	ENSMUSG00000051984	Sec31b	1	1.3524	0.0794055	0.675847
1677	ENSMUSG00000038005	Hpf1	5	16.0205	0.0795489	0.676664
1678	ENSMUSG00000031327	Chic1	1	5.05154	0.0796079	0.676762
1679	ENSMUSG00000053641	Dennd4a	1	6.34925	0.0796825	0.676993
1680	ENSMUSG00000072623	Zfp9	1	5.89411	0.0797681	0.677317
1681	ENSMUSG00000025583	Rptor	9	41.914	0.079834	0.677473
1682	ENSMUSG00000025147	Mob2	1	5.90334	0.0798957	0.677594
1683	ENSMUSG00000026628	Atf3	2	6.04818	0.0802999	0.680616
1684	ENSMUSG00000029203	Ube2k	1	6.03628	0.0804423	0.681419
1685	ENSMUSG00000000276	Dgke	3	13.8949	0.080713	0.682901
1686	ENSMUSG00000057963	Itpk1	1	4.55751	0.0806693	0.682901
1687	ENSMUSG00000019726	Lyst	1	7.27315	0.0808821	0.683926
1688	ENSMUSG00000021222	Dcaf4	1	5.51548	0.0811396	0.684076
1689	ENSMUSG00000022673	Mcm4	1	6.63814	0.0809976	0.684076
1690	ENSMUSG00000042992	Borcs5	2	6.60737	0.0811298	0.684076
1691	ENSMUSG00000071359	Tbpl1	4	17.0732	0.0811356	0.684076
1692	ENSMUSG00000036206	Sh3bp4	2	9.65904	0.0810544	0.684076
1693	ENSMUSG00000025220	Mgea5	1	7.71596	0.0812273	0.684411
1694	ENSMUSG00000028158	Mttp	2	10.8981	0.0812784	0.684437
1695	ENSMUSG00000034330	Plcg2	1	3.39445	0.0814721	0.685259
1696	ENSMUSG00000042364	Snx18	1	7.65758	0.081471	0.685259
1697	ENSMUSG00000021765	Fst	1	8.0049	0.0815278	0.685324
1698	ENSMUSG00000015714	Cers2	8	26.3056	0.0816937	0.686314
1699	ENSMUSG00000056770	Setd3	7	26.5989	0.0817763	0.686603
1700	ENSMUSG00000087687	Pet100	1	4.53905	0.081896	0.6868
1701	ENSMUSG00000046733	Gprc5a	1	5.24154	0.0818538	0.6868
1702	ENSMUSG00000035274	Tpbg	3	16.2253	0.0821402	0.687635
1703	ENSMUSG00000087408	Cers1	1	3.08701	0.0820656	0.687635
1704	ENSMUSG00000028445	Enho	1	5.5403	0.0820944	0.687635
1705	ENSMUSG00000022285	Ywhaz	6	33.1589	0.0823631	0.688289
1706	ENSMUSG00000045248	Med26	1	5.37817	0.0823274	0.688289
1707	ENSMUSG00000037060	Cavin3	1	6.23257	0.0823472	0.688289
1708	ENSMUSG00000002265	Peg3	3	20.2559	0.0824282	0.68843
1709	ENSMUSG00000007033	Hspa1l	1	2.95201	0.0825533	0.688668
1710	ENSMUSG00000032370	Lactb	1	5.5548	0.0825175	0.688668
1711	ENSMUSG00000005103	Wdr1	1	8.53888	0.0827214	0.689265
1712	ENSMUSG00000059734	Ndufs8	1	6.65801	0.0826734	0.689265
1713	ENSMUSG00000022453	Naga	1	5.77492	0.082931	0.690607
1714	ENSMUSG00000069274	Hist1h4f	1	6.81081	0.0833334	0.693281
1715	ENSMUSG00000041559	Fmod	1	4.17194	0.0833492	0.693281
1716	ENSMUSG00000028587	Orc1	1	4.01782	0.0837045	0.694212
1717	ENSMUSG00000048007	Timm8a1	1	5.54984	0.0836336	0.694212
1718	ENSMUSG00000032299	Commd4	1	5.69492	0.0836744	0.694212
1719	ENSMUSG00000021096	Ppm1a	1	7.50005	0.0836141	0.694212
1720	ENSMUSG00000042428	Mgat3	1	6.40989	0.0835669	0.694212
1721	ENSMUSG00000023984	Gm20517	2	5.71231	0.0838846	0.695302
1722	ENSMUSG00000082186	Gm12403	1	2.65999	0.0839525	0.69546
1723	ENSMUSG00000038485	Socs7	2	10.4353	0.0842954	0.697085
1724	ENSMUSG00000021476	Habp4	1	6.28078	0.0842895	0.697085
1725	ENSMUSG00000036672	Cenpt	1	5.32803	0.0842663	0.697085
1726	ENSMUSG00000029512	Ulk1	1	7.27582	0.0843441	0.697085
1727	ENSMUSG00000000902	Smarcb1	4	19.9054	0.0845789	0.697802
1728	ENSMUSG00000057531	Dtnbp1	1	6.22544	0.0846726	0.697802
1729	ENSMUSG00000025068	Gsto1	3	13.238	0.0846585	0.697802
1730	ENSMUSG00000024084	Qpct	1	2.67462	0.0845081	0.697802
1731	ENSMUSG00000022146	Osmr	6	27.3241	0.0846754	0.697802
1732	ENSMUSG00000009293	Ube2g2	4	14.707	0.0848135	0.698071
1733	ENSMUSG00000054277	Arfgap3	1	7.31293	0.0850017	0.698071
1734	ENSMUSG00000027544	Nfatc2	1	1.27323	0.0848747	0.698071
1735	ENSMUSG00000029404	Arl6ip4	2	8.03913	0.084842	0.698071
1736	ENSMUSG00000052131	Akr1b7	1	2.03557	0.0849612	0.698071
1737	ENSMUSG00000041870	Ankrd13a	2	12.0482	0.0849204	0.698071
1738	ENSMUSG00000025083	Afap1l2	7	19.1078	0.0851116	0.698572
1739	ENSMUSG00000008475	Arpc5	3	12.3968	0.0852677	0.699149
1740	ENSMUSG00000021285	Ppp1r13b	1	5.75102	0.085329	0.699149
1741	ENSMUSG00000044033	Ccdc141	10	53.5201	0.0852895	0.699149
1742	ENSMUSG00000010054	Tusc2	1	5.5209	0.0853895	0.699243
1743	ENSMUSG00000032178	Ilf3	2	13.4011	0.0856045	0.700601
1744	ENSMUSG00000035863	Palm	2	12.021	0.0857369	0.701283
1745	ENSMUSG00000020105	Lrig3	1	6.6251	0.0859645	0.702132
1746	ENSMUSG00000024480	Ap3s1	1	6.58685	0.0858939	0.702132
1747	ENSMUSG00000020827	Mink1	10	38.1857	0.0859884	0.702132
1748	ENSMUSG00000023008	Fmnl3	4	21.4684	0.0860413	0.702162
1749	ENSMUSG00000020914	Top2a	7	30.5817	0.0861285	0.702472
1750	ENSMUSG00000071604	Fam189a2	1	4.16472	0.0862264	0.70286
1751	ENSMUSG00000034522	Zfp395	1	5.59049	0.0862746	0.70286
1752	ENSMUSG00000058013	2019-09-11	1	8.56247	0.0863485	0.70306
1753	ENSMUSG00000040370	Etfrf1	5	14.3518	0.0865651	0.703112
1754	ENSMUSG00000028416	Bag1	3	19.6106	0.0866783	0.703112
1755	ENSMUSG00000025650	Col7a1	2	6.23843	0.0865324	0.703112
1756	ENSMUSG00000028557	Rnf11	3	18.0061	0.0864714	0.703112
1757	ENSMUSG00000059555	Tor4a	1	5.16753	0.0866999	0.703112
1758	ENSMUSG00000050730	Arhgap42	3	16.44	0.0864629	0.703112
1759	ENSMUSG00000007594	Hapln4	1	4.17853	0.0866823	0.703112
1760	ENSMUSG00000024077	Strn	3	14.305	0.0868193	0.703508
1761	ENSMUSG00000022426	Josd1	1	6.99461	0.0868474	0.703508
1762	ENSMUSG00000001435	Col18a1	3	13.5717	0.0869786	0.704171
1763	ENSMUSG00000032126	Hmbs	2	6.72779	0.0870552	0.704392
1764	ENSMUSG00000019039	Dalrd3	6	16.795	0.0873224	0.704954
1765	ENSMUSG00000030208	Emp1	3	19.0603	0.0872561	0.704954
1766	ENSMUSG00000056608	Chd9	2	14.0003	0.0872745	0.704954
1767	ENSMUSG00000031103	Elf4	2	7.84374	0.0872776	0.704954
1768	ENSMUSG00000069565	Dazap1	7	31.7771	0.0874468	0.70516
1769	ENSMUSG00000051727	Kctd14	1	1.0233	0.0874243	0.70516
1770	ENSMUSG00000055024	Ep300	6	26.1917	0.087695	0.706762
1771	ENSMUSG00000000171	Sdhd	1	7.17602	0.0877504	0.706809
1772	ENSMUSG00000032788	Pdxk	1	5.74892	0.0879663	0.708149
1773	ENSMUSG00000036097	Slf2	1	7.81907	0.0881103	0.708908
1774	ENSMUSG00000029328	Hnrnpdl	7	37.4389	0.0881861	0.709117
1775	ENSMUSG00000027947	Il6ra	1	4.36396	0.0883501	0.710036
1776	ENSMUSG00000014361	Mertk	1	4.20917	0.0888087	0.710231
1777	ENSMUSG00000050587	Lrrc4c	1	4.43731	0.0889333	0.710231
1778	ENSMUSG00000026407	Cacna1s	5	28.651	0.0888982	0.710231
1779	ENSMUSG00000024613	Tcof1	5	21.1782	0.0890866	0.710231
1780	ENSMUSG00000039345	Mettl22	5	14.8063	0.0889799	0.710231
1781	ENSMUSG00000032232	Cgnl1	2	9.51805	0.0887808	0.710231
1782	ENSMUSG00000027220	Syt13	1	7.0726	0.0890275	0.710231
1783	ENSMUSG00000051855	Mest	6	23.28	0.088707	0.710231
1784	ENSMUSG00000003161	Sri	5	20.0736	0.0884806	0.710231
1785	ENSMUSG00000034940	Synrg	6	23.3753	0.0885273	0.710231
1786	ENSMUSG00000022033	Pbk	2	6.62382	0.08872	0.710231
1787	ENSMUSG00000028563	Tm2d1	2	9.00279	0.0889832	0.710231
1788	ENSMUSG00000017057	Il13ra1	1	6.36776	0.0890633	0.710231
1789	ENSMUSG00000020375	Rufy1	2	9.6705	0.0891212	0.710231
1790	ENSMUSG00000026890	Lhx6	2	3.59756	0.0889767	0.710231
1791	ENSMUSG00000021898	Asb14	4	8.78021	0.0893376	0.711558
1792	ENSMUSG00000035683	Melk	1	5.52975	0.0894319	0.711912
1793	ENSMUSG00000039607	Rbms3	7	27.988	0.0897594	0.71412
1794	ENSMUSG00000090641	Zfp712	1	4.44997	0.0898121	0.714142
1795	ENSMUSG00000004789	Dlst	1	8.15089	0.0899878	0.714742
1796	ENSMUSG00000034126	Pomt2	1	6.24713	0.0899682	0.714742
1797	ENSMUSG00000078584	AU022252	3	13.2093	0.0901636	0.714944
1798	ENSMUSG00000021611	Tert	1	3.3882	0.0901551	0.714944
1799	ENSMUSG00000045312	Lhfpl2	5	16.067	0.0900783	0.714944
1800	ENSMUSG00000029361	Nos1	5	13.6562	0.090347	0.716
1801	ENSMUSG00000036599	Chst12	2	6.87523	0.0904658	0.716543
1802	ENSMUSG00000039713	Plekhg5	5	28.0271	0.0905224	0.716594
1803	ENSMUSG00000030330	Ing4	8	26.9216	0.090627	0.717024
1804	ENSMUSG00000013846	St3gal1	1	6.97505	0.0907344	0.717078
1805	ENSMUSG00000006818	Sod2	1	7.08922	0.0906952	0.717078
1806	ENSMUSG00000021750	Fam107a	3	9.63011	0.0907894	0.717115
1807	ENSMUSG00000023015	Racgap1	7	26.8442	0.0909687	0.718134
1808	ENSMUSG00000069267	Hist1h3b	1	6.54451	0.0910996	0.71877
1809	ENSMUSG00000040420	Cdh18	3	8.38703	0.0911788	0.71895
1810	ENSMUSG00000016534	Lamp2	5	28.4105	0.0912233	0.71895
1811	ENSMUSG00000023050	Map3k12	5	16.7737	0.091321	0.719109
1812	ENSMUSG00000075470	Alg10b	1	7.53601	0.0913442	0.719109
1813	ENSMUSG00000039431	Mtmr7	2	4.68002	0.0914272	0.719365
1814	ENSMUSG00000064368	mt-Nd6	1	7.88219	0.0915112	0.719629
1815	ENSMUSG00000034586	Hid1	5	17.2981	0.0917297	0.719794
1816	ENSMUSG00000021832	Psmc6	1	7.8171	0.0916336	0.719794
1817	ENSMUSG00000038668	Lpar1	6	23.8481	0.091671	0.719794
1818	ENSMUSG00000026779	Mastl	2	8.80424	0.0917431	0.719794
1819	ENSMUSG00000006373	Pgrmc1	1	6.81258	0.0917844	0.719794
1820	ENSMUSG00000017466	Timp2	2	15.7109	0.0919091	0.720375
1821	ENSMUSG00000019820	Utrn	1	9.0758	0.0920389	0.720601
1822	ENSMUSG00000006315	Tmem147	1	6.35365	0.0920071	0.720601
1823	ENSMUSG00000026355	Mcm6	3	12.6611	0.0924049	0.72307
1824	ENSMUSG00000032741	Tpcn1	1	8.00539	0.0924801	0.723262
1825	ENSMUSG00000031373	Car5b	2	10.0948	0.0927981	0.723368
1826	ENSMUSG00000055228	Zfp935	1	4.63657	0.092639	0.723368
1827	ENSMUSG00000050064	Zfp697	1	6.73016	0.0927018	0.723368
1828	ENSMUSG00000022436	Sh3bp1	1	5.21455	0.0926891	0.723368
1829	ENSMUSG00000047443	Erfe	1	6.72139	0.0926376	0.723368
1830	ENSMUSG00000075394	Hoxc4	2	9.23939	0.0927835	0.723368
1831	ENSMUSG00000029672	Fam3c	4	14.2553	0.092893	0.723713
1832	ENSMUSG00000046442	Ppm1e	2	8.20934	0.0930456	0.724111
1833	ENSMUSG00000067928	Zfp760	1	4.95924	0.093006	0.724111
1834	ENSMUSG00000024493	Lars	1	8.34381	0.0932764	0.725511
1835	ENSMUSG00000004947	Dtx2	4	17.5245	0.0933561	0.725736
1836	ENSMUSG00000002820	Atg4d	1	5.82817	0.0935029	0.726481
1837	ENSMUSG00000014294	Ndufa2	1	6.49177	0.093694	0.72757
1838	ENSMUSG00000022364	Tbc1d31	4	17.9064	0.0938205	0.728155
1839	ENSMUSG00000024527	Afg3l2	1	7.25105	0.094227	0.729229
1840	ENSMUSG00000116275	Zc3h11a	1	6.99426	0.0944176	0.729229
1841	ENSMUSG00000020250	Txnrd1	1	8.01715	0.0941121	0.729229
1842	ENSMUSG00000024512	Dynap	1	6.12084	0.0943791	0.729229
1843	ENSMUSG00000034110	Kctd7	1	5.58296	0.0942297	0.729229
1844	ENSMUSG00000038990	Cables2	3	11.2447	0.0943991	0.729229
1845	ENSMUSG00000027115	Kif18a	4	13.2004	0.0944103	0.729229
1846	ENSMUSG00000038295	Atg9b	2	7.83886	0.0941311	0.729229
1847	ENSMUSG00000038943	Prc1	11	34.6721	0.094419	0.729229
1848	ENSMUSG00000029570	Lfng	1	4.86811	0.0945905	0.72983
1849	ENSMUSG00000069266	Hist1h4b	1	5.63723	0.0946622	0.72983
1850	ENSMUSG00000020628	Trappc12	3	14.6033	0.0946253	0.72983
1851	ENSMUSG00000029843	Slc13a4	1	2.75956	0.0947014	0.72983
1852	ENSMUSG00000071014	Ndufb6	2	7.99392	0.0947689	0.729956
1853	ENSMUSG00000004451	Ralb	2	10.2769	0.0949316	0.730815
1854	ENSMUSG00000029169	Dhx15	1	7.91401	0.0951298	0.731946
1855	ENSMUSG00000023068	Nus1	1	6.96899	0.0952229	0.732266
1856	ENSMUSG00000030051	Aplf	2	8.92686	0.0953724	0.733021
1857	ENSMUSG00000004945	Tmem242	3	12.5597	0.0954729	0.733398
1858	ENSMUSG00000024474	Ik	1	7.23673	0.0956313	0.733825
1859	ENSMUSG00000029458	Brap	6	26.9689	0.0955859	0.733825
1860	ENSMUSG00000031283	Chrdl1	4	12.3485	0.0960688	0.736786
1861	ENSMUSG00000030271	Ogg1	3	9.96096	0.0962112	0.737481
1862	ENSMUSG00000022682	Rrn3	1	7.72205	0.096586	0.73761
1863	ENSMUSG00000031824	6430548M08Rik	4	9.83437	0.0963364	0.73761
1864	ENSMUSG00000053916	Nanp	1	3.29789	0.0965313	0.73761
1865	ENSMUSG00000014769	Psmb1	1	7.58944	0.09659	0.73761
1866	ENSMUSG00000072774	Zfp951	3	10.7772	0.0964388	0.73761
1867	ENSMUSG00000039067	Psmd7	1	7.33776	0.0963412	0.73761
1868	ENSMUSG00000029108	Pcdh7	6	28.119	0.0964332	0.73761
1869	ENSMUSG00000089901	Gm8113	1	6.7047	0.0966685	0.737815
1870	ENSMUSG00000078984	Gm11027	1	3.50096	0.0967625	0.738138
1871	ENSMUSG00000028132	Tmem56	3	4.57868	0.0969251	0.738983
1872	ENSMUSG00000026482	Rgl1	4	14.9171	0.0971545	0.740336
1873	ENSMUSG00000061410	Zcchc14	4	14.4569	0.0973875	0.74132
1874	ENSMUSG00000053799	Exoc6	1	5.97303	0.0973683	0.74132
1875	ENSMUSG00000015994	Fnta	1	6.95567	0.0980187	0.741334
1876	ENSMUSG00000044080	S100a1	2	7.32238	0.0977207	0.741334
1877	ENSMUSG00000023456	Tpi1	4	18.6509	0.0978653	0.741334
1878	ENSMUSG00000042938	Gm14117	1	2.67491	0.0978549	0.741334
1879	ENSMUSG00000041895	Wipi1	3	17.8666	0.0975559	0.741334
1880	ENSMUSG00000016541	Atxn10	1	7.76797	0.098031	0.741334
1881	ENSMUSG00000021391	Cenpp	1	4.30257	0.097935	0.741334
1882	ENSMUSG00000030409	Dmpk	16	77.5992	0.0977568	0.741334
1883	ENSMUSG00000032495	Lrrc2	1	4.75246	0.0979281	0.741334
1884	ENSMUSG00000023953	Polh	1	6.35478	0.0979994	0.741334
1885	ENSMUSG00000097950	Gm17800	1	2.07114	0.0979698	0.741334
1886	ENSMUSG00000044646	Zbtb7c	2	11.3777	0.0978036	0.741334
1887	ENSMUSG00000063884	Ptcd3	1	7.26516	0.0980649	0.741334
1888	ENSMUSG00000015653	Steap2	7	29.4485	0.0982575	0.742396
1889	ENSMUSG00000027618	Nfs1	3	12.001	0.0983202	0.742477
1890	ENSMUSG00000009406	Elk1	2	9.50988	0.0984698	0.743212
1891	ENSMUSG00000093674	Rpl41	6	34.6204	0.0986083	0.743232
1892	ENSMUSG00000039236	Isg20	2	6.2923	0.0986808	0.743232
1893	ENSMUSG00000096255	Dynlt1b	1	6.33514	0.0986491	0.743232
1894	ENSMUSG00000060913	Trim55	2	12.1505	0.0986038	0.743232
1895	ENSMUSG00000019326	Aoc3	1	4.29326	0.0989097	0.743778
1896	ENSMUSG00000031774	Fam192a	1	6.92165	0.0988793	0.743778
1897	ENSMUSG00000057069	Ero1lb	1	4.87268	0.0988335	0.743778
1898	ENSMUSG00000044927	H1fx	1	4.86304	0.0991384	0.744713
1899	ENSMUSG00000020549	Elac2	4	17.3971	0.0991111	0.744713
1900	ENSMUSG00000025272	Tro	1	3.00455	0.0993778	0.744955
1901	ENSMUSG00000026773	Pfkfb3	2	5.63134	0.0993795	0.744955
1902	ENSMUSG00000057858	Fam204a	1	6.04855	0.0992592	0.744955
1903	ENSMUSG00000029185	Fam114a1	2	9.54786	0.0993179	0.744955
1904	ENSMUSG00000027751	Supt20	2	12.4108	0.0997527	0.745435
1905	ENSMUSG00000056515	Rab31	1	7.8042	0.0996811	0.745435
1906	ENSMUSG00000050556	Kcnb1	1	5.47017	0.0999379	0.745435
1907	ENSMUSG00000020333	Acsl6	7	24.7662	0.0999827	0.745435
1908	ENSMUSG00000018286	Psmb6	4	18.4562	0.100018	0.745435
1909	ENSMUSG00000021306	Gpr137b	1	6.3213	0.0998524	0.745435
1910	ENSMUSG00000061436	Hipk2	6	22.6649	0.0996733	0.745435
1911	ENSMUSG00000041935	AW549877	1	7.08935	0.100004	0.745435
1912	ENSMUSG00000030083	Abtb1	1	5.48477	0.0996941	0.745435
1913	ENSMUSG00000029103	Lrpap1	5	17.8587	0.0998797	0.745435
1914	ENSMUSG00000012017	Scarf2	1	6.6428	0.0995344	0.745435
1915	ENSMUSG00000028825	Rhd	1	1.35907	0.100241	0.745921
1916	ENSMUSG00000020170	Frs2	1	7.01962	0.100225	0.745921
1917	ENSMUSG00000025584	Pde8a	1	3.18844	0.100142	0.745921
1918	ENSMUSG00000002844	Adprh	1	7.19921	0.100357	0.746395
1919	ENSMUSG00000024098	Twsg1	1	6.9519	0.100409	0.746395
1920	ENSMUSG00000026564	Dusp27	2	14.6199	0.100652	0.747815
1921	ENSMUSG00000056174	Col8a2	1	6.54594	0.100734	0.748022
1922	ENSMUSG00000048833	Slc39a9	1	6.96158	0.100837	0.748022
1923	ENSMUSG00000039616	Mocos	1	3.41717	0.1008	0.748022
1924	ENSMUSG00000026566	Mpzl1	3	8.51999	0.101006	0.748882
1925	ENSMUSG00000051853	Arf3	1	7.82335	0.101078	0.748911
1926	ENSMUSG00000101972	Hist1h3i	1	6.89681	0.101115	0.748911
1927	ENSMUSG00000024899	Papss2	1	3.30045	0.101393	0.750581
1928	ENSMUSG00000046756	Mrps7	2	10.1002	0.101455	0.750649
1929	ENSMUSG00000018199	Trove2	2	11.2425	0.101796	0.751441
1930	ENSMUSG00000020107	Anapc16	7	25.0609	0.101947	0.751441
1931	ENSMUSG00000041278	Ttc1	3	13.1754	0.101797	0.751441
1932	ENSMUSG00000018378	Cuedc1	6	20.0051	0.102001	0.751441
1933	ENSMUSG00000028246	Faxc	5	18.2226	0.101787	0.751441
1934	ENSMUSG00000032898	Fbxo21	1	6.07976	0.102029	0.751441
1935	ENSMUSG00000024960	Plcb3	1	7.20735	0.102036	0.751441
1936	ENSMUSG00000032010	Usp2	5	16.2278	0.101667	0.751441
1937	ENSMUSG00000098571	Cuedc1	6	20.0051	0.102001	0.751441
1938	ENSMUSG00000072999	Gm15401	1	1.4992	0.102119	0.751667
1939	ENSMUSG00000003200	Sh3gl1	1	6.79686	0.102248	0.752125
1940	ENSMUSG00000059586	Nsmce2	2	11.1142	0.102287	0.752125
1941	ENSMUSG00000051373	Plpp7	2	9.92477	0.102477	0.753133
1942	ENSMUSG00000031755	Bbs2	3	10.1704	0.102555	0.753317
1943	ENSMUSG00000021253	Tgfb3	1	8.23288	0.102663	0.753722
1944	ENSMUSG00000031984	2810004N23Rik	1	5.94556	0.102922	0.75416
1945	ENSMUSG00000005683	Cs	1	8.42917	0.102934	0.75416
1946	ENSMUSG00000029310	Nudt9	5	16.814	0.102837	0.75416
1947	ENSMUSG00000013495	Tmem175	4	15.7309	0.10282	0.75416
1948	ENSMUSG00000063531	Sema3e	2	13.3386	0.103288	0.756072
1949	ENSMUSG00000030417	Pdcd5	6	16.4933	0.103301	0.756072
1950	ENSMUSG00000006362	Cbfa2t3	4	15.2465	0.103617	0.7569
1951	ENSMUSG00000031667	Aktip	4	19.2128	0.10359	0.7569
1952	ENSMUSG00000036006	Ripor2	4	9.26723	0.103528	0.7569
1953	ENSMUSG00000047021	Cfap65	2	2.35177	0.103626	0.7569
1954	ENSMUSG00000011256	Adam19	4	18.5392	0.103913	0.757833
1955	ENSMUSG00000040260	Daam2	1	7.4826	0.103865	0.757833
1956	ENSMUSG00000050144	Slc25a44	4	18.1568	0.103821	0.757833
1957	ENSMUSG00000040990	Sh3kbp1	12	41.6777	0.104108	0.758865
1958	ENSMUSG00000042331	Specc1	3	15.6722	0.104511	0.761414
1959	ENSMUSG00000070469	Adamtsl3	5	17.2646	0.104691	0.762339
1960	ENSMUSG00000028211	Trp53inp1	4	17.5189	0.104932	0.762965
1961	ENSMUSG00000004952	Rasa4	8	29.1741	0.105045	0.762965
1962	ENSMUSG00000039270	Megf9	2	9.01282	0.104857	0.762965
1963	ENSMUSG00000025757	Hspa4l	1	6.71988	0.104992	0.762965
1964	ENSMUSG00000036528	Ppfibp2	2	8.18914	0.104963	0.762965
1965	ENSMUSG00000004096	Cwc15	1	6.57282	0.10513	0.763198
1966	ENSMUSG00000036327	Qsox2	2	10.8077	0.105432	0.764219
1967	ENSMUSG00000055681	Cope	6	24.4562	0.105406	0.764219
1968	ENSMUSG00000034329	Brip1	2	7.53247	0.10542	0.764219
1969	ENSMUSG00000022451	Twf1	3	9.8093	0.105597	0.765032
1970	ENSMUSG00000032640	Chsy1	1	7.16071	0.10567	0.765169
1971	ENSMUSG00000022510	Trp63	6	21.4929	0.105868	0.766216
1972	ENSMUSG00000030811	Fbxl19	4	14.269	0.106241	0.768525
1973	ENSMUSG00000028706	Nsun4	5	17.0909	0.10632	0.768707
1974	ENSMUSG00000031447	Lamp1	1	8.93025	0.106383	0.768769
1975	ENSMUSG00000026600	Soat1	8	33.8717	0.106471	0.769014
1976	ENSMUSG00000046668	Cxxc5	1	6.77829	0.106566	0.769314
1977	ENSMUSG00000047485	Klhl34	1	3.83854	0.106771	0.770405
1978	ENSMUSG00000026605	Cenpf	5	17.3113	0.106965	0.770811
1979	ENSMUSG00000031485	Plpbp	2	10.714	0.106956	0.770811
1980	ENSMUSG00000020018	Snrpf	1	5.7635	0.107019	0.770811
1981	ENSMUSG00000024299	Adamts10	6	16.5159	0.107044	0.770811
1982	ENSMUSG00000054723	Vmac	2	6.44871	0.107331	0.771711
1983	ENSMUSG00000024691	Fam111a	2	8.95868	0.107243	0.771711
1984	ENSMUSG00000038894	Irs2	1	6.08898	0.107306	0.771711
1985	ENSMUSG00000028622	Mrpl37	3	13.907	0.107529	0.771971
1986	ENSMUSG00000030393	Zik1	1	5.06158	0.107529	0.771971
1987	ENSMUSG00000002900	Lamb1	6	26.8349	0.107512	0.771971
1988	ENSMUSG00000029547	Ints1	1	7.55054	0.107677	0.772642
1989	ENSMUSG00000036752	Tubb4b	2	11.437	0.10776	0.772851
1990	ENSMUSG00000014496	Ankrd28	1	7.06866	0.107834	0.772991
1991	ENSMUSG00000029467	Atp2a2	3	25.2834	0.107894	0.773035
1992	ENSMUSG00000047098	Rnf31	3	11.4425	0.107976	0.773232
1993	ENSMUSG00000042712	Tceal9	2	12.2302	0.108156	0.773747
1994	ENSMUSG00000024897	Apba1	1	3.85418	0.108133	0.773747
1995	ENSMUSG00000027583	Zbtb46	4	11.6173	0.108948	0.774261
1996	ENSMUSG00000025410	Dctn2	1	7.78401	0.108907	0.774261
1997	ENSMUSG00000030034	Ino80b	2	9.15006	0.108821	0.774261
1998	ENSMUSG00000026277	Stk25	5	26.2134	0.108574	0.774261
1999	ENSMUSG00000056214	Pard6g	1	5.40211	0.108988	0.774261
[truncated: 54,356 more rows]

## Sheet: B1 D7 Patterned vs. Unpatterned
target_id	ext_gene	num_aggregated_transcripts	sum_mean_obs_counts	pval	qval
1	ENSMUSG00000038418	Egr1	2	14.1198	1.98451e-27	2.87813e-23
2	ENSMUSG00000027559	Car3	2	6.9767	4.66679e-18	3.38412e-14
3	ENSMUSG00000037185	Krt80	1	6.34553	4.45599e-13	2.15417e-09
4	ENSMUSG00000035356	Nfkbiz	3	10.6943	8.56783e-13	3.10648e-09
5	ENSMUSG00000026043	Col3a1	7	37.9246	8.3684e-11	2.42734e-07
6	ENSMUSG00000000631	Myo18a	17	80.7711	2.55167e-07	0.000616781
7	ENSMUSG00000035131	Brinp3	5	28.8519	3.47938e-07	0.000695858
8	ENSMUSG00000061462	Obscn	6	37.5834	4.04007e-07	0.000695858
9	ENSMUSG00000021701	Plk2	1	8.30369	4.31822e-07	0.000695858
10	ENSMUSG00000028381	Ugcg	4	22.7717	9.88276e-07	0.001303
11	ENSMUSG00000032479	Map4	6	43.4885	9.17987e-07	0.001303
12	ENSMUSG00000068699	Flnc	2	14.7352	1.81479e-06	0.00219332
13	ENSMUSG00000035049	Rrp12	1	7.64225	3.69285e-06	0.0041198
14	ENSMUSG00000095597	Gm6472	2	14.3517	5.12858e-06	0.00531284
15	ENSMUSG00000027763	Mbnl1	18	90.4524	5.99005e-06	0.00579158
16	ENSMUSG00000022894	Adamts5	1	7.90342	7.86984e-06	0.00593509
17	ENSMUSG00000026418	Tnni1	6	39.0458	8.73784e-06	0.00593509
18	ENSMUSG00000026193	Fn1	14	98.8497	7.17872e-06	0.00593509
19	ENSMUSG00000028927	Padi2	2	11.8091	6.58557e-06	0.00593509
20	ENSMUSG00000007097	Atp1a2	5	27.3152	9.0031e-06	0.00593509
21	ENSMUSG00000019970	Sgk1	6	26.3175	8.72946e-06	0.00593509
22	ENSMUSG00000038259	Gdf5	1	5.24751	7.40246e-06	0.00593509
23	ENSMUSG00000028967	Errfi1	3	15.4644	1.03801e-05	0.00643375
24	ENSMUSG00000049134	Nrap	6	30.6663	1.06468e-05	0.00643375
25	ENSMUSG00000025172	Ankrd2	1	6.67163	1.96154e-05	0.0113793
26	ENSMUSG00000037266	Rsrp1	6	30.7084	2.44437e-05	0.0136349
27	ENSMUSG00000037447	Arid5a	10	38.9751	3.23352e-05	0.0169667
28	ENSMUSG00000027022	Xirp2	1	8.90861	3.27566e-05	0.0169667
29	ENSMUSG00000032803	Cdv3	6	38.1097	4.03012e-05	0.0201548
30	ENSMUSG00000026950	Neb	10	69.6708	4.46186e-05	0.0215701
31	ENSMUSG00000051747	Ttn	21	140.667	5.55775e-05	0.0228156
32	ENSMUSG00000016349	Eef1a2	1	3.41514	5.7621e-05	0.0228156
33	ENSMUSG00000049775	Tmsb4x	3	20.162	5.87754e-05	0.0228156
34	ENSMUSG00000033770	Clcnka	2	3.61435	5.20583e-05	0.0228156
35	ENSMUSG00000006576	Slc4a3	8	41.444	5.13025e-05	0.0228156
36	ENSMUSG00000017221	Psmd3	4	20.3355	5.272e-05	0.0228156
37	ENSMUSG00000061816	Myl1	8	53.8489	5.97803e-05	0.0228156
38	ENSMUSG00000029661	Col1a2	7	34.9573	5.80735e-05	0.0228156
39	ENSMUSG00000039405	Prss23	1	8.39734	6.16188e-05	0.0229143
40	ENSMUSG00000036103	Colec12	1	7.54599	7.80585e-05	0.0283021
41	ENSMUSG00000084416	Rpl10a-ps1	1	7.19433	9.22605e-05	0.0326355
42	ENSMUSG00000043415	Otud1	1	6.97468	9.59638e-05	0.0331372
43	ENSMUSG00000062949	Atp11c	3	10.4787	0.00010005	0.0337447
44	ENSMUSG00000031246	Sh3bgrl	2	9.86381	0.000110392	0.0355782
45	ENSMUSG00000006542	Prkag3	5	28.3743	0.000110192	0.0355782
46	ENSMUSG00000060935	Tmem263	1	7.0602	0.000112887	0.0355912
47	ENSMUSG00000048706	Lurap1l	1	6.21718	0.000120382	0.0371467
48	ENSMUSG00000003541	Ier3	1	5.69573	0.000164599	0.049733
49	ENSMUSG00000030695	Aldoa	9	46.3963	0.000192814	0.0570689
50	ENSMUSG00000036611	Eepd1	2	7.66166	0.00020108	0.0583252
51	ENSMUSG00000079362	Gm43302	1	3.92521	0.000206061	0.0585982
52	ENSMUSG00000055435	Maf	2	11.6834	0.000224048	0.0624877
53	ENSMUSG00000044770	Scml4	5	20.4313	0.000238367	0.0652271
54	ENSMUSG00000045763	Basp1	1	7.12517	0.00024361	0.0654274
55	ENSMUSG00000074486	Bglap2	1	3.49495	0.000249306	0.0657396
56	ENSMUSG00000078517	Emc1	4	22.9028	0.000269455	0.0673777
57	ENSMUSG00000086922	Gm13835	1	3.01994	0.00026894	0.0673777
58	ENSMUSG00000031604	Msmo1	7	25.7518	0.000267865	0.0673777
59	ENSMUSG00000001661	Hoxc6	3	14.0388	0.000282401	0.0694179
60	ENSMUSG00000020440	Arf5	2	13.211	0.000315099	0.0727399
61	ENSMUSG00000057604	Lmcd1	1	6.22706	0.000319835	0.0727399
62	ENSMUSG00000108815	Gm49388	1	1.90957	0.000318089	0.0727399
63	ENSMUSG00000039376	Synpo2l	3	22.7481	0.0003139	0.0727399
64	ENSMUSG00000001508	Sgca	4	19.5484	0.000320992	0.0727399
65	ENSMUSG00000022309	Angpt1	1	7.41354	0.000342982	0.0765271
66	ENSMUSG00000047230	Cldn2	1	4.03791	0.000361709	0.0790368
67	ENSMUSG00000042793	Lgr6	1	4.53871	0.000392378	0.0790368
68	ENSMUSG00000033365	Ipo13	6	18.771	0.000390825	0.0790368
69	ENSMUSG00000012114	Med15	2	12.8361	0.000372096	0.0790368
70	ENSMUSG00000045776	Lrtm1	1	4.89448	0.000368312	0.0790368
71	ENSMUSG00000040511	Pvr	4	19.7873	0.000385654	0.0790368
72	ENSMUSG00000052684	Jun	1	7.77691	0.00038524	0.0790368
73	ENSMUSG00000053560	Ier2	1	7.44009	0.000440883	0.0875907
74	ENSMUSG00000067653	Ankrd23	4	22.9768	0.000448601	0.0879197
75	ENSMUSG00000021250	Fos	3	8.78147	0.000464065	0.088557
76	ENSMUSG00000022610	Mapk12	1	6.34261	0.000461314	0.088557
77	ENSMUSG00000067276	Capn6	2	11.2625	0.000504286	0.0925779
78	ENSMUSG00000021876	Rnase4	2	7.32379	0.000498631	0.0925779
79	ENSMUSG00000026253	Chrng	5	27.7572	0.000495308	0.0925779
80	ENSMUSG00000024803	Ankrd1	1	9.26495	0.000578062	0.104795
81	ENSMUSG00000060802	B2m	1	7.22201	0.000595821	0.106681
82	ENSMUSG00000021549	Rasa1	9	33.1962	0.000623217	0.108898
83	ENSMUSG00000063531	Sema3e	2	13.1622	0.000622096	0.108898
84	ENSMUSG00000030603	Psmc4	5	16.8798	0.00066274	0.112658
85	ENSMUSG00000050315	Synpo2	5	20.0203	0.000668043	0.112658
86	ENSMUSG00000025234	Arih1	6	31.9975	0.000658547	0.112658
87	ENSMUSG00000024529	Lox	2	16.1846	0.00068806	0.113397
88	ENSMUSG00000020067	Mypn	1	6.8067	0.000681279	0.113397
89	ENSMUSG00000039844	Rapgef1	7	40.9728	0.000698507	0.113825
90	ENSMUSG00000039988	Ankrd13c	2	11.7719	0.000819117	0.128751
91	ENSMUSG00000020205	Phlda1	2	9.16804	0.000804603	0.128751
92	ENSMUSG00000056328	Myh1	4	29.7581	0.000825614	0.128751
93	ENSMUSG00000020608	Smc6	1	7.13878	0.000810464	0.128751
94	ENSMUSG00000118332	Fam220a	4	15.7361	0.000844949	0.128993
95	ENSMUSG00000073643	Wdfy1	7	31.8582	0.000842545	0.128993
96	ENSMUSG00000020872	Tac4	1	3.95274	0.000873112	0.131904
97	ENSMUSG00000032860	P2ry2	2	7.07081	0.000921993	0.137852
98	ENSMUSG00000061353	Cxcl12	4	21.081	0.000962528	0.141006
99	ENSMUSG00000048332	Lhfp	1	6.15379	0.000955701	0.141006
100	ENSMUSG00000031508	Ankrd10	2	15.0131	0.0010629	0.15326
101	ENSMUSG00000022261	Sdc2	1	8.71956	0.00106731	0.15326
102	ENSMUSG00000093930	Hmgcs1	1	8.31283	0.00108338	0.154042
103	ENSMUSG00000102049	Zbed6	1	6.97717	0.00109865	0.154696
104	ENSMUSG00000053846	Lipg	1	4.25382	0.00111696	0.155762
105	ENSMUSG00000032349	Elovl5	2	8.63552	0.00113728	0.157086
106	ENSMUSG00000106107	Gm43190	1	6.03296	0.00118374	0.16196
107	ENSMUSG00000051413	Plagl2	2	10.8788	0.00123259	0.165521
108	ENSMUSG00000021709	Erbin	6	34.6465	0.00122539	0.165521
109	ENSMUSG00000054843	Atrnl1	1	6.78162	0.00125128	0.16649
110	ENSMUSG00000090673	Gm340	1	6.82748	0.00127239	0.166597
111	ENSMUSG00000069662	Marcks	1	7.84577	0.00127506	0.166597
112	ENSMUSG00000020423	Btg2	1	6.70232	0.0013131	0.16853
113	ENSMUSG00000033335	Dnm2	10	41.9389	0.00130158	0.16853
114	ENSMUSG00000021565	Slc6a19	2	6.92042	0.00133572	0.16993
115	ENSMUSG00000022912	Pros1	2	7.37252	0.00134822	0.170029
116	ENSMUSG00000027660	Skil	4	24.8753	0.00137203	0.170829
117	ENSMUSG00000031642	Sh3rf1	1	7.13203	0.00137825	0.170829
118	ENSMUSG00000050335	Lgals3	4	20.6975	0.00138991	0.170829
119	ENSMUSG00000013663	Pten	3	16.9475	0.00142106	0.173191
120	ENSMUSG00000061904	Slc25a3	6	34.8536	0.00143407	0.17332
121	ENSMUSG00000030681	Mvp	2	9.58768	0.00158732	0.185653
122	ENSMUSG00000033508	Asprv1	1	3.74406	0.00158496	0.185653
123	ENSMUSG00000032845	Alpk2	3	14.6298	0.00156587	0.185653
124	ENSMUSG00000047735	Samd9l	1	5.26772	0.00157968	0.185653
125	ENSMUSG00000021451	Sema4d	5	20.3587	0.00165437	0.186871
126	ENSMUSG00000060510	Zfp266	2	13.0566	0.00168311	0.186871
127	ENSMUSG00000004631	Sgce	6	12.4526	0.00163572	0.186871
128	ENSMUSG00000036438	Calm2	3	15.0267	0.00166143	0.186871
129	ENSMUSG00000029823	Luc7l2	10	52.3192	0.00161098	0.186871
130	ENSMUSG00000024210	Ip6k3	1	6.76934	0.00167634	0.186871
131	ENSMUSG00000050912	Tmem123	3	15.0111	0.00168793	0.186871
132	ENSMUSG00000048040	Arxes2	1	3.51102	0.00171335	0.188248
133	ENSMUSG00000039116	Adgrg6	1	6.72639	0.00178697	0.191172
134	ENSMUSG00000026566	Mpzl1	2	7.0437	0.0017885	0.191172
135	ENSMUSG00000034487	Kdelc2	1	6.15936	0.00179269	0.191172
136	ENSMUSG00000038227	Hoxa9	4	14.8671	0.00175437	0.191172
137	ENSMUSG00000024480	Ap3s1	1	6.40615	0.0018346	0.194057
138	ENSMUSG00000028883	Sema3a	3	17.7003	0.00184651	0.194057
139	ENSMUSG00000051586	Mical3	6	27.9329	0.00189031	0.197231
140	ENSMUSG00000063564	Col23a1	2	7.76084	0.00192308	0.199217
141	ENSMUSG00000014329	Bicc1	3	13.0771	0.00194324	0.199878
142	ENSMUSG00000006457	Actn3	2	12.5633	0.00195877	0.200056
143	ENSMUSG00000089828	Gm16300	1	6.8474	0.00198074	0.200886
144	ENSMUSG00000042428	Mgat3	1	6.57384	0.00200152	0.201584
145	ENSMUSG00000051412	Vamp7	1	6.18423	0.00203784	0.203826
146	ENSMUSG00000003031	Cdkn1b	2	12.1162	0.00207236	0.20459
147	ENSMUSG00000022285	Ywhaz	6	33.0644	0.0020878	0.20459
148	ENSMUSG00000004885	Crabp2	1	6.06314	0.00207593	0.20459
149	ENSMUSG00000035202	Lars2	1	9.88205	0.00217319	0.211529
150	ENSMUSG00000029765	Plxna4	1	4.35004	0.0022005	0.212252
151	ENSMUSG00000090136	Gm10177	1	6.45584	0.00220989	0.212252
152	ENSMUSG00000070564	Ntn5	3	10.2103	0.0022508	0.214759
153	ENSMUSG00000070385	Ampd1	1	3.8662	0.00231145	0.216277
154	ENSMUSG00000079641	Rpl39	3	14.2313	0.00230094	0.216277
155	ENSMUSG00000015950	Ncf1	1	4.09402	0.00228354	0.216277
156	ENSMUSG00000030987	Stim1	1	6.7398	0.00235381	0.218829
157	ENSMUSG00000020614	Fam20a	4	23.4046	0.00242808	0.220614
158	ENSMUSG00000035847	Ids	2	9.4301	0.00250992	0.220614
159	ENSMUSG00000022996	Wnt10b	1	4.3466	0.00244745	0.220614
160	ENSMUSG00000050860	Phospho1	3	14.5163	0.00250263	0.220614
161	ENSMUSG00000061315	Naca	2	17.1154	0.00246761	0.220614
162	ENSMUSG00000028167	Bdh2	3	4.59443	0.00248907	0.220614
163	ENSMUSG00000046034	Otulin	1	6.5662	0.00241448	0.220614
164	ENSMUSG00000025867	Cplx2	1	5.86693	0.0025003	0.220614
165	ENSMUSG00000073867	AA474408	1	8.5362	0.00245372	0.220614
166	ENSMUSG00000105096	Gbp10	1	4.15031	0.00272301	0.237903
167	ENSMUSG00000006958	Chrd	3	17.2208	0.00277421	0.23949
168	ENSMUSG00000038708	Golga4	1	8.31554	0.00275874	0.23949
169	ENSMUSG00000028991	Mtor	4	16.5974	0.00282232	0.242202
170	ENSMUSG00000041889	Shisa4	3	17.0366	0.00288876	0.243211
171	ENSMUSG00000029070	Mxra8	6	30.8311	0.00291793	0.243211
172	ENSMUSG00000021665	Hexb	1	6.3047	0.00287212	0.243211
173	ENSMUSG00000071757	Zhx2	1	7.08719	0.00287407	0.243211
174	ENSMUSG00000026208	Des	3	21.9538	0.00291517	0.243211
175	ENSMUSG00000040152	Thbs1	2	17.1676	0.00295377	0.244792
176	ENSMUSG00000062478	Ctrc	1	4.5772	0.00298173	0.245705
177	ENSMUSG00000040254	Sema3d	1	7.56612	0.00300717	0.246401
178	ENSMUSG00000021285	Ppp1r13b	1	6.00008	0.00308984	0.251752
179	ENSMUSG00000080242	Atp6v0c-ps2	1	6.2037	0.00318018	0.254898
180	ENSMUSG00000030116	Mfap5	5	20.397	0.00319505	0.254898
181	ENSMUSG00000075391	Gm13443	1	5.99386	0.00318548	0.254898
182	ENSMUSG00000024381	Bin1	2	16.3988	0.00319874	0.254898
183	ENSMUSG00000009470	Tnpo1	3	20.3443	0.00327988	0.259935
184	ENSMUSG00000006221	Hspb7	1	7.15976	0.00330337	0.260155
185	ENSMUSG00000028399	Ptprd	10	39.4421	0.00331854	0.260155
186	ENSMUSG00000024527	Afg3l2	1	7.39691	0.0033947	0.264065
187	ENSMUSG00000030733	Sh2b1	1	7.61223	0.00341482	0.264065
188	ENSMUSG00000022557	Bop1	1	7.7407	0.00342303	0.264065
189	ENSMUSG00000022451	Twf1	3	10.9845	0.00344402	0.264279
190	ENSMUSG00000022146	Osmr	6	26.9819	0.00346804	0.264721
191	ENSMUSG00000030409	Dmpk	16	81.213	0.00359736	0.273155
192	ENSMUSG00000036181	Hist1h1c	1	8.14433	0.00365397	0.274578
193	ENSMUSG00000060716	Plekhh1	1	6.85485	0.0036513	0.274578
194	ENSMUSG00000028607	Cpt2	3	9.60704	0.00368099	0.275182
195	ENSMUSG00000028228	Cpne3	3	12.6106	0.00370401	0.275483
196	ENSMUSG00000047139	Cd24a	1	5.19446	0.00373099	0.276074
197	ENSMUSG00000079243	Xirp1	1	9.06577	0.00378791	0.277936
198	ENSMUSG00000028173	Wls	1	8.61841	0.00379448	0.277936
199	ENSMUSG00000026211	Obsl1	12	64.77	0.00387199	0.282188
200	ENSMUSG00000022661	Cd200	8	31.9147	0.00392633	0.284204
201	ENSMUSG00000048376	F2r	1	7.75707	0.00393884	0.284204
202	ENSMUSG00000041841	Rpl37	1	8.11204	0.00396575	0.284729
203	ENSMUSG00000052681	Rap1b	1	7.30227	0.00411526	0.291887
204	ENSMUSG00000028838	Extl1	2	9.91194	0.00412582	0.291887
205	ENSMUSG00000029777	Gars	1	8.51664	0.00409539	0.291887
206	ENSMUSG00000035274	Tpbg	3	16.1264	0.00429463	0.299447
207	ENSMUSG00000020190	Mknk2	1	8.10054	0.00425575	0.299447
208	ENSMUSG00000060036	Rpl3	5	29.6622	0.00428054	0.299447
209	ENSMUSG00000060090	Rp2	5	16.4085	0.00435128	0.300508
210	ENSMUSG00000021457	Syk	2	2.99353	0.00434271	0.300508
211	ENSMUSG00000009487	Otog	1	7.09117	0.00450328	0.309531
212	ENSMUSG00000038170	Pde4dip	6	41.2099	0.00467439	0.319777
213	ENSMUSG00000032243	Itga11	2	9.37048	0.00476373	0.324359
214	ENSMUSG00000020708	Psmc5	2	11.7381	0.00481025	0.325996
215	ENSMUSG00000061086	Myl4	8	46.0839	0.00490527	0.330282
216	ENSMUSG00000003865	Gys1	1	7.93921	0.00491905	0.330282
217	ENSMUSG00000058248	Kcnh1	3	7.45293	0.00495963	0.331473
218	ENSMUSG00000027422	Rrbp1	8	34.8604	0.00505092	0.333218
219	ENSMUSG00000021390	Ogn	1	9.43191	0.00504188	0.333218
220	ENSMUSG00000041935	AW549877	1	7.06238	0.00505467	0.333218
221	ENSMUSG00000031012	Cask	6	24.2144	0.00519759	0.335025
222	ENSMUSG00000019986	Ahi1	2	6.37769	0.00517953	0.335025
223	ENSMUSG00000058258	Idi1	4	14.1134	0.00511988	0.335025
224	ENSMUSG00000034460	Six4	2	13.6343	0.00516277	0.335025
225	ENSMUSG00000024777	Ppp2r5b	2	8.5983	0.00514397	0.335025
226	ENSMUSG00000031960	Aars	6	25.5912	0.00524824	0.336793
227	ENSMUSG00000050621	Rps27rt	1	7.89551	0.0053331	0.337788
228	ENSMUSG00000032501	Trib1	2	9.40478	0.00533362	0.337788
229	ENSMUSG00000021375	Kif13a	1	7.42979	0.00533323	0.337788
230	ENSMUSG00000025666	Tmem47	2	10.6415	0.00539905	0.339504
231	ENSMUSG00000024014	Pim1	1	7.09817	0.00540752	0.339504
232	ENSMUSG00000006373	Pgrmc1	1	6.6735	0.0054806	0.342609
233	ENSMUSG00000053253	Ndfip2	6	26.1303	0.00555443	0.342791
234	ENSMUSG00000026042	Col5a2	4	24.642	0.00554787	0.342791
235	ENSMUSG00000024383	Map3k2	1	7.36852	0.00552856	0.342791
236	ENSMUSG00000073600	Prob1	1	5.65862	0.00558572	0.343261
237	ENSMUSG00000064147	Rab44	2	7.06925	0.00565704	0.34351
238	ENSMUSG00000021453	Gadd45g	2	11.524	0.00566081	0.34351
239	ENSMUSG00000031561	Tenm3	6	28.8184	0.00562783	0.34351
240	ENSMUSG00000074867	Zfp808	1	3.97303	0.00570561	0.344785
241	ENSMUSG00000003559	As3mt	1	4.26251	0.00574793	0.344931
242	ENSMUSG00000063015	Ccni	4	18.4005	0.00575559	0.344931
243	ENSMUSG00000023046	Igfbp6	1	6.72407	0.00580804	0.346419
244	ENSMUSG00000046169	Adamts6	1	7.5072	0.00582818	0.346419
245	ENSMUSG00000022973	Synj1	7	21.4051	0.00587817	0.347963
246	ENSMUSG00000040435	Ppp1r15a	2	9.2152	0.0060014	0.353814
247	ENSMUSG00000026251	Chrnd	3	20.2547	0.00613801	0.360403
248	ENSMUSG00000038252	Ncapd2	5	18.4198	0.00627487	0.366953
249	ENSMUSG00000024937	Ehbp1l1	2	16.6097	0.00630041	0.366967
250	ENSMUSG00000027808	Serp1	1	7.3431	0.00653591	0.369198
251	ENSMUSG00000028583	Pdpn	2	9.67364	0.00650695	0.369198
252	ENSMUSG00000055053	Nfic	4	26.5309	0.00648291	0.369198
253	ENSMUSG00000033530	Ttc7b	1	6.43757	0.00640862	0.369198
254	ENSMUSG00000046434	Hnrnpa1	2	13.8608	0.00655984	0.369198
255	ENSMUSG00000025981	Coq10b	4	17.6943	0.00656782	0.369198
256	ENSMUSG00000006435	Neurl1a	2	14.8473	0.00651832	0.369198
257	ENSMUSG00000025037	Maoa	1	6.68259	0.00645348	0.369198
258	ENSMUSG00000096951	Pdpn	2	9.67364	0.00650695	0.369198
259	ENSMUSG00000036667	Tcaf1	6	26.1257	0.00671694	0.37468
260	ENSMUSG00000054871	Tmem158	1	6.8233	0.006717	0.37468
261	ENSMUSG00000051236	Msrb3	2	10.5527	0.00683286	0.379682
262	ENSMUSG00000046814	Gchfr	1	5.30223	0.00689769	0.38037
263	ENSMUSG00000054808	Actn4	8	42.539	0.00687381	0.38037
264	ENSMUSG00000025939	Ube2w	6	21.3925	0.00721356	0.396281
265	ENSMUSG00000019960	Dusp6	1	6.26636	0.00729272	0.399118
266	ENSMUSG00000025240	Sacm1l	1	7.17429	0.00736369	0.400318
267	ENSMUSG00000016554	Eif3d	1	8.2662	0.00736986	0.400318
268	ENSMUSG00000047746	Fbxo40	3	9.44301	0.00775155	0.414367
269	ENSMUSG00000072623	Zfp9	1	5.8352	0.00784463	0.414367
270	ENSMUSG00000028107	Tars2	3	13.0342	0.00774947	0.414367
271	ENSMUSG00000010066	Cacna2d2	5	17.7029	0.0079037	0.414367
272	ENSMUSG00000024393	Prrc2a	5	24.0134	0.00786191	0.414367
273	ENSMUSG00000025147	Mob2	1	6.09268	0.00791421	0.414367
274	ENSMUSG00000015357	Clpx	4	15.0609	0.00776831	0.414367
275	ENSMUSG00000101122	Gm17971	1	4.00464	0.00780601	0.414367
276	ENSMUSG00000075590	Nrbp2	1	6.33526	0.00767565	0.414367
277	ENSMUSG00000029185	Fam114a1	2	10.4976	0.00787626	0.414367
278	ENSMUSG00000034158	Lrrc58	1	8.74017	0.00796956	0.415764
279	ENSMUSG00000020722	Cacng1	1	8.02215	0.00820945	0.42522
280	ENSMUSG00000060904	Arl1	2	11.3882	0.0082081	0.42522
281	ENSMUSG00000054263	Lifr	3	20.2993	0.00832526	0.428161
282	ENSMUSG00000013936	Myl2	5	15.3715	0.00831964	0.428161
283	ENSMUSG00000041891	Lman1	5	22.6519	0.00837918	0.428752
284	ENSMUSG00000071540	3425401B19Rik	1	6.2976	0.00839588	0.428752
285	ENSMUSG00000030319	Cand2	1	8.0698	0.00844288	0.429639
286	ENSMUSG00000007038	Neu1	2	10.7075	0.0086354	0.435933
287	ENSMUSG00000022665	Ccdc80	6	23.0287	0.00868681	0.435933
288	ENSMUSG00000079363	Gbp4	1	3.61183	0.00866201	0.435933
289	ENSMUSG00000021178	Psmc1	1	7.87003	0.00867084	0.435933
290	ENSMUSG00000020334	Slc22a4	1	4.32843	0.00880117	0.438749
291	ENSMUSG00000036504	Phpt1	2	9.46052	0.00880342	0.438749
292	ENSMUSG00000020216	Jsrp1	4	21.1302	0.00885668	0.439892
293	ENSMUSG00000036052	Dnajb5	7	28.4696	0.00906513	0.447038
294	ENSMUSG00000021458	2010111I01Rik	3	18.257	0.00909302	0.447038
295	ENSMUSG00000015837	Sqstm1	5	27.7556	0.00905913	0.447038
296	ENSMUSG00000035835	Plppr3	2	4.55857	0.00934343	0.457797
297	ENSMUSG00000019873	Reep3	1	7.10883	0.00938287	0.458181
298	ENSMUSG00000067377	Tspan6	1	5.99534	0.00955511	0.462921
299	ENSMUSG00000026404	Ddx59	1	4.90016	0.00963953	0.462921
300	ENSMUSG00000052748	Swt1	8	24.1763	0.00955958	0.462921
301	ENSMUSG00000034216	Vps18	3	12.1108	0.00957808	0.462921
302	ENSMUSG00000055737	Ghr	9	39.368	0.00962473	0.462921
303	ENSMUSG00000029507	Pus1	7	19.2006	0.00980147	0.464591
304	ENSMUSG00000103332	Pcdhga2	1	3.62491	0.00983448	0.464591
305	ENSMUSG00000033788	Dysf	10	45.7702	0.00981614	0.464591
306	ENSMUSG00000022404	Slc25a17	1	6.65889	0.00981318	0.464591
307	ENSMUSG00000074934	Grem1	1	8.10358	0.00971433	0.464591
308	ENSMUSG00000026034	Clk1	12	47.968	0.0100819	0.47188
309	ENSMUSG00000069089	Cdk7	1	7.03176	0.01008	0.47188
310	ENSMUSG00000021171	Esyt2	1	8.01966	0.0100864	0.47188
311	ENSMUSG00000000278	Scpep1	1	7.10378	0.0101492	0.473291
312	ENSMUSG00000074063	Osgin1	3	10.3203	0.0105772	0.479013
313	ENSMUSG00000030660	Pik3c2a	1	7.30281	0.0106682	0.479013
314	ENSMUSG00000006360	Crip1	1	7.81098	0.0104448	0.479013
315	ENSMUSG00000066551	Hmgb1	6	26.7579	0.0105578	0.479013
316	ENSMUSG00000019261	Map1s	1	7.23423	0.0104731	0.479013
317	ENSMUSG00000031312	Itgb1bp2	2	11.8916	0.0103744	0.479013
318	ENSMUSG00000005950	P2rx5	2	7.23589	0.010503	0.479013
319	ENSMUSG00000072720	Myo18b	4	16.2685	0.010608	0.479013
320	ENSMUSG00000030470	Csrp3	2	8.41528	0.0105449	0.479013
321	ENSMUSG00000021770	Samd8	4	21.7821	0.0106522	0.479013
322	ENSMUSG00000012405	Rpl15	4	25.9164	0.0105307	0.479013
323	ENSMUSG00000034101	Ctnnd1	15	72.1239	0.0105818	0.479013
324	ENSMUSG00000024098	Twsg1	1	6.82051	0.0107579	0.481549
325	ENSMUSG00000024885	Aldh3b1	1	7.35166	0.0108642	0.48481
326	ENSMUSG00000042082	Arsb	1	6.06234	0.0109054	0.485155
327	ENSMUSG00000074001	Klhl40	1	7.57147	0.0110019	0.485631
328	ENSMUSG00000020169	Best3	1	4.73935	0.0110165	0.485631
329	ENSMUSG00000034810	Scn7a	1	5.41266	0.0110048	0.485631
330	ENSMUSG00000023905	Tnfrsf12a	2	11.7366	0.0110566	0.485923
331	ENSMUSG00000096433	Zfp994	1	5.88955	0.0111403	0.486649
332	ENSMUSG00000040472	Rabggta	3	12.6402	0.0111221	0.486649
333	ENSMUSG00000030103	Bhlhe40	3	16.6755	0.0112009	0.487828
334	ENSMUSG00000001419	Mef2d	5	30.7368	0.0112413	0.488123
335	ENSMUSG00000061518	Cox5b	3	14.597	0.0112989	0.488964
336	ENSMUSG00000037104	Socs5	1	7.25961	0.0113281	0.488964
337	ENSMUSG00000089756	Zfp966	1	5.76389	0.0114091	0.490999
338	ENSMUSG00000083594	Gm13722	1	6.54334	0.0115579	0.494468
339	ENSMUSG00000024664	Fads3	1	8.55078	0.0115439	0.494468
340	ENSMUSG00000037656	Slc20a2	1	7.41672	0.0116702	0.495355
341	ENSMUSG00000038388	Mpp6	6	23.4433	0.0116893	0.495355
342	ENSMUSG00000061689	Dlgap4	8	41.8145	0.0116504	0.495355
343	ENSMUSG00000047213	Ythdf3	4	23.0275	0.0117153	0.495355
344	ENSMUSG00000020331	Hcn2	2	1.60365	0.0120723	0.497535
345	ENSMUSG00000044468	Tent5c	1	3.55196	0.0118263	0.497535
346	ENSMUSG00000061723	Tnnt3	20	88.1676	0.0119594	0.497535
347	ENSMUSG00000001467	Cyp51	2	9.71848	0.0119948	0.497535
348	ENSMUSG00000036087	Slain2	4	23.9719	0.011876	0.497535
349	ENSMUSG00000008090	Fgfrl1	2	12.0528	0.01206	0.497535
350	ENSMUSG00000074480	Mex3a	1	6.74212	0.0120756	0.497535
351	ENSMUSG00000075330	A930003A15Rik	1	4.02173	0.0120472	0.497535
352	ENSMUSG00000024614	Tmx3	1	7.14506	0.0120358	0.497535
353	ENSMUSG00000069171	Nr2f1	4	9.92619	0.0121477	0.499088
354	ENSMUSG00000038670	Mybpc2	1	5.66088	0.0121958	0.499647
355	ENSMUSG00000031461	Myom2	5	26.5793	0.0123708	0.503973
356	ENSMUSG00000044949	Ubtd2	1	5.40967	0.0123687	0.503973
357	ENSMUSG00000014773	Dll1	5	23.1396	0.0124685	0.506529
358	ENSMUSG00000015656	Hspa8	6	31.8259	0.0125207	0.507229
359	ENSMUSG00000045382	Cxcr4	2	11.8454	0.0125846	0.508399
360	ENSMUSG00000016534	Lamp2	5	29.5047	0.0126537	0.509768
361	ENSMUSG00000033721	Vav3	4	12.8749	0.0128048	0.513206
362	ENSMUSG00000031740	Mmp2	1	8.91603	0.0128098	0.513206
363	ENSMUSG00000033295	Ptprf	4	20.4506	0.0130343	0.517907
364	ENSMUSG00000021579	Lrrc14b	1	4.65262	0.0129686	0.517907
365	ENSMUSG00000074971	Fibin	1	5.14432	0.0130078	0.517907
366	ENSMUSG00000037868	Egr2	3	10.5042	0.0131044	0.519269
367	ENSMUSG00000029761	Cald1	14	69.1606	0.0133652	0.528161
368	ENSMUSG00000032640	Chsy1	1	7.11925	0.013413	0.528611
369	ENSMUSG00000000001	Gnai3	1	7.43511	0.0135029	0.529277
370	ENSMUSG00000036192	Rorb	2	3.87187	0.0134957	0.529277
371	ENSMUSG00000022237	Ankrd33b	4	17.926	0.0136464	0.533458
372	ENSMUSG00000030157	Clec2d	1	6.56973	0.0138719	0.538949
373	ENSMUSG00000036676	Tmtc3	3	11.9098	0.0138983	0.538949
374	ENSMUSG00000019978	Epb41l2	2	13.6877	0.0138773	0.538949
375	ENSMUSG00000029840	Mtpn	1	7.88032	0.0139501	0.539516
376	ENSMUSG00000040242	Fgfr1op2	5	26.2328	0.0140391	0.540676
377	ENSMUSG00000038481	Cdk19	1	6.20279	0.0140547	0.540676
378	ENSMUSG00000007122	Casq1	2	8.97174	0.0142162	0.544005
379	ENSMUSG00000045515	Pou3f3	1	3.75377	0.0142107	0.544005
380	ENSMUSG00000024304	Cdh2	3	21.5678	0.0143202	0.546542
381	ENSMUSG00000044786	Zfp36	1	5.45503	0.0143657	0.546838
382	ENSMUSG00000039105	Atp6v1g1	1	8.07625	0.0144083	0.547026
383	ENSMUSG00000032462	Pik3cb	2	12.5163	0.0147025	0.55214
384	ENSMUSG00000036292	Gramd1c	1	1.61839	0.01459	0.55214
385	ENSMUSG00000081485	Gm12338	1	4.21529	0.0147026	0.55214
386	ENSMUSG00000001833	2019-09-07	1	7.85296	0.014725	0.55214
387	ENSMUSG00000075359	Gm20775	1	1.07823	0.0147604	0.55214
388	ENSMUSG00000038217	Tlcd2	4	14.1512	0.0148095	0.55214
389	ENSMUSG00000022485	Hoxc5	2	8.34731	0.0147758	0.55214
390	ENSMUSG00000031673	Cdh11	1	6.22413	0.0150458	0.558794
391	ENSMUSG00000025512	Chid1	8	25.9526	0.0151421	0.558794
392	ENSMUSG00000045281	Gpr20	1	4.72845	0.0151161	0.558794
393	ENSMUSG00000001656	Hoxc11	1	5.72489	0.0151101	0.558794
394	ENSMUSG00000042396	Rbm7	1	6.29795	0.0155056	0.56517
395	ENSMUSG00000022676	Snai2	1	6.15371	0.0154656	0.56517
396	ENSMUSG00000056501	Cebpb	1	6.78331	0.0154297	0.56517
397	ENSMUSG00000058672	Tubb2a	1	8.62855	0.0154025	0.56517
398	ENSMUSG00000042688	Mapk6	7	31.8417	0.0155487	0.56517
399	ENSMUSG00000058600	Rpl30	6	32.901	0.0155325	0.56517
400	ENSMUSG00000054604	Cggbp1	2	11.9432	0.0156826	0.568494
401	ENSMUSG00000037960	Card19	1	5.80383	0.0157578	0.568494
402	ENSMUSG00000027204	Fbn1	3	21.3045	0.0157392	0.568494
403	ENSMUSG00000087260	Lamtor5	1	6.29885	0.0158379	0.568557
404	ENSMUSG00000027313	Chac1	1	6.13816	0.0158325	0.568557
405	ENSMUSG00000090625	Gm20721	1	3.49691	0.0160198	0.572254
406	ENSMUSG00000035620	Ric8b	2	11.1187	0.0159891	0.572254
407	ENSMUSG00000025492	Ifitm3	1	6.92998	0.0161301	0.574778
408	ENSMUSG00000023020	Cox14	1	6.47557	0.0163158	0.57997
409	ENSMUSG00000039530	Tusc3	2	9.02203	0.0164912	0.583347
410	ENSMUSG00000004791	Pgf	1	5.15456	0.0164514	0.583347
411	ENSMUSG00000060600	Eno3	6	34.8504	0.0165516	0.584057
412	ENSMUSG00000009291	Pttg1ip	8	32.9764	0.0165945	0.584151
413	ENSMUSG00000026701	Prdx6	7	34.5771	0.0167648	0.587294
414	ENSMUSG00000027488	Snta1	3	14.4804	0.0167547	0.587294
415	ENSMUSG00000007877	Tcap	1	5.88188	0.0168426	0.588599
416	ENSMUSG00000057726	Serpinb9g	1	4.57315	0.0170193	0.593344
417	ENSMUSG00000029385	Ccng2	6	25.5018	0.0171321	0.594418
418	ENSMUSG00000021592	Arsk	1	4.62915	0.0170987	0.594418
419	ENSMUSG00000031633	Slc25a4	2	14.676	0.0173139	0.598841
420	ENSMUSG00000084883	Ccdc85c	1	5.2103	0.0173648	0.598841
421	ENSMUSG00000001333	Sync	2	13.3113	0.0173835	0.598841
422	ENSMUSG00000039640	Mrpl12	2	10.1828	0.0176046	0.601477
423	ENSMUSG00000024846	Cst6	1	4.93247	0.0176259	0.601477
424	ENSMUSG00000024892	Pcx	1	6.75339	0.0175304	0.601477
425	ENSMUSG00000032511	Scn5a	4	27.2061	0.0175935	0.601477
426	ENSMUSG00000051855	Mest	6	26.518	0.0177131	0.603034
427	ENSMUSG00000038205	Prkab2	3	15.6779	0.0178058	0.603497
428	ENSMUSG00000038074	Fkbp14	2	6.93665	0.0178931	0.603497
429	ENSMUSG00000039220	Ppp1r10	5	20.4174	0.0178219	0.603497
430	ENSMUSG00000003500	Impdh1	6	26.7507	0.0178925	0.603497
431	ENSMUSG00000038065	Mturn	1	5.68355	0.0180073	0.605552
432	ENSMUSG00000024817	Uhrf2	8	28.8496	0.0180375	0.605552
433	ENSMUSG00000022037	Clu	1	5.10317	0.0185711	0.619166
434	ENSMUSG00000067367	Lyar	7	14.4877	0.0185139	0.619166
435	ENSMUSG00000029135	Fosl2	1	8.06056	0.0185711	0.619166
436	ENSMUSG00000026596	Abl2	4	22.4033	0.0194523	0.623261
437	ENSMUSG00000078453	Abracl	1	6.15611	0.0193344	0.623261
438	ENSMUSG00000039497	Dse	1	6.97378	0.0188401	0.623261
439	ENSMUSG00000047747	Rnf150	1	7.96615	0.018876	0.623261
440	ENSMUSG00000009863	Sdhb	3	13.5883	0.0189074	0.623261
441	ENSMUSG00000022847	Thpo	1	4.24392	0.019129	0.623261
442	ENSMUSG00000078887	Gm6710	2	6.93821	0.0188521	0.623261
443	ENSMUSG00000012429	Mplkip	1	5.67881	0.0191879	0.623261
444	ENSMUSG00000001627	Ifrd1	8	31.8397	0.0190343	0.623261
445	ENSMUSG00000020053	Igf1	6	21.8969	0.0192272	0.623261
446	ENSMUSG00000028464	Tpm2	5	33.8963	0.0192637	0.623261
447	ENSMUSG00000029467	Atp2a2	3	26.2558	0.0193818	0.623261
448	ENSMUSG00000028343	Erp44	3	9.54505	0.0190977	0.623261
449	ENSMUSG00000035898	Uba6	3	15.1651	0.0190485	0.623261
450	ENSMUSG00000083773	Gm13394	1	9.66304	0.0193682	0.623261
451	ENSMUSG00000037795	N4bp2	1	2.56883	0.0191615	0.623261
452	ENSMUSG00000055322	Tns1	16	65.5789	0.0189343	0.623261
453	ENSMUSG00000023904	Hcfc1r1	3	10.3538	0.0194675	0.623261
454	ENSMUSG00000056962	Jmjd6	6	20.2128	0.0197572	0.625276
455	ENSMUSG00000020598	Nrcam	1	2.40067	0.0197724	0.625276
456	ENSMUSG00000047728	BC025446	2	7.82855	0.0197891	0.625276
457	ENSMUSG00000020140	Lgr5	3	8.03201	0.0196755	0.625276
458	ENSMUSG00000038763	Alpk3	2	8.86419	0.0196133	0.625276
459	ENSMUSG00000049553	Polr1a	1	7.79883	0.0197792	0.625276
460	ENSMUSG00000028273	Pdlim5	5	28.241	0.0198619	0.626211
461	ENSMUSG00000018893	Mb	2	15.6868	0.0199146	0.626512
462	ENSMUSG00000021136	Smoc1	1	1.54182	0.0200208	0.628487
463	ENSMUSG00000039377	Hlx	1	5.71077	0.0201188	0.629387
464	ENSMUSG00000032540	Abhd5	6	20.4098	0.0201362	0.629387
465	ENSMUSG00000042042	Csgalnact2	3	13.3058	0.0202517	0.629591
466	ENSMUSG00000030342	Cd9	3	15.1646	0.0203164	0.629591
467	ENSMUSG00000043004	Gng2	3	13.0424	0.0203133	0.629591
468	ENSMUSG00000048277	Syngr2	5	16.4353	0.0203055	0.629591
469	ENSMUSG00000031672	Got2	2	10.548	0.0205813	0.634894
470	ENSMUSG00000046191	Pcdhb20	1	5.76362	0.0206668	0.634894
471	ENSMUSG00000028423	Nfx1	7	31.2776	0.0207464	0.634894
472	ENSMUSG00000074650	Gm10735	1	3.17814	0.0205734	0.634894
473	ENSMUSG00000020149	Rab1a	5	25.495	0.0207502	0.634894
474	ENSMUSG00000022010	Tsc22d1	12	49.7334	0.0206712	0.634894
475	ENSMUSG00000041548	Hspb8	2	11.7988	0.0208707	0.6359
476	ENSMUSG00000008859	Rala	1	6.6679	0.0208532	0.6359
477	ENSMUSG00000020719	Ddx5	6	37.8707	0.0211368	0.63599
478	ENSMUSG00000021792	Fam213a	2	1.52957	0.021093	0.63599
479	ENSMUSG00000029059	Fam213b	1	3.25957	0.0209572	0.63599
480	ENSMUSG00000029752	Asns	4	14.303	0.0211285	0.63599
481	ENSMUSG00000051375	Pcdh1	5	25.1857	0.0211064	0.63599
482	ENSMUSG00000035376	Hacd2	1	5.26443	0.0211137	0.63599
483	ENSMUSG00000052135	Foxo6	1	6.85428	0.0211864	0.636161
484	ENSMUSG00000009394	Syn2	2	5.76389	0.0213261	0.637716
485	ENSMUSG00000032118	Fez1	2	6.74914	0.0212923	0.637716
486	ENSMUSG00000031253	Srpx2	2	12.56	0.0215039	0.637754
487	ENSMUSG00000042473	Tbc1d8b	1	6.30668	0.0214778	0.637754
488	ENSMUSG00000026869	Psmd5	3	11.8362	0.0215472	0.637754
489	ENSMUSG00000025950	Idh1	6	15.9185	0.021517	0.637754
490	ENSMUSG00000024376	Epb41l4a	1	5.89562	0.0214007	0.637754
491	ENSMUSG00000031827	Cotl1	1	6.47798	0.0217002	0.63899
492	ENSMUSG00000021806	Nid2	1	8.99516	0.0217426	0.63899
493	ENSMUSG00000030609	Aen	6	28.3598	0.0217319	0.63899
494	ENSMUSG00000026062	Slc9a2	2	7.04651	0.0217652	0.63899
495	ENSMUSG00000038248	Sobp	2	8.41454	0.0218431	0.639981
496	ENSMUSG00000031079	Zfp300	1	4.4424	0.0218902	0.640067
497	ENSMUSG00000032175	Tyk2	1	6.77836	0.021986	0.640286
498	ENSMUSG00000031007	Atp6ap2	2	10.4694	0.0219679	0.640286
499	ENSMUSG00000037139	Myom3	3	11.7212	0.022125	0.641758
500	ENSMUSG00000018042	Cyb5r3	3	18.8017	0.0220808	0.641758
501	ENSMUSG00000053110	Yap1	5	24.9903	0.0223177	0.646055
502	ENSMUSG00000032387	Rbpms2	2	9.73996	0.0224694	0.649149
503	ENSMUSG00000004098	Col5a3	2	12.8148	0.0225766	0.650211
504	ENSMUSG00000025232	Hexa	1	7.93351	0.0225958	0.650211
505	ENSMUSG00000031565	Fgfr1	14	62.028	0.022761	0.652678
506	ENSMUSG00000032834	Pwp2	1	6.65127	0.0228737	0.652678
507	ENSMUSG00000037112	Sik2	6	25.9972	0.0228151	0.652678
508	ENSMUSG00000035900	Gramd4	5	20.2364	0.0229072	0.652678
509	ENSMUSG00000033871	Ppargc1b	3	13.1142	0.0228548	0.652678
510	ENSMUSG00000002496	Tsc2	1	7.78084	0.0229515	0.652678
511	ENSMUSG00000020170	Frs2	1	7.01074	0.0231107	0.655918
512	ENSMUSG00000055447	Cd47	2	12.8792	0.0231812	0.656635
513	ENSMUSG00000046792	Zfp787	1	5.40483	0.0233602	0.660417
514	ENSMUSG00000062580	Timm17a	4	19.2383	0.0237275	0.665272
515	ENSMUSG00000031647	Mfap3l	4	23.1162	0.0238072	0.665272
516	ENSMUSG00000069539	Scyl2	5	21.0762	0.0237718	0.665272
517	ENSMUSG00000027602	Map1lc3a	2	13.5721	0.0237069	0.665272
518	ENSMUSG00000061665	Cd2ap	1	6.7287	0.0237216	0.665272
519	ENSMUSG00000040097	Flywch1	2	11.2802	0.0237774	0.665272
520	ENSMUSG00000020137	Thap2	1	5.8734	0.0238958	0.666464
521	ENSMUSG00000074218	Cox7a1	1	3.61209	0.0240881	0.670538
522	ENSMUSG00000034205	Loxl2	2	9.6469	0.0241468	0.670884
523	ENSMUSG00000031125	3830403N18Rik	1	5.6806	0.0242488	0.67243
524	ENSMUSG00000001119	Col6a1	2	10.9344	0.0247823	0.677198
525	ENSMUSG00000026414	Tnnt2	14	88.6765	0.0246533	0.677198
526	ENSMUSG00000030730	Atp2a1	2	15.7513	0.0246608	0.677198
527	ENSMUSG00000028756	Pink1	2	9.28272	0.024722	0.677198
528	ENSMUSG00000048832	Vps37c	1	6.7382	0.0247943	0.677198
529	ENSMUSG00000033184	Tmed7	2	14.2621	0.024629	0.677198
530	ENSMUSG00000025034	Trim8	1	8.13139	0.0245814	0.677198
531	ENSMUSG00000024487	Yipf5	1	6.91309	0.0247926	0.677198
532	ENSMUSG00000080078	Gm15583	1	4.14317	0.0249039	0.678868
533	ENSMUSG00000084111	Gm15710	1	2.0078	0.0249959	0.678868
534	ENSMUSG00000019975	Ikbip	4	13.9783	0.0249937	0.678868
535	ENSMUSG00000041220	Elovl6	1	6.09878	0.0251052	0.680127
536	ENSMUSG00000036067	Slc2a6	4	17.68	0.025136	0.680127
537	ENSMUSG00000020241	Col6a2	3	19.4997	0.0252443	0.681783
538	ENSMUSG00000000594	Gm2a	1	5.97549	0.0254445	0.684641
539	ENSMUSG00000001288	Rarg	6	22.0498	0.025443	0.684641
540	ENSMUSG00000028631	Kcnq4	2	12.4877	0.0255007	0.684884
541	ENSMUSG00000033454	Zbtb1	1	7.23196	0.0256447	0.687476
542	ENSMUSG00000036199	Ndufa13	1	6.77626	0.0257357	0.688645
543	ENSMUSG00000039959	Hip1	1	8.46469	0.0258771	0.690902
544	ENSMUSG00000052928	Ctif	1	7.84159	0.0259154	0.690902
545	ENSMUSG00000026564	Dusp27	2	15.4604	0.0260137	0.69225
546	ENSMUSG00000038485	Socs7	2	10.6556	0.0260782	0.692696
547	ENSMUSG00000027562	Car2	1	2.91122	0.0262296	0.695443
548	ENSMUSG00000043336	Filip1l	2	11.6987	0.0263917	0.695956
549	ENSMUSG00000075592	Nynrin	2	9.08684	0.0263929	0.695956
550	ENSMUSG00000047648	Fbxo30	2	13.1721	0.0263291	0.695956
551	ENSMUSG00000028618	Tmem59	5	22.4211	0.0266948	0.701368
552	ENSMUSG00000028953	Abcf2	1	7.64459	0.0266872	0.701368
553	ENSMUSG00000070570	Slc17a7	1	4.06601	0.0268536	0.704263
554	ENSMUSG00000044254	Pcsk9	1	5.34986	0.0270382	0.707096
555	ENSMUSG00000048285	Frmd6	1	7.84579	0.0270591	0.707096
556	ENSMUSG00000093769	Hist2h3c1	1	4.72776	0.0271571	0.708381
557	ENSMUSG00000026944	Abca2	4	13.6342	0.027263	0.709866
558	ENSMUSG00000096054	Syne1	1	7.67544	0.0273899	0.711076
559	ENSMUSG00000045954	Cavin2	1	7.16928	0.0274566	0.711076
560	ENSMUSG00000024077	Strn	3	14.2446	0.0274565	0.711076
561	ENSMUSG00000064310	Zpld1	1	1.5729	0.0275225	0.711092
562	ENSMUSG00000008668	Rps18	7	30.8866	0.0275553	0.711092
563	ENSMUSG00000025557	Slc15a1	1	3.74983	0.0282418	0.727515
564	ENSMUSG00000118219	AC124108.1	1	4.62853	0.0282951	0.727596
565	ENSMUSG00000040479	Dgkz	9	34.9068	0.0284019	0.727761
566	ENSMUSG00000005813	Metap1	1	7.00342	0.0284002	0.727761
567	ENSMUSG00000001687	Ubl3	2	12.3185	0.0286778	0.728395
568	ENSMUSG00000095403	Gm21092	1	7.61448	0.0286652	0.728395
569	ENSMUSG00000091898	Tnnc1	3	20.7746	0.0284891	0.728395
570	ENSMUSG00000032060	Cryab	1	8.21957	0.0286601	0.728395
571	ENSMUSG00000036046	5031439G07Rik	3	18.2902	0.028574	0.728395
572	ENSMUSG00000051065	Mb21d2	1	4.81357	0.0287347	0.728566
573	ENSMUSG00000102692	Dchs2	1	5.04069	0.0288689	0.729419
574	ENSMUSG00000024395	Lims2	1	4.70236	0.0288332	0.729419
575	ENSMUSG00000018411	Mapt	4	11.5314	0.0292813	0.730562
576	ENSMUSG00000083405	Gm15725	1	5.2631	0.0290709	0.730562
577	ENSMUSG00000000794	Kcnn3	2	12.9425	0.0291333	0.730562
578	ENSMUSG00000000743	Chmp1a	3	13.5807	0.0291658	0.730562
579	ENSMUSG00000018846	Pank3	1	7.70841	0.0293172	0.730562
580	ENSMUSG00000075307	Klhl41	1	9.09418	0.0292637	0.730562
581	ENSMUSG00000040520	Manea	2	7.43517	0.029157	0.730562
582	ENSMUSG00000049517	Rps23	1	7.55211	0.0292358	0.730562
583	ENSMUSG00000059895	Ptp4a3	3	16.4909	0.030091	0.730907
584	ENSMUSG00000007891	Ctsd	3	17.5642	0.0297368	0.730907
585	ENSMUSG00000016262	Sertad4	3	19.0428	0.0301178	0.730907
586	ENSMUSG00000003235	Eif2b5	2	10.1952	0.0294479	0.730907
587	ENSMUSG00000039607	Rbms3	7	29.0217	0.0301593	0.730907
588	ENSMUSG00000069793	Slfn9	1	5.34641	0.0302246	0.730907
589	ENSMUSG00000042363	Lgalsl	1	3.6105	0.0295257	0.730907
590	ENSMUSG00000091243	Vgll3	1	7.44552	0.0302382	0.730907
591	ENSMUSG00000018845	Unc45b	3	13.2841	0.0296404	0.730907
592	ENSMUSG00000028675	Pnrc2	2	10.1274	0.0300537	0.730907
593	ENSMUSG00000018965	Ywhah	3	11.7174	0.0301064	0.730907
594	ENSMUSG00000059482	2610301B20Rik	2	7.58312	0.0300681	0.730907
595	ENSMUSG00000034127	Tspan8	3	12.1707	0.0298168	0.730907
596	ENSMUSG00000053317	Sec61b	2	7.61635	0.0299205	0.730907
597	ENSMUSG00000045519	Zfp560	2	9.18261	0.0295048	0.730907
598	ENSMUSG00000017057	Il13ra1	1	6.37722	0.0299923	0.730907
599	ENSMUSG00000042063	Zfp386	4	19.4112	0.0302085	0.730907
600	ENSMUSG00000058975	Kcnc1	1	5.10324	0.0299106	0.730907
601	ENSMUSG00000031861	Lpar2	2	2.8591	0.0305538	0.731291
602	ENSMUSG00000030852	Tacc2	3	15.3227	0.0310312	0.731291
603	ENSMUSG00000021725	Parp8	1	5.94381	0.0304603	0.731291
604	ENSMUSG00000025239	Limd1	1	7.50815	0.0304039	0.731291
605	ENSMUSG00000022339	Ebag9	1	5.41393	0.0311113	0.731291
606	ENSMUSG00000023008	Fmnl3	4	22.3667	0.0306325	0.731291
607	ENSMUSG00000056220	Pla2g4a	3	7.89511	0.0309245	0.731291
608	ENSMUSG00000074158	Zfp976	1	3.7099	0.0309435	0.731291
609	ENSMUSG00000030329	Pianp	2	2.21909	0.0308419	0.731291
610	ENSMUSG00000030401	Rtn2	2	10.589	0.0308284	0.731291
611	ENSMUSG00000019302	Atp6v0a1	9	32.1871	0.0309683	0.731291
612	ENSMUSG00000060073	Psma3	8	38.1176	0.0310252	0.731291
613	ENSMUSG00000030551	Nr2f2	1	5.56612	0.0303945	0.731291
614	ENSMUSG00000058914	C1qtnf3	2	17.6327	0.0310665	0.731291
615	ENSMUSG00000018599	Mief2	2	10.0378	0.0305131	0.731291
616	ENSMUSG00000039007	Cpq	1	6.61152	0.0305853	0.731291
617	ENSMUSG00000069208	Zfp825	1	4.73964	0.0307219	0.731291
618	ENSMUSG00000046743	Fat4	1	5.89012	0.0311878	0.731904
619	ENSMUSG00000026977	2019-03-07	7	33.3066	0.0313495	0.73451
620	ENSMUSG00000032294	Pkm	2	18.3457	0.0314329	0.735277
621	ENSMUSG00000054737	Zfp182	4	12.509	0.0315073	0.735831
622	ENSMUSG00000029490	Mfsd7a	1	7.44941	0.0321755	0.738204
623	ENSMUSG00000075028	Prdm11	4	14.3891	0.0318642	0.738204
624	ENSMUSG00000095463	Entpd4	4	18.8023	0.0322197	0.738204
625	ENSMUSG00000050288	Fzd2	1	7.43582	0.0318774	0.738204
626	ENSMUSG00000037119	Fam91a1	1	7.53182	0.0318828	0.738204
627	ENSMUSG00000037415	Ranbp10	1	7.17128	0.0316658	0.738204
628	ENSMUSG00000028015	Ctso	2	7.50063	0.0321897	0.738204
629	ENSMUSG00000022508	Bcl6	2	13.1166	0.031971	0.738204
630	ENSMUSG00000032085	Tagln	1	8.56094	0.0319878	0.738204
631	ENSMUSG00000027775	Mfsd1	2	11.6408	0.0321867	0.738204
632	ENSMUSG00000026377	Nifk	3	9.71	0.0320498	0.738204
633	ENSMUSG00000029924	Slc37a3	1	6.24747	0.0320446	0.738204
634	ENSMUSG00000032327	Stra6	1	1.30075	0.0324213	0.741649
635	ENSMUSG00000038648	Creb3l2	2	9.98489	0.0325027	0.7418
636	ENSMUSG00000022367	Has2	1	7.282	0.0325302	0.7418
637	ENSMUSG00000034066	Farp2	2	11.4537	0.0326551	0.742315
638	ENSMUSG00000032495	Lrrc2	1	5.17779	0.0326452	0.742315
639	ENSMUSG00000032594	Ip6k1	6	23.4707	0.0328218	0.74489
640	ENSMUSG00000002980	Bcam	2	10.1098	0.0328711	0.74489
641	ENSMUSG00000036450	Hif1an	2	10.8922	0.0329571	0.745674
642	ENSMUSG00000030659	Nucb2	3	10.3454	0.033061	0.745697
643	ENSMUSG00000039067	Psmd7	1	7.38937	0.0330235	0.745697
644	ENSMUSG00000043251	Exoc3l	1	6.10773	0.0331143	0.74574
645	ENSMUSG00000043683	Fem1a	1	7.77837	0.0333746	0.750438
646	ENSMUSG00000025403	Shmt2	1	7.38966	0.0335752	0.752793
647	ENSMUSG00000049421	Zfp260	5	20.6264	0.033687	0.752793
648	ENSMUSG00000036057	Ptpn23	1	7.61796	0.033661	0.752793
649	ENSMUSG00000005481	Ddx39	6	32.0574	0.0336605	0.752793
650	ENSMUSG00000020986	Sec23a	4	17.0544	0.0338731	0.754182
651	ENSMUSG00000043510	Hscb	1	3.93857	0.0338183	0.754182
652	ENSMUSG00000026786	Apbb1ip	4	11.817	0.0339052	0.754182
653	ENSMUSG00000022477	Aco2	5	22.9083	0.0340136	0.754281
654	ENSMUSG00000024883	Rin1	1	7.24417	0.0339834	0.754281
655	ENSMUSG00000041168	Lonp1	1	7.41913	0.0341311	0.75573
656	ENSMUSG00000042682	Selenok	2	9.03085	0.0343036	0.756962
657	ENSMUSG00000021493	Pdlim7	10	47.7447	0.0342512	0.756962
658	ENSMUSG00000001123	Lgals9	2	5.56483	0.0343433	0.756962
659	ENSMUSG00000021188	Trip11	4	20.7256	0.0344024	0.757113
660	ENSMUSG00000031984	2810004N23Rik	1	5.9994	0.0345196	0.758541
661	ENSMUSG00000107283	Mpv17	1	6.14803	0.0347261	0.761926
662	ENSMUSG00000019787	Trdn	1	6.63156	0.0348085	0.762579
663	ENSMUSG00000027447	Cst3	2	10.2872	0.0350203	0.764612
664	ENSMUSG00000022951	Rcan1	2	10.4786	0.0351121	0.764612
665	ENSMUSG00000034555	Tex16	1	1.47102	0.0350906	0.764612
666	ENSMUSG00000036372	Tmem258	4	14.5489	0.0350099	0.764612
667	ENSMUSG00000054027	Nt5dc3	1	7.26321	0.035197	0.76531
668	ENSMUSG00000054452	Aes	1	8.43564	0.0353356	0.766026
669	ENSMUSG00000063882	Uqcrh	5	20.8228	0.0352878	0.766026
670	ENSMUSG00000071379	Hpcal1	1	6.18101	0.0355811	0.769798
671	ENSMUSG00000033306	Lpp	3	21.2992	0.0356252	0.769798
672	ENSMUSG00000091679	Vmn2r96	1	0.732943	0.0356688	0.769798
673	ENSMUSG00000018068	Ints2	7	25.1786	0.035808	0.770509
674	ENSMUSG00000032419	Tbx18	2	9.78378	0.0358001	0.770509
675	ENSMUSG00000027254	Map1a	2	14.7463	0.0361002	0.772215
676	ENSMUSG00000027580	Helz2	3	12.4161	0.0360014	0.772215
677	ENSMUSG00000021583	Erap1	1	5.79333	0.0360613	0.772215
678	ENSMUSG00000020321	Mdh1	3	15.7399	0.0360735	0.772215
679	ENSMUSG00000024921	Smarca2	12	25.1703	0.0362569	0.774424
680	ENSMUSG00000033845	Mrpl15	6	26.2762	0.0363378	0.77501
681	ENSMUSG00000005802	Slc30a4	2	13.1421	0.036393	0.775048
682	ENSMUSG00000037151	Lrrc20	1	6.08747	0.0366575	0.778361
683	ENSMUSG00000074781	Ube2n	1	7.62391	0.0367214	0.778361
684	ENSMUSG00000005483	Dnajb1	1	7.13259	0.0367883	0.778361
685	ENSMUSG00000035011	Zbtb7a	4	21.5627	0.0367564	0.778361
686	ENSMUSG00000022108	Itm2b	1	8.77755	0.0368169	0.778361
687	ENSMUSG00000058407	Txndc9	7	32.1018	0.036889	0.77875
688	ENSMUSG00000071054	Safb	10	41.6362	0.0369831	0.779602
689	ENSMUSG00000022019	Tdrd3	4	18.0372	0.0372159	0.78337
690	ENSMUSG00000038403	Hfe2	1	7.85321	0.0376942	0.784147
691	ENSMUSG00000071793	2610005L07Rik	2	12.2761	0.0378476	0.784147
692	ENSMUSG00000037993	Dhx38	1	7.04986	0.0377028	0.784147
693	ENSMUSG00000009112	Bcl2l13	1	7.57133	0.0374921	0.784147
694	ENSMUSG00000090112	Shprh	8	33.2113	0.0378305	0.784147
695	ENSMUSG00000040158	Tax1bp3	4	18.2105	0.037362	0.784147
696	ENSMUSG00000059263	Usp47	1	8.60743	0.0377833	0.784147
697	ENSMUSG00000071267	Zfp942	2	9.42759	0.0376692	0.784147
698	ENSMUSG00000057842	Zfp595	3	10.8924	0.0377928	0.784147
699	ENSMUSG00000042043	Tbca	1	6.53642	0.0378146	0.784147
700	ENSMUSG00000038976	Ppp1r9b	3	14.4207	0.0373276	0.784147
701	ENSMUSG00000032434	Cmtm6	1	6.46826	0.0379018	0.784152
702	ENSMUSG00000027470	Mylk2	1	6.26103	0.0380772	0.786658
703	ENSMUSG00000031636	Pdlim3	1	8.23168	0.0383922	0.789791
704	ENSMUSG00000027677	Ttc14	2	12.8413	0.0382916	0.789791
705	ENSMUSG00000044519	Zfp488	1	7.15529	0.03835	0.789791
706	ENSMUSG00000038967	Pdk2	1	6.33145	0.0384787	0.790449
707	ENSMUSG00000038253	Hoxa5	1	4.1888	0.0385678	0.791158
708	ENSMUSG00000024594	Prrc1	1	7.13006	0.038771	0.794204
709	ENSMUSG00000040681	Hmgn1	1	7.36101	0.038883	0.795375
710	ENSMUSG00000028224	Nbn	2	6.96726	0.0390288	0.79611
711	ENSMUSG00000072762	4930522L14Rik	2	7.66246	0.0390153	0.79611
712	ENSMUSG00000018697	Aatf	4	15.1554	0.0392324	0.79914
713	ENSMUSG00000025016	Tm9sf3	1	8.39942	0.0394357	0.800849
714	ENSMUSG00000040010	Slc7a5	2	11.5371	0.0394411	0.800849
715	ENSMUSG00000046351	Zfp322a	3	15.2368	0.039482	0.800849
716	ENSMUSG00000052563	D930048N14Rik	1	1.68363	0.0395854	0.801826
717	ENSMUSG00000050014	Apol10b	1	5.30809	0.0397606	0.803401
718	ENSMUSG00000021612	Slc6a18	1	4.21176	0.0398084	0.803401
719	ENSMUSG00000024910	Ctsw	1	4.84031	0.0398294	0.803401
720	ENSMUSG00000030996	Art1	1	6.11366	0.0402705	0.811171
721	ENSMUSG00000028128	F3	1	4.39903	0.0405588	0.815845
722	ENSMUSG00000027438	Napb	3	13.8107	0.0407489	0.818456
723	ENSMUSG00000014956	Ppp1cb	1	8.04772	0.0408015	0.818456
724	ENSMUSG00000029547	Ints1	1	7.64222	0.0409986	0.819578
725	ENSMUSG00000079470	Utp14b	2	12.6748	0.0410269	0.819578
726	ENSMUSG00000043102	Qrfp	1	4.24942	0.0409989	0.819578
727	ENSMUSG00000067722	BC003965	1	5.92881	0.0413365	0.824626
728	ENSMUSG00000048138	Dmrt2	1	5.11671	0.0414902	0.826555
729	ENSMUSG00000014177	Tvp23b	3	11.7919	0.0416168	0.82794
730	ENSMUSG00000022389	Tef	7	31.3999	0.0416925	0.82831
731	ENSMUSG00000039361	Picalm	1	7.94868	0.0418498	0.830298
732	ENSMUSG00000034484	Snx2	1	6.7001	0.0419353	0.830857
733	ENSMUSG00000032816	Igdcc4	2	13.0709	0.0423602	0.833617
734	ENSMUSG00000014905	Dnajb9	1	6.43381	0.0423877	0.833617
735	ENSMUSG00000039041	Adrm1	6	20.2455	0.0423504	0.833617
736	ENSMUSG00000058013	2019-09-11	1	8.46458	0.0422387	0.833617
737	ENSMUSG00000020044	Timp3	4	20.5139	0.0426868	0.833617
738	ENSMUSG00000079316	Rab9	2	8.32643	0.0426576	0.833617
739	ENSMUSG00000030826	Bcat2	2	8.35366	0.0425939	0.833617
740	ENSMUSG00000038607	Gng10	2	9.8075	0.0427069	0.833617
741	ENSMUSG00000034892	Rps29	2	10.1556	0.0427058	0.833617
742	ENSMUSG00000030772	Dkk3	1	5.26964	0.0425902	0.833617
743	ENSMUSG00000017400	Stac2	1	6.5063	0.0424542	0.833617
744	ENSMUSG00000034471	Caskin2	2	8.34356	0.0428506	0.835299
745	ENSMUSG00000007655	Cav1	6	22.1432	0.0429955	0.836449
746	ENSMUSG00000048939	Atp13a5	1	2.41765	0.0430408	0.836449
747	ENSMUSG00000020549	Elac2	4	17.7772	0.0430826	0.836449
748	ENSMUSG00000066705	Fxyd6	1	6.88499	0.0431668	0.836963
749	ENSMUSG00000042331	Specc1	4	17.9303	0.0434652	0.841622
750	ENSMUSG00000021306	Gpr137b	1	6.07369	0.0435597	0.842329
751	ENSMUSG00000026600	Soat1	8	35.2146	0.0437532	0.843001
752	ENSMUSG00000005360	Slc1a3	6	20.3988	0.0437689	0.843001
753	ENSMUSG00000005125	Ndrg1	6	22.1362	0.0437237	0.843001
754	ENSMUSG00000042642	Flad1	5	16.4798	0.0439499	0.843649
755	ENSMUSG00000023110	Prmt5	4	14.1842	0.043977	0.843649
756	ENSMUSG00000026141	Col19a1	2	3.76769	0.0439348	0.843649
757	ENSMUSG00000047810	Ccdc88b	1	3.0259	0.0440388	0.843719
758	ENSMUSG00000033389	Arhgap44	3	11.0435	0.0441079	0.843926
759	ENSMUSG00000031448	Adprhl1	1	5.47782	0.0441691	0.843984
760	ENSMUSG00000033510	Otud7a	2	8.01467	0.0443414	0.846161
761	ENSMUSG00000073433	Arhgdig	1	4.39575	0.0444829	0.847746
762	ENSMUSG00000028861	Mrps15	3	10.6543	0.0449523	0.849322
763	ENSMUSG00000017386	Traf4	3	18.4784	0.0448147	0.849322
764	ENSMUSG00000033938	Ndufb7	2	12.5745	0.0448013	0.849322
765	ENSMUSG00000061273	Mmgt1	1	6.81584	0.0448295	0.849322
766	ENSMUSG00000056900	Usp13	3	15.3552	0.0449755	0.849322
767	ENSMUSG00000068114	Ccdc134	1	7.01905	0.0448968	0.849322
768	ENSMUSG00000004951	Hspb1	2	11.0475	0.0449079	0.849322
769	ENSMUSG00000009647	Mcu	4	19.1964	0.0462875	0.849855
770	ENSMUSG00000037253	Mex3c	1	7.12994	0.0463263	0.849855
771	ENSMUSG00000062713	Sim2	1	6.23519	0.0463383	0.849855
772	ENSMUSG00000037857	Nufip2	3	17.9955	0.0461637	0.849855
773	ENSMUSG00000053641	Dennd4a	1	6.63759	0.0453554	0.849855
774	ENSMUSG00000024736	Tmem132a	2	12.4795	0.0451898	0.849855
775	ENSMUSG00000005413	Hmox1	2	8.93651	0.0456224	0.849855
776	ENSMUSG00000020836	Coro6	5	25.7715	0.0462398	0.849855
777	ENSMUSG00000003813	Rad23a	6	31.1424	0.0458763	0.849855
778	ENSMUSG00000040717	Il17rd	1	6.30692	0.0461878	0.849855
779	ENSMUSG00000029203	Ube2k	1	5.98011	0.0452051	0.849855
780	ENSMUSG00000038023	Atp6v0a2	1	7.44917	0.0452615	0.849855
781	ENSMUSG00000017144	Rnd3	3	14.0076	0.0452479	0.849855
782	ENSMUSG00000062077	Trim54	1	6.91922	0.0454722	0.849855
783	ENSMUSG00000042719	Naa25	4	22.9938	0.0463515	0.849855
784	ENSMUSG00000024535	Snx24	1	5.50006	0.0462646	0.849855
785	ENSMUSG00000035296	Sgcg	3	16.1342	0.046275	0.849855
786	ENSMUSG00000002265	Peg3	3	21.1179	0.0460926	0.849855
787	ENSMUSG00000024087	Cyp1b1	1	7.80898	0.0457808	0.849855
788	ENSMUSG00000025817	Nudt5	6	22.0165	0.0459252	0.849855
789	ENSMUSG00000020122	Egfr	5	19.4396	0.0456113	0.849855
790	ENSMUSG00000029334	Prkg2	2	13.1143	0.0458065	0.849855
791	ENSMUSG00000032332	Col12a1	5	32.3342	0.0455306	0.849855
792	ENSMUSG00000000915	Hip1r	6	15.9025	0.0468008	0.854034
793	ENSMUSG00000000355	Mcts1	5	18.4022	0.046764	0.854034
794	ENSMUSG00000020919	Stat5b	3	15.854	0.0467551	0.854034
795	ENSMUSG00000050192	Eif5a2	1	5.10955	0.0468149	0.854034
796	ENSMUSG00000024404	Riok3	1	8.08739	0.0468826	0.854194
797	ENSMUSG00000029095	Ablim2	9	27.6357	0.047077	0.855606
798	ENSMUSG00000024193	Phf1	1	6.15701	0.0470781	0.855606
799	ENSMUSG00000039831	Arhgap29	1	7.42462	0.0471667	0.856143
800	ENSMUSG00000049422	Chchd10	1	4.34608	0.0473883	0.856478
801	ENSMUSG00000018899	Irf1	7	21.119	0.0474214	0.856478
802	ENSMUSG00000015176	Nolc1	1	7.1756	0.047379	0.856478
803	ENSMUSG00000049538	Adamts16	4	21.8252	0.0473958	0.856478
804	ENSMUSG00000036381	P2ry14	2	1.27089	0.0475411	0.856507
805	ENSMUSG00000020185	E2f7	4	13.3607	0.0475047	0.856507
806	ENSMUSG00000039703	Nploc4	5	19.0595	0.0476984	0.858275
807	ENSMUSG00000028108	Ecm1	7	28.8452	0.0479891	0.859437
808	ENSMUSG00000003814	Calr	4	24.542	0.048	0.859437
809	ENSMUSG00000010461	Eya4	2	12.9896	0.0479764	0.859437
810	ENSMUSG00000030671	Pde3b	1	5.62271	0.0479966	0.859437
811	ENSMUSG00000057948	Unc13d	7	21.8255	0.0482861	0.859985
812	ENSMUSG00000035754	Wdr18	1	6.46648	0.0486149	0.859985
813	ENSMUSG00000004317	Clcn5	5	28.095	0.0484854	0.859985
814	ENSMUSG00000047676	Rpsa-ps10	1	3.17238	0.0485678	0.859985
815	ENSMUSG00000015377	Dennd6b	1	5.2089	0.0484703	0.859985
816	ENSMUSG00000018593	Sparc	6	34.3635	0.0483166	0.859985
817	ENSMUSG00000044345	Marveld1	2	11.0693	0.0482016	0.859985
818	ENSMUSG00000032348	Gsta4	1	5.17721	0.0486315	0.859985
819	ENSMUSG00000023021	Cers5	6	24.557	0.0484621	0.859985
820	ENSMUSG00000042487	Leo1	1	6.15589	0.0485548	0.859985
821	ENSMUSG00000068373	D430041D05Rik	1	1.47817	0.0486829	0.859985
822	ENSMUSG00000039579	Grin3a	1	1.43854	0.0487719	0.86051
823	ENSMUSG00000063077	Kif1b	11	46.7558	0.0489849	0.862019
824	ENSMUSG00000015711	Prune1	2	10.1272	0.0489655	0.862019
825	ENSMUSG00000037235	Mxd4	2	11.1627	0.0490646	0.862019
826	ENSMUSG00000055480	Zfp458	1	4.64436	0.0491546	0.862019
827	ENSMUSG00000023832	Acat2	2	11.1068	0.0491018	0.862019
828	ENSMUSG00000022351	Sqle	4	17.4085	0.0492535	0.862709
829	ENSMUSG00000022602	Arc	2	4.24682	0.0493156	0.862756
830	ENSMUSG00000054568	Usp17la	1	4.08679	0.0494699	0.864413
831	ENSMUSG00000020993	Trappc6b	1	6.1144	0.0495877	0.865428
832	ENSMUSG00000021835	Bmp4	3	12.3697	0.0497704	0.867572
833	ENSMUSG00000037608	Bclaf1	8	42.3115	0.049873	0.868318
834	ENSMUSG00000077450	Rab11b	4	20.4438	0.0499643	0.868863
835	ENSMUSG00000000058	Cav2	2	6.9859	0.0501396	0.869199
836	ENSMUSG00000021877	Arf4	4	21.3168	0.0501193	0.869199
837	ENSMUSG00000006262	Mob1b	4	19.6701	0.0501634	0.869199
838	ENSMUSG00000049357	4933408B17Rik	2	2.5241	0.0502348	0.869399
839	ENSMUSG00000021760	Gpx8	1	6.70053	0.0505043	0.872454
840	ENSMUSG00000030612	Mrpl46	1	4.93606	0.0505317	0.872454
841	ENSMUSG00000005611	Mrvi1	3	6.73137	0.0506693	0.873789
842	ENSMUSG00000025650	Col7a1	2	7.67879	0.0515558	0.876218
843	ENSMUSG00000061740	Cyp2d22	1	4.96618	0.0511556	0.876218
844	ENSMUSG00000031925	Maml2	3	10.2503	0.051632	0.876218
845	ENSMUSG00000017300	Tnnc2	1	8.0668	0.0512511	0.876218
846	ENSMUSG00000054321	Taf4b	1	4.90426	0.0510813	0.876218
847	ENSMUSG00000021902	Phf7	1	4.71631	0.0515305	0.876218
848	ENSMUSG00000038425	Poli	2	8.14047	0.0509249	0.876218
849	ENSMUSG00000074513	Arfip1	3	13.1723	0.0514656	0.876218
850	ENSMUSG00000014554	Dguok	4	12.8172	0.051385	0.876218
851	ENSMUSG00000026915	Strbp	3	10.6638	0.0513301	0.876218
852	ENSMUSG00000023959	Clic5	1	5.44086	0.0512534	0.876218
853	ENSMUSG00000022095	Fam160b2	1	6.44006	0.051656	0.876218
854	ENSMUSG00000026180	Cxcr2	1	4.93739	0.0513899	0.876218
855	ENSMUSG00000030662	Ipo5	1	8.37879	0.0512768	0.876218
856	ENSMUSG00000016494	Cd34	3	13.8372	0.051814	0.877872
857	ENSMUSG00000068039	Tcp1	9	45.3733	0.0520602	0.879987
858	ENSMUSG00000033883	D3Ertd254e	1	6.25804	0.0520496	0.879987
859	ENSMUSG00000056076	Eif3b	1	8.50523	0.0521837	0.880578
860	ENSMUSG00000039953	Clstn1	4	17.1191	0.0523226	0.880578
861	ENSMUSG00000032377	Plscr4	2	7.27726	0.0523268	0.880578
862	ENSMUSG00000066607	Insyn1	1	6.87851	0.0524272	0.880578
863	ENSMUSG00000028221	Pip4p2	1	7.03833	0.0525202	0.880578
864	ENSMUSG00000001349	Cnn1	1	3.90535	0.0524996	0.880578
865	ENSMUSG00000062794	Zfp599	1	4.23776	0.0524773	0.880578
866	ENSMUSG00000001156	Mxd1	1	6.92846	0.0525868	0.880676
867	ENSMUSG00000029174	Tbc1d1	6	35.9841	0.0529066	0.883447
868	ENSMUSG00000075289	Carns1	1	5.63877	0.0529659	0.883447
869	ENSMUSG00000067889	Sptbn2	1	5.34934	0.0529959	0.883447
870	ENSMUSG00000097064	Carns1	1	5.63877	0.0529659	0.883447
871	ENSMUSG00000027510	Rbm38	5	21.0714	0.0530917	0.884028
872	ENSMUSG00000029580	Actb	8	44.2566	0.0532415	0.884493
873	ENSMUSG00000005973	Rcn1	2	13.5603	0.0532299	0.884493
874	ENSMUSG00000038267	Slc22a23	2	10.2208	0.0535517	0.885617
875	ENSMUSG00000027879	Sec22b	4	19.117	0.0536463	0.885617
876	ENSMUSG00000045757	Zfp764	2	5.16816	0.0534798	0.885617
877	ENSMUSG00000103897	Pcdhga8	1	3.38584	0.0533834	0.885617
878	ENSMUSG00000032263	Bckdhb	1	4.21723	0.0536728	0.885617
879	ENSMUSG00000020439	Smtn	8	26.2753	0.0536756	0.885617
880	ENSMUSG00000097084	Foxl1	1	3.31482	0.0538562	0.886687
881	ENSMUSG00000043300	B3galnt1	1	5.07648	0.0538627	0.886687
882	ENSMUSG00000030249	Abcc9	2	4.99549	0.0541497	0.888385
883	ENSMUSG00000006219	Fblim1	3	11.5811	0.0541325	0.888385
884	ENSMUSG00000033467	Crlf2	1	4.91817	0.0540704	0.888385
885	ENSMUSG00000032802	Srxn1	1	5.68439	0.0544845	0.892294
886	ENSMUSG00000004360	9330159F19Rik	1	5.89318	0.0545725	0.892294
887	ENSMUSG00000044224	Dnajc21	4	14.7541	0.0545167	0.892294
888	ENSMUSG00000055407	Map6	3	13.1239	0.0548141	0.895235
889	ENSMUSG00000029576	Radil	2	4.29913	0.0550468	0.897016
890	ENSMUSG00000002052	Supt6	2	13.2477	0.0550267	0.897016
891	ENSMUSG00000079834	Tmlhe	1	5.54255	0.0552288	0.897964
892	ENSMUSG00000034042	Gpbp1l1	4	19.2115	0.0552016	0.897964
893	ENSMUSG00000091625	Lsm5	2	5.72242	0.0554189	0.900045
894	ENSMUSG00000056121	Fez2	2	10.3102	0.055503	0.900353
895	ENSMUSG00000001100	Poldip2	6	24.4366	0.055562	0.900353
896	ENSMUSG00000020782	Llgl2	1	4.0695	0.0558405	0.90084
897	ENSMUSG00000005150	Wdr83	8	26.8265	0.0557542	0.90084
898	ENSMUSG00000070808	Bicra	1	6.01463	0.0558195	0.90084
899	ENSMUSG00000042451	Mybph	2	17.6684	0.0558195	0.90084
900	ENSMUSG00000028364	Tnc	3	21.3182	0.0559071	0.900913
901	ENSMUSG00000038429	Usp5	8	32.6943	0.0564965	0.90538
902	ENSMUSG00000028020	Glrb	3	8.88864	0.0564725	0.90538
903	ENSMUSG00000018474	Chd3	8	41.0954	0.0564395	0.90538
904	ENSMUSG00000031349	Nsdhl	2	8.86393	0.0564949	0.90538
905	ENSMUSG00000022139	Mbnl2	2	14.1345	0.056319	0.90538
906	ENSMUSG00000015932	Dstn	1	7.74509	0.05657	0.905557
907	ENSMUSG00000058297	Spock2	2	8.27364	0.0567314	0.906141
908	ENSMUSG00000002799	Jag2	1	6.83259	0.0567019	0.906141
909	ENSMUSG00000044700	Tmem201	5	22.0486	0.0579456	0.906656
910	ENSMUSG00000025810	Nrp1	1	6.97774	0.0577162	0.906656
911	ENSMUSG00000027810	Eif2a	7	26.6093	0.0578885	0.906656
912	ENSMUSG00000029068	Ccnl2	5	29.8646	0.0569453	0.906656
913	ENSMUSG00000006676	Usp19	13	55.959	0.0578885	0.906656
914	ENSMUSG00000024493	Lars	1	8.24136	0.0570942	0.906656
915	ENSMUSG00000035370	Gm49322	1	4.51259	0.0577943	0.906656
916	ENSMUSG00000025139	Tollip	4	14.981	0.0579514	0.906656
917	ENSMUSG00000019189	Rnf145	6	20.7318	0.057707	0.906656
918	ENSMUSG00000029050	Ski	2	13.4056	0.0578562	0.906656
919	ENSMUSG00000034163	Zfc3h1	4	18.6609	0.0574889	0.906656
920	ENSMUSG00000037072	Selenof	4	23.2313	0.0571459	0.906656
921	ENSMUSG00000109511	Nup62	1	6.82227	0.0578124	0.906656
922	ENSMUSG00000043991	Pura	1	7.5726	0.0571531	0.906656
923	ENSMUSG00000066042	Med18	1	4.85564	0.0574318	0.906656
924	ENSMUSG00000033065	Pfkm	2	16.4792	0.0574162	0.906656
925	ENSMUSG00000034614	Pik3ip1	6	16.1707	0.0570391	0.906656
926	ENSMUSG00000066613	Zfp932	6	17.5263	0.0577236	0.906656
927	ENSMUSG00000029922	Mkrn1	6	20.1909	0.0568625	0.906656
928	ENSMUSG00000031698	Mylk3	3	7.39372	0.0580754	0.907615
929	ENSMUSG00000004980	Hnrnpa2b1	3	22.6656	0.0585179	0.908657
930	ENSMUSG00000035357	Pdzrn3	3	14.1344	0.0583064	0.908657
931	ENSMUSG00000055980	Irs1	1	8.40896	0.0583218	0.908657
932	ENSMUSG00000028538	St3gal3	4	15.5406	0.0584256	0.908657
933	ENSMUSG00000024164	C3	1	5.52262	0.0583337	0.908657
934	ENSMUSG00000021775	Nr1d2	2	11.9614	0.0584871	0.908657
935	ENSMUSG00000010025	Aldh3a2	4	13.5473	0.0588581	0.912961
936	ENSMUSG00000026489	Coq8a	12	43.7833	0.0589377	0.91322
937	ENSMUSG00000029038	Ssu72	3	16.0904	0.0590255	0.913589
938	ENSMUSG00000053916	Nanp	1	2.95981	0.0590876	0.913589
939	ENSMUSG00000008475	Arpc5	3	11.8501	0.0592186	0.914405
940	ENSMUSG00000021391	Cenpp	1	3.54853	0.0592664	0.914405
941	ENSMUSG00000000359	Rem1	2	8.62064	0.0594181	0.9148
942	ENSMUSG00000062270	Morf4l1	11	48.851	0.0594169	0.9148
943	ENSMUSG00000090439	Gm17455	1	3.84326	0.0612344	0.914953
944	ENSMUSG00000024811	Tnks2	9	37.0922	0.0598596	0.914953
945	ENSMUSG00000070372	Capza1	2	8.82894	0.0610837	0.914953
946	ENSMUSG00000040596	Pogk	4	17.7294	0.0597545	0.914953
947	ENSMUSG00000032440	Tgfbr2	2	15.3469	0.0617251	0.914953
948	ENSMUSG00000032267	Usp28	1	7.72368	0.0615432	0.914953
949	ENSMUSG00000026411	Tmem9	5	20.6873	0.0618254	0.914953
950	ENSMUSG00000076617	Ighm	2	11.2195	0.0608009	0.914953
951	ENSMUSG00000094942	Gm3604	1	3.75776	0.060595	0.914953
952	ENSMUSG00000075600	Zc3h3	1	6.33742	0.0607229	0.914953
953	ENSMUSG00000027613	Eif6	5	19.551	0.0614267	0.914953
954	ENSMUSG00000013698	Pea15a	5	21.5468	0.0616076	0.914953
955	ENSMUSG00000028161	Ppp3ca	4	18.2887	0.0604635	0.914953
956	ENSMUSG00000028850	Gpatch3	1	4.79341	0.0606976	0.914953
957	ENSMUSG00000003345	Csnk1g2	2	13.5608	0.0605014	0.914953
958	ENSMUSG00000039230	Tbcd	5	19.4087	0.0595853	0.914953
959	ENSMUSG00000039994	Timeless	7	15.6332	0.0612734	0.914953
960	ENSMUSG00000063410	Stk24	1	6.71296	0.0607809	0.914953
961	ENSMUSG00000009535	Rnmt	8	33.0716	0.0600583	0.914953
962	ENSMUSG00000025993	Slc40a1	4	14.1738	0.0617339	0.914953
963	ENSMUSG00000029817	Tra2a	1	6.64789	0.0613613	0.914953
964	ENSMUSG00000027706	Sec62	3	13.4948	0.0611266	0.914953
965	ENSMUSG00000038335	Tsr1	4	17.4085	0.0606097	0.914953
966	ENSMUSG00000020802	Ube2o	3	10.8822	0.0599433	0.914953
967	ENSMUSG00000029126	Nsg1	1	6.1804	0.0617996	0.914953
968	ENSMUSG00000015143	Actn1	2	16.2761	0.0616703	0.914953
969	ENSMUSG00000039384	Dusp10	2	8.37537	0.0599278	0.914953
970	ENSMUSG00000035105	Egln3	1	7.2599	0.0615221	0.914953
971	ENSMUSG00000051675	Trim32	3	12.253	0.0605126	0.914953
972	ENSMUSG00000056870	Gulp1	6	19.3584	0.0610154	0.914953
973	ENSMUSG00000063894	Zkscan8	3	10.8056	0.0603159	0.914953
974	ENSMUSG00000017421	Zfp207	8	43.7334	0.0611419	0.914953
975	ENSMUSG00000032757	Bet1	2	9.94804	0.0616274	0.914953
976	ENSMUSG00000019659	Ccdc12	1	5.5573	0.0611184	0.914953
977	ENSMUSG00000002222	Rmnd5a	4	16.7169	0.0604101	0.914953
978	ENSMUSG00000055013	Agap1	4	24.5527	0.059918	0.914953
979	ENSMUSG00000029119	Man2b2	1	5.97369	0.0598523	0.914953
980	ENSMUSG00000057137	Tmem140	2	11.4499	0.0610968	0.914953
981	ENSMUSG00000068328	Aup1	1	7.05562	0.0619993	0.916002
982	ENSMUSG00000031520	Vegfc	1	4.08466	0.0620226	0.916002
983	ENSMUSG00000010095	Slc3a2	2	13.1926	0.0622359	0.918216
984	ENSMUSG00000025358	Cdk2	2	11.8745	0.0623315	0.918693
985	ENSMUSG00000052942	Glis3	4	12.9958	0.0626841	0.918726
986	ENSMUSG00000000563	Atp5f1	5	22.8845	0.0629672	0.918726
987	ENSMUSG00000055210	Foxd2	1	3.38284	0.0628639	0.918726
988	ENSMUSG00000030682	Cdipt	1	6.86726	0.0626436	0.918726
989	ENSMUSG00000034157	Cipc	6	24.5099	0.0625712	0.918726
990	ENSMUSG00000005142	Man2b1	1	6.69423	0.0624041	0.918726
991	ENSMUSG00000018334	Ksr1	3	10.5291	0.0628837	0.918726
992	ENSMUSG00000023809	Rps6ka2	1	6.82131	0.0628634	0.918726
993	ENSMUSG00000025178	Pi4k2a	1	7.13914	0.0627978	0.918726
994	ENSMUSG00000022124	Fbxl3	6	26.8645	0.0629528	0.918726
995	ENSMUSG00000030516	Tjp1	4	22.7772	0.0630636	0.919208
996	ENSMUSG00000025006	Sorbs1	4	24.2211	0.0633013	0.921746
997	ENSMUSG00000021259	Cyp46a1	1	4.10438	0.0636743	0.926234
998	ENSMUSG00000028977	Casz1	6	25.7608	0.0637372	0.926234
999	ENSMUSG00000029683	Lmod2	1	8.19341	0.0638316	0.926677
1000	ENSMUSG00000012422	Tmem167	3	13.1129	0.064086	0.928511
1001	ENSMUSG00000068587	Mgam	1	5.28469	0.0640548	0.928511
1002	ENSMUSG00000050777	Tmem37	1	6.32091	0.0642571	0.929134
1003	ENSMUSG00000044408	Sptssa	1	5.89801	0.0642569	0.929134
1004	ENSMUSG00000025262	Fam120c	2	9.87327	0.0644829	0.930543
1005	ENSMUSG00000026024	Als2	4	18.1993	0.0644409	0.930543
1006	ENSMUSG00000028656	Cap1	7	34.4033	0.064818	0.933256
1007	ENSMUSG00000102918	Pcdhgc3	2	14.9439	0.0649283	0.933256
1008	ENSMUSG00000038402	Foxf2	1	5.32198	0.0648581	0.933256
1009	ENSMUSG00000022263	Trio	1	9.7667	0.0648899	0.933256
1010	ENSMUSG00000006642	Tcf23	1	4.36065	0.0652117	0.935229
1011	ENSMUSG00000027977	Ndst3	3	3.26866	0.0651657	0.935229
1012	ENSMUSG00000036943	Rab8b	1	6.40679	0.065259	0.935229
1013	ENSMUSG00000086564	Cd101	1	1.0467	0.0653409	0.935477
1014	ENSMUSG00000022871	Fetub	1	1.35168	0.0654177	0.935654
1015	ENSMUSG00000025092	Hspa12a	1	6.29536	0.0655088	0.936033
1016	ENSMUSG00000051403	Ppp1r37	1	6.92482	0.065576	0.936072
1017	ENSMUSG00000038201	Kcna7	1	3.46082	0.0658251	0.938663
1018	ENSMUSG00000002897	Il17ra	1	7.08262	0.065887	0.938663
1019	ENSMUSG00000048827	Pkd1l3	1	1.55018	0.0661373	0.941305
1020	ENSMUSG00000041781	Cpsf2	1	7.18046	0.0662059	0.941358
1021	ENSMUSG00000027287	Snap23	9	33.5813	0.0663151	0.941986
1022	ENSMUSG00000013846	St3gal1	1	7.0411	0.0665656	0.944619
1023	ENSMUSG00000022488	Nckap1l	1	5.34987	0.0666886	0.94544
1024	ENSMUSG00000058135	Gstm1	3	9.63009	0.0668124	0.945715
1025	ENSMUSG00000036529	Sbf1	9	41.0501	0.0668385	0.945715
1026	ENSMUSG00000058267	Mrps14	3	12.2273	0.0674599	0.950476
1027	ENSMUSG00000025935	Tram1	3	12.0126	0.0677559	0.950476
1028	ENSMUSG00000024561	Mbd1	1	6.76608	0.0674482	0.950476
1029	ENSMUSG00000040274	Cdk6	2	7.42719	0.0676973	0.950476
1030	ENSMUSG00000039473	Ubn1	1	7.77174	0.0676979	0.950476
1031	ENSMUSG00000019179	Mdh2	4	19.5401	0.0675583	0.950476
1032	ENSMUSG00000032423	Syncrip	9	40.7099	0.0673208	0.950476
1033	ENSMUSG00000024072	Yipf4	1	6.80634	0.0677648	0.950476
1034	ENSMUSG00000037822	Smim14	6	22.6127	0.0672635	0.950476
1035	ENSMUSG00000039542	Ncam1	6	44.4301	0.0679437	0.951869
1036	ENSMUSG00000031776	Arl2bp	2	14.4032	0.0679953	0.951869
1037	ENSMUSG00000001025	S100a6	1	7.92064	0.0686357	0.9522
1038	ENSMUSG00000028328	Tmod1	3	12.7072	0.0688234	0.9522
1039	ENSMUSG00000004843	Chmp2b	1	6.45055	0.0681292	0.9522
1040	ENSMUSG00000075229	Ccdc58	2	8.78984	0.0682492	0.9522
1041	ENSMUSG00000026349	Ccnt2	7	33.8212	0.0687832	0.9522
1042	ENSMUSG00000020189	Osbpl8	2	12.99	0.0688713	0.9522
1043	ENSMUSG00000056999	Ide	5	21.7153	0.0681565	0.9522
1044	ENSMUSG00000029223	Uchl1	2	2.53196	0.0687238	0.9522
1045	ENSMUSG00000008604	Ubqln4	3	14.7297	0.0688725	0.9522
1046	ENSMUSG00000042406	Atf4	1	8.45534	0.0685932	0.9522
1047	ENSMUSG00000030604	Zfp626	1	3.82256	0.0686361	0.9522
1048	ENSMUSG00000041189	Chrnb1	4	20.8157	0.0684302	0.9522
1049	ENSMUSG00000079560	Hoxa3	3	10.2577	0.0687002	0.9522
1050	ENSMUSG00000022244	Amacr	1	6.88518	0.068956	0.952446
1051	ENSMUSG00000043822	Adamtsl5	6	30.9693	0.0692648	0.955126
1052	ENSMUSG00000024548	Setbp1	1	6.41549	0.0692817	0.955126
1053	ENSMUSG00000031628	Casp3	1	5.84729	0.06947	0.956812
1054	ENSMUSG00000032010	Usp2	7	22.6425	0.0698405	0.961002
1055	ENSMUSG00000064030	Pym1	2	9.50226	0.0702323	0.961033
1056	ENSMUSG00000050931	Sgms2	1	6.02234	0.0703553	0.961033
1057	ENSMUSG00000016541	Atxn10	1	7.91062	0.0703877	0.961033
1058	ENSMUSG00000027784	Ppm1l	1	6.85744	0.0705054	0.961033
1059	ENSMUSG00000035694	Caps2	1	5.60278	0.0699955	0.961033
1060	ENSMUSG00000038279	Nop2	1	7.33892	0.0704295	0.961033
1061	ENSMUSG00000095115	Itpripl2	1	7.64762	0.0703874	0.961033
1062	ENSMUSG00000041696	Rasl12	2	8.5692	0.07037	0.961033
1063	ENSMUSG00000022536	Glyr1	2	13.0843	0.0704495	0.961033
1064	ENSMUSG00000075296	Aldh3b2	1	3.61915	0.0704964	0.961033
1065	ENSMUSG00000028249	Sdcbp	7	27.3623	0.0707062	0.96121
1066	ENSMUSG00000021748	Pdhb	1	7.22757	0.0707171	0.96121
1067	ENSMUSG00000026770	Il2ra	1	3.74519	0.0706869	0.96121
1068	ENSMUSG00000032737	Inppl1	4	29.7621	0.0708596	0.962244
1069	ENSMUSG00000054675	Tmem119	1	6.78117	0.0710592	0.962975
1070	ENSMUSG00000031875	Cmtm3	1	5.38206	0.0716414	0.962975
1071	ENSMUSG00000028822	Tmem50a	2	11.4712	0.0714168	0.962975
1072	ENSMUSG00000028081	Rps3a1	1	6.92569	0.0716283	0.962975
1073	ENSMUSG00000017009	Sdc4	2	10.6115	0.0713173	0.962975
1074	ENSMUSG00000004263	Atn1	3	13.7611	0.0715601	0.962975
1075	ENSMUSG00000039910	Cited2	1	7.26353	0.0714405	0.962975
1076	ENSMUSG00000030246	Ldhb	1	4.59302	0.0711746	0.962975
1077	ENSMUSG00000018171	Vmp1	6	29.3791	0.07122	0.962975
1078	ENSMUSG00000032253	Phip	15	57.5277	0.0712199	0.962975
1079	ENSMUSG00000027490	E2f1	2	9.37031	0.0717582	0.962975
1080	ENSMUSG00000047989	Ino80c	2	7.58088	0.0718335	0.962975
1081	ENSMUSG00000041258	Zfp236	6	25.7065	0.071843	0.962975
1082	ENSMUSG00000039221	Rpl22l1	5	20.7657	0.0718028	0.962975
1083	ENSMUSG00000025558	Dock9	2	10.1537	0.0719816	0.963942
1084	ENSMUSG00000001473	Tubb6	1	9.22069	0.0722933	0.964011
1085	ENSMUSG00000027848	Olfml3	2	11.6533	0.0725415	0.964011
1086	ENSMUSG00000042812	Foxf1	1	3.21855	0.0724707	0.964011
1087	ENSMUSG00000022387	Brd1	6	27.9406	0.0721811	0.964011
1088	ENSMUSG00000057280	Musk	6	31.1774	0.072245	0.964011
1089	ENSMUSG00000032285	Dnaja4	2	8.55541	0.0727844	0.964011
1090	ENSMUSG00000004151	Etv1	2	6.23679	0.0723308	0.964011
1091	ENSMUSG00000067642	Adgrf3	1	3.01887	0.0726903	0.964011
1092	ENSMUSG00000031770	Herpud1	5	28.2433	0.0727766	0.964011
1093	ENSMUSG00000074151	Nlrc5	1	1.08544	0.0725205	0.964011
1094	ENSMUSG00000022774	Ncbp2	3	9.36747	0.0725536	0.964011
1095	ENSMUSG00000079658	Eloc	9	33.2475	0.0727723	0.964011
1096	ENSMUSG00000037887	Dusp8	1	6.20939	0.0729313	0.964549
1097	ENSMUSG00000027010	Slc25a12	6	23.2532	0.0730245	0.964549
1098	ENSMUSG00000049929	Lpar4	1	3.4936	0.0729825	0.964549
1099	ENSMUSG00000054414	Slc30a7	1	6.77152	0.0733637	0.964967
1100	ENSMUSG00000032228	Tcf12	17	71.6722	0.0733888	0.964967
1101	ENSMUSG00000021134	Srsf5	9	46.9942	0.0732315	0.964967
1102	ENSMUSG00000036855	Gjd4	1	3.19859	0.07326	0.964967
1103	ENSMUSG00000051469	Zfp24	3	15.7467	0.0732266	0.964967
1104	ENSMUSG00000048096	Lmod1	1	4.51073	0.0737615	0.967413
1105	ENSMUSG00000008822	Acyp1	2	6.86794	0.073991	0.967413
1106	ENSMUSG00000043631	Ecm2	1	4.85949	0.0738561	0.967413
1107	ENSMUSG00000062312	Erbb2	3	15.9181	0.0740418	0.967413
1108	ENSMUSG00000020303	Stc2	2	8.79457	0.0739763	0.967413
1109	ENSMUSG00000041702	Btbd7	1	7.06105	0.0737813	0.967413
1110	ENSMUSG00000005299	Letm1	4	17.7188	0.0738024	0.967413
1111	ENSMUSG00000031953	Tmem170	1	4.20991	0.0742841	0.967919
1112	ENSMUSG00000089901	Gm8113	1	6.59866	0.0743363	0.967919
1113	ENSMUSG00000058558	Rpl5	6	27.1784	0.0743064	0.967919
1114	ENSMUSG00000036333	Kidins220	1	8.76467	0.0743475	0.967919
1115	ENSMUSG00000040666	Sh3bgr	3	9.26998	0.0746487	0.970969
1116	ENSMUSG00000032374	Plod2	5	25.9722	0.0748897	0.971716
1117	ENSMUSG00000071722	Spin4	1	4.27956	0.0749071	0.971716
1118	ENSMUSG00000041329	Atp1b2	2	4.49641	0.0748455	0.971716
1119	ENSMUSG00000034295	Fhod3	1	7.34587	0.075049	0.972687
1120	ENSMUSG00000029560	Snx8	1	6.48349	0.0756061	0.977433
1121	ENSMUSG00000060206	Zfp462	4	13.1756	0.0758637	0.977433
1122	ENSMUSG00000070639	Lrrc8b	1	5.54724	0.0761907	0.977433
1123	ENSMUSG00000025612	Bach1	3	15.5949	0.0759084	0.977433
1124	ENSMUSG00000021186	Fbln5	1	6.87112	0.0762545	0.977433
1125	ENSMUSG00000061981	Flot2	5	19.0255	0.0762515	0.977433
1126	ENSMUSG00000025280	Polr3a	1	6.85026	0.076561	0.977433
1127	ENSMUSG00000027478	Dnmt3b	5	6.13555	0.0764709	0.977433
1128	ENSMUSG00000046818	Ddit4l	1	3.91745	0.0757946	0.977433
1129	ENSMUSG00000045538	Ddx28	1	5.44352	0.0757203	0.977433
1130	ENSMUSG00000038876	Rnf146	5	23.4316	0.0759409	0.977433
1131	ENSMUSG00000001864	Aif1l	10	34.9834	0.0760347	0.977433
1132	ENSMUSG00000067148	Polr1c	5	13.108	0.0764052	0.977433
1133	ENSMUSG00000034285	Nipsnap1	1	3.79344	0.0755775	0.977433
1134	ENSMUSG00000018774	Cd68	2	5.17125	0.0761352	0.977433
1135	ENSMUSG00000076431	Sox4	1	8.15645	0.0763054	0.977433
1136	ENSMUSG00000044033	Ccdc141	10	54.9937	0.0765089	0.977433
1137	ENSMUSG00000103472	Pcdhga7	2	3.86166	0.076785	0.97861
1138	ENSMUSG00000057177	Gsk3a	1	6.80652	0.0767881	0.97861
1139	ENSMUSG00000094483	Purb	1	9.10088	0.0769364	0.979639
1140	ENSMUSG00000031708	Tecr	3	21.5442	0.0770232	0.979883
1141	ENSMUSG00000092029	Gm9027	1	1.20179	0.0773565	0.980684
1142	ENSMUSG00000020780	Srp68	2	10.6886	0.0772846	0.980684
1143	ENSMUSG00000042485	Mustn1	1	7.70531	0.0771998	0.980684
1144	ENSMUSG00000047414	Flrt2	2	14.0648	0.0773414	0.980684
1145	ENSMUSG00000062248	Cks2	1	4.87478	0.0776796	0.983919
1146	ENSMUSG00000034390	Cmip	1	6.8212	0.0782645	0.984041
1147	ENSMUSG00000025986	Slc39a10	2	9.13928	0.078159	0.984041
1148	ENSMUSG00000038827	Fam206a	4	14.5685	0.077996	0.984041
1149	ENSMUSG00000064080	Fbln2	7	28.945	0.0780869	0.984041
1150	ENSMUSG00000063236	1110038F14Rik	1	5.91853	0.0780768	0.984041
1151	ENSMUSG00000024912	Fosl1	1	4.1879	0.0777624	0.984041
1152	ENSMUSG00000022400	Rbx1	1	7.12952	0.0782999	0.984041
1153	ENSMUSG00000041915	Ammecr1l	1	6.9963	0.0782575	0.984041
1154	ENSMUSG00000036139	Hoxc9	1	5.55731	0.0780544	0.984041
1155	ENSMUSG00000030352	Tspan9	7	31.4147	0.0785317	0.9861
1156	ENSMUSG00000052783	Grk4	4	9.99539	0.0786635	0.9869
1157	ENSMUSG00000037408	Cnnm4	2	9.91548	0.0787394	0.986999
1158	ENSMUSG00000092035	Peg10	1	6.28434	0.0791012	0.990678
1159	ENSMUSG00000037613	Tnfrsf23	2	12.4625	0.0792171	0.991273
1160	ENSMUSG00000025409	Mbd6	7	24.3973	0.0793599	0.99135
1161	ENSMUSG00000079033	Mef2b	1	0.640603	0.0793291	0.99135
1162	ENSMUSG00000026571	Dcaf6	5	25.3968	0.0794986	0.992227
1163	ENSMUSG00000026971	Itgb6	7	25.4244	0.0796462	0.99296
1164	ENSMUSG00000029851	Tcaf2	2	7.85852	0.0796942	0.99296
1165	ENSMUSG00000050556	Kcnb1	1	5.76795	0.0797905	0.993306
1166	ENSMUSG00000030839	Sergef	1	4.4598	0.0801407	0.996811
1167	ENSMUSG00000037103	Dcaf15	1	6.96881	0.0802646	0.997496
1168	ENSMUSG00000006315	Tmem147	1	6.42852	0.0808697	0.998173
1169	ENSMUSG00000031731	Ap1g1	5	20.2483	0.0808502	0.998173
1170	ENSMUSG00000011837	Snapc2	1	5.9247	0.0804716	0.998173
1171	ENSMUSG00000024505	Dtwd2	3	8.13004	0.080809	0.998173
1172	ENSMUSG00000028672	Hmgcl	4	13.2431	0.0808468	0.998173
1173	ENSMUSG00000026103	Gls	14	55.5979	0.0807849	0.998173
1174	ENSMUSG00000051627	Hist1h1e	1	7.51049	0.0807586	0.998173
1175	ENSMUSG00000026308	Klhl30	1	8.33356	0.0805515	0.998173
1176	ENSMUSG00000025076	Casp7	1	5.16919	0.0809733	0.998602
1177	ENSMUSG00000064370	mt-Cytb	1	10.2395	0.728014	0.999999
1178	ENSMUSG00000064368	mt-Nd6	1	7.96548	0.343674	0.999999
1179	ENSMUSG00000064367	mt-Nd5	1	10.1717	0.934008	0.999999
1180	ENSMUSG00000064363	mt-Nd4	1	9.90567	0.953284	0.999999
1181	ENSMUSG00000065947	mt-Nd4l	1	8.45692	0.747044	0.999999
1182	ENSMUSG00000064360	mt-Nd3	1	7.1814	0.139216	0.999999
1183	ENSMUSG00000064358	mt-Co3	1	10.0316	0.651653	0.999999
1184	ENSMUSG00000064357	mt-Atp6	1	9.98811	0.322777	0.999999
1185	ENSMUSG00000064356	mt-Atp8	1	7.53052	0.88958	0.999999
1186	ENSMUSG00000064354	mt-Co2	1	9.07736	0.58441	0.999999
1187	ENSMUSG00000064351	mt-Co1	1	11.6981	0.598622	0.999999
1188	ENSMUSG00000064345	mt-Nd2	1	9.12063	0.863701	0.999999
1189	ENSMUSG00000064341	mt-Nd1	1	9.71737	0.507562	0.999999
1190	ENSMUSG00000032068	Plet1	2	5.51858	0.702782	0.999999
1191	ENSMUSG00000034224	Slc38a8	1	1.87947	0.954364	0.999999
1192	ENSMUSG00000032601	Prkar2a	4	14.7637	0.274118	0.999999
1193	ENSMUSG00000033940	Brk1	1	6.98354	0.97124	0.999999
1194	ENSMUSG00000031835	Mbtps1	2	12.8801	0.716655	0.999999
1195	ENSMUSG00000033933	Vhl	3	10.8662	0.993833	0.999999
1196	ENSMUSG00000031983	2310022B05Rik	1	8.14557	0.456029	0.999999
1197	ENSMUSG00000022892	App	1	9.14414	0.571657	0.999999
1198	ENSMUSG00000030960	Eef1akmt2	4	11.697	0.607046	0.999999
1199	ENSMUSG00000048163	Selplg	1	2.5657	0.63859	0.999999
1200	ENSMUSG00000028688	Toe1	3	9.10358	0.871	0.999999
1201	ENSMUSG00000055254	Ntrk2	1	3.22826	0.288604	0.999999
1202	ENSMUSG00000022538	Lsg1	7	29.6826	0.613867	0.999999
1203	ENSMUSG00000037300	Ttc13	8	29.1289	0.858462	0.999999
1204	ENSMUSG00000028614	Ndc1	2	9.59765	0.611172	0.999999
1205	ENSMUSG00000041592	Sdk2	1	3.21571	0.68649	0.999999
1206	ENSMUSG00000037280	Galnt6	2	10.969	0.659979	0.999999
1207	ENSMUSG00000030946	Lhpp	1	2.80222	0.301549	0.999999
1208	ENSMUSG00000034210	Efcab14	7	25.9373	0.99119	0.999999
1209	ENSMUSG00000003949	Hlf	1	1.70098	0.826986	0.999999
1210	ENSMUSG00000027901	Dennd2d	2	2.89045	0.441652	0.999999
1211	ENSMUSG00000033985	Tesk2	3	9.7842	0.440049	0.999999
1212	ENSMUSG00000018379	Srsf1	6	29.0539	0.120957	0.999999
1213	ENSMUSG00000020612	Prkar1a	5	28.6489	0.996772	0.999999
1214	ENSMUSG00000048100	Taf13	4	15.8808	0.40306	0.999999
1215	ENSMUSG00000034189	Hsdl1	1	5.64816	0.729416	0.999999
1216	ENSMUSG00000031202	Rab39b	1	2.60298	0.322243	0.999999
1217	ENSMUSG00000040078	Ptges3-ps	1	5.75285	0.673007	0.999999
1218	ENSMUSG00000033294	Noc4l	5	14.183	0.422663	0.999999
1219	ENSMUSG00000022841	Ap2m1	10	39.6382	0.344004	0.999999
1220	ENSMUSG00000031832	Taf1c	2	9.38475	0.697649	0.999999
1221	ENSMUSG00000031555	Adam9	2	14.2424	0.74831	0.999999
1222	ENSMUSG00000028689	Ccdc163	8	18.4313	0.72014	0.999999
1223	ENSMUSG00000021102	Glrx5	1	6.01547	0.273173	0.999999
1224	ENSMUSG00000004846	Plod3	5	21.7944	0.830884	0.999999
1225	ENSMUSG00000060227	Casc4	6	21.3701	0.194567	0.999999
1226	ENSMUSG00000027900	Dram2	7	26.508	0.752987	0.999999
1227	ENSMUSG00000028277	Ube2j1	3	17.1971	0.184434	0.999999
1228	ENSMUSG00000029815	Malsu1	3	11.505	0.943313	0.999999
1229	ENSMUSG00000019790	Stxbp5	7	23.8425	0.752103	0.999999
1230	ENSMUSG00000029651	Mtus2	1	1.65011	0.320193	0.999999
1231	ENSMUSG00000081378	Rps13-ps4	1	2.22232	0.8098	0.999999
1232	ENSMUSG00000048897	Zfp710	3	8.81813	0.267451	0.999999
1233	ENSMUSG00000018199	Trove2	2	11.0721	0.185401	0.999999
1234	ENSMUSG00000059518	Znhit1	4	14.5153	0.953487	0.999999
1235	ENSMUSG00000021938	Pspc1	4	14.5112	0.558222	0.999999
1236	ENSMUSG00000025878	Uimc1	6	24.497	0.707112	0.999999
1237	ENSMUSG00000001663	Gstt1	1	1.77424	0.7522	0.999999
1238	ENSMUSG00000038533	Cbfa2t2	8	26.1367	0.392195	0.999999
1239	ENSMUSG00000005089	Slc1a2	1	1.84488	0.797819	0.999999
1240	ENSMUSG00000024206	Rfx2	2	5.60612	0.757909	0.999999
1241	ENSMUSG00000040774	Cept1	5	18.944	0.822621	0.999999
1242	ENSMUSG00000023336	Wfdc1	1	2.7003	0.36111	0.999999
1243	ENSMUSG00000033326	Kdm4a	5	24.8714	0.786198	0.999999
1244	ENSMUSG00000031479	Vps36	2	9.60304	0.21661	0.999999
1245	ENSMUSG00000063954	Hist2h2aa2	1	5.71858	0.54744	0.999999
1246	ENSMUSG00000035173	Ccdc186	6	22.3056	0.564226	0.999999
1247	ENSMUSG00000001558	Klhl10	1	1.45114	0.888712	0.999999
1248	ENSMUSG00000031982	Arv1	1	4.22806	0.83047	0.999999
1249	ENSMUSG00000027366	Sppl2a	3	17.186	0.512817	0.999999
1250	ENSMUSG00000078480	Mrpl48-ps	1	2.75811	0.318687	0.999999
1251	ENSMUSG00000031217	Efnb1	2	8.64373	0.989192	0.999999
1252	ENSMUSG00000028678	Kif2c	3	8.72911	0.541254	0.999999
1253	ENSMUSG00000020770	Unk	7	22.5369	0.994161	0.999999
1254	ENSMUSG00000030805	Stx4a	9	30.6478	0.984596	0.999999
1255	ENSMUSG00000073609	D2hgdh	4	14.5084	0.84375	0.999999
1256	ENSMUSG00000008193	Spib	1	2.93768	0.851426	0.999999
1257	ENSMUSG00000030316	Tamm41	5	11.6866	0.706756	0.999999
1258	ENSMUSG00000068299	Nat8f4	1	2.60436	0.392411	0.999999
1259	ENSMUSG00000031985	Gnpat	6	22.9198	0.617304	0.999999
1260	ENSMUSG00000035842	Ddx11	1	4.94448	0.295582	0.999999
1261	ENSMUSG00000030806	Stx1b	1	4.34618	0.137867	0.999999
1262	ENSMUSG00000020897	Aurkb	2	6.1442	0.980028	0.999999
1263	ENSMUSG00000029094	Afap1	3	16.2801	0.336848	0.999999
1264	ENSMUSG00000090350	Gm17148	1	1.88463	0.924092	0.999999
1265	ENSMUSG00000020111	Micu1	10	38.8873	0.353459	0.999999
1266	ENSMUSG00000028530	Jak1	5	16.2531	0.520026	0.999999
1267	ENSMUSG00000053581	Zfand2a	4	15.7204	0.514248	0.999999
1268	ENSMUSG00000063953	Amd2	1	5.0761	0.883572	0.999999
1269	ENSMUSG00000000085	Scmh1	8	31.0925	0.699002	0.999999
1270	ENSMUSG00000060477	Irak2	2	9.36026	0.649849	0.999999
1271	ENSMUSG00000010342	Tex14	1	1.33676	0.816829	0.999999
1272	ENSMUSG00000031584	Gsr	2	10.2653	0.0918739	0.999999
1273	ENSMUSG00000023009	Nckap5l	4	14.856	0.816555	0.999999
1274	ENSMUSG00000064220	Hist2h2aa1	1	6.61698	0.454158	0.999999
1275	ENSMUSG00000031227	Magee1	1	5.67081	0.483764	0.999999
1276	ENSMUSG00000033436	Armcx2	5	21.98	0.917366	0.999999
1277	ENSMUSG00000020720	Psmd12	3	15.2591	0.947597	0.999999
1278	ENSMUSG00000036913	Trim67	1	2.71597	0.490027	0.999999
1279	ENSMUSG00000042268	Slc26a9	1	2.18631	0.31764	0.999999
1280	ENSMUSG00000022471	Xrcc6	4	11.6396	0.874801	0.999999
1281	ENSMUSG00000073000	Gm10451	1	2.65033	0.87116	0.999999
1282	ENSMUSG00000037007	Zfp113	4	14.0257	0.673044	0.999999
1283	ENSMUSG00000052854	Nrk	2	2.06067	0.462313	0.999999
1284	ENSMUSG00000004530	Coro1c	9	28.4486	0.888553	0.999999
1285	ENSMUSG00000031155	Pim2	1	1.72392	0.905706	0.999999
1286	ENSMUSG00000074030	Exoc8	1	6.37931	0.593847	0.999999
1287	ENSMUSG00000015217	Hmgb3	5	16.2785	0.761468	0.999999
1288	ENSMUSG00000028654	Mycl	4	15.9685	0.941581	0.999999
1289	ENSMUSG00000048732	Klhl11	1	5.85389	0.214882	0.999999
1290	ENSMUSG00000031986	Sprtn	1	6.06029	0.245565	0.999999
1291	ENSMUSG00000067194	Eif1ax	2	11.9661	0.256721	0.999999
1292	ENSMUSG00000027200	Sema6d	4	8.74687	0.813327	0.999999
1293	ENSMUSG00000031133	Arhgef6	3	7.51028	0.547772	0.999999
1294	ENSMUSG00000031987	Egln1	1	6.83225	0.87039	0.999999
1295	ENSMUSG00000060260	Pwwp2b	2	7.69244	0.420411	0.999999
1296	ENSMUSG00000056820	Tsnax	1	7.00976	0.243712	0.999999
1297	ENSMUSG00000005936	Kctd20	6	24.9114	0.995347	0.999999
1298	ENSMUSG00000001157	Gmcl1	3	10.8968	0.390804	0.999999
1299	ENSMUSG00000045912	C2cd4c	1	3.15686	0.199117	0.999999
1300	ENSMUSG00000034401	Spata6	7	19.1892	0.967429	0.999999
1301	ENSMUSG00000058325	Dock1	1	6.73686	0.12789	0.999999
1302	ENSMUSG00000009681	Bcr	1	7.45331	0.222466	0.999999
1303	ENSMUSG00000043051	Disc1	2	4.88862	0.331466	0.999999
1304	ENSMUSG00000040389	Wdr47	4	14.3872	0.257694	0.999999
1305	ENSMUSG00000084033	Gm7645	1	2.68736	0.693944	0.999999
1306	ENSMUSG00000020312	Shc2	3	8.34965	0.68301	0.999999
1307	ENSMUSG00000027087	Itgav	7	25.2064	0.217642	0.999999
1308	ENSMUSG00000022472	Desi1	5	17.044	0.395393	0.999999
1309	ENSMUSG00000058488	Kl	1	2.16739	0.859954	0.999999
1310	ENSMUSG00000022797	Tfrc	6	24.0346	0.962971	0.999999
1311	ENSMUSG00000034932	Mrpl54	2	7.38225	0.528907	0.999999
1312	ENSMUSG00000028653	Trit1	3	13.9677	0.942072	0.999999
1313	ENSMUSG00000066359	Tcl1b1	1	2.01026	0.894878	0.999999
1314	ENSMUSG00000043439	Epop	1	4.16254	0.913418	0.999999
1315	ENSMUSG00000080994	Gm13464	1	1.96135	0.767527	0.999999
1316	ENSMUSG00000022913	Psmg1	1	5.44649	0.962703	0.999999
1317	ENSMUSG00000026708	Cenpl	5	11.5171	0.877288	0.999999
1318	ENSMUSG00000001995	Sipa1l2	1	6.35893	0.4529	0.999999
1319	ENSMUSG00000041570	Camsap2	6	26.8583	0.890965	0.999999
1320	ENSMUSG00000031429	Psmd10	2	9.71706	0.731764	0.999999
1321	ENSMUSG00000091193	Gm17333	1	1.86173	0.87156	0.999999
1322	ENSMUSG00000038437	Mllt6	4	18.9643	0.878029	0.999999
1323	ENSMUSG00000029504	Ddx51	5	17.1702	0.37683	0.999999
1324	ENSMUSG00000044881	Coa4	2	5.8941	0.754043	0.999999
1325	ENSMUSG00000025477	Inpp5a	4	12.4914	0.892963	0.999999
1326	ENSMUSG00000037514	Pank2	8	29.4477	0.332077	0.999999
1327	ENSMUSG00000022682	Rrn3	1	7.7604	0.275746	0.999999
1328	ENSMUSG00000091405	Hist2h4	1	5.98065	0.998677	0.999999
1329	ENSMUSG00000091941	Gm7399	1	2.14039	0.552321	0.999999
1330	ENSMUSG00000023267	Gabrr2	1	1.49084	0.393442	0.999999
1331	ENSMUSG00000082160	Gm11578	1	3.35025	0.637944	0.999999
1332	ENSMUSG00000042035	Igsf3	2	13.5524	0.290625	0.999999
1333	ENSMUSG00000020105	Lrig3	1	6.85198	0.353359	0.999999
1334	ENSMUSG00000058254	Tspan7	2	9.85482	0.559146	0.999999
1335	ENSMUSG00000061080	Lsamp	1	2.47262	0.770974	0.999999
1336	ENSMUSG00000031851	Ntpcr	3	9.24755	0.713055	0.999999
1337	ENSMUSG00000031026	Trim66	1	2.33503	0.981757	0.999999
1338	ENSMUSG00000074220	Zfp382	1	4.29505	0.413926	0.999999
1339	ENSMUSG00000018189	Uchl5	7	21.6188	0.925065	0.999999
1340	ENSMUSG00000020092	Pald1	1	7.15848	0.586753	0.999999
1341	ENSMUSG00000031506	Ptpn7	1	2.52833	0.875547	0.999999
1342	ENSMUSG00000030706	Mrpl48	6	20.3229	0.725522	0.999999
1343	ENSMUSG00000057103	Nat8f1	2	4.4292	0.99092	0.999999
1344	ENSMUSG00000026849	Tor1a	5	15.5546	0.974755	0.999999
1345	ENSMUSG00000048911	Rnf24	5	15.9974	0.968013	0.999999
1346	ENSMUSG00000054226	Tprkb	6	21.313	0.916605	0.999999
1347	ENSMUSG00000032469	Dbr1	1	5.25555	0.979233	0.999999
1348	ENSMUSG00000032965	Ift57	3	13.2526	0.185292	0.999999
1349	ENSMUSG00000052609	Plekhg3	1	5.85292	0.458273	0.999999
1350	ENSMUSG00000041245	Wnk3	1	1.0957	0.253031	0.999999
1351	ENSMUSG00000032409	Atr	9	30.7684	0.877202	0.999999
1352	ENSMUSG00000105827	Hist2h2bb	1	6.12353	0.81558	0.999999
1353	ENSMUSG00000050936	Gm42743	1	5.56989	0.428587	0.999999
1354	ENSMUSG00000074403	Hist2h3b	1	6.26263	0.849866	0.999999
1355	ENSMUSG00000082210	Gm14382	1	1.93207	0.594915	0.999999
1356	ENSMUSG00000030876	Mettl9	1	6.57994	0.15966	0.999999
1357	ENSMUSG00000030704	Rab6a	3	15.943	0.904723	0.999999
1358	ENSMUSG00000053388	Trim50	1	2.0467	0.468089	0.999999
1359	ENSMUSG00000027428	Rbbp9	2	7.23756	0.220539	0.999999
1360	ENSMUSG00000032067	Pts	1	5.22531	0.139113	0.999999
1361	ENSMUSG00000032666	1700025G04Rik	3	9.22821	0.991278	0.999999
1362	ENSMUSG00000030098	Grip2	1	9.14273	0.137	0.999999
1363	ENSMUSG00000033318	Gstt2	1	2.52532	0.849651	0.999999
1364	ENSMUSG00000026587	Astn1	1	2.31354	0.73122	0.999999
1365	ENSMUSG00000020917	Acly	7	30.4425	0.902482	0.999999
1366	ENSMUSG00000021061	Sptb	2	7.3853	0.216279	0.999999
1367	ENSMUSG00000079418	Atg4a	2	7.80582	0.22216	0.999999
1368	ENSMUSG00000019942	Cdk1	6	18.0051	0.937219	0.999999
1369	ENSMUSG00000001017	Chtop	7	32.4438	0.643997	0.999999
1370	ENSMUSG00000038644	Pold1	2	6.62297	0.247186	0.999999
1371	ENSMUSG00000041353	Tmem29	5	13.3107	0.593197	0.999999
1372	ENSMUSG00000033307	Mif	1	7.09923	0.66161	0.999999
1373	ENSMUSG00000026159	Agfg1	6	30.1677	0.981799	0.999999
1374	ENSMUSG00000005674	Tomm40l	6	18.2654	0.886946	0.999999
1375	ENSMUSG00000019810	Fuca2	3	9.48375	0.53712	0.999999
1376	ENSMUSG00000026721	Rabgap1l	13	40.8832	0.707699	0.999999
1377	ENSMUSG00000057060	Slc35f3	1	1.43964	0.84977	0.999999
1378	ENSMUSG00000020721	Helz	6	23.7841	0.170791	0.999999
1379	ENSMUSG00000075551	Cyp3a41a	1	4.76476	0.394901	0.999999
1380	ENSMUSG00000031480	Thsd1	1	1.83755	0.729193	0.999999
1381	ENSMUSG00000051671	Coa6	1	4.02096	0.364789	0.999999
1382	ENSMUSG00000022707	Gbe1	2	8.05706	0.709999	0.999999
1383	ENSMUSG00000021222	Dcaf4	1	5.6292	0.616498	0.999999
1384	ENSMUSG00000090290	Tarbp1	1	5.31861	0.507543	0.999999
1385	ENSMUSG00000032410	Xrn1	8	34.2161	0.921656	0.999999
1386	ENSMUSG00000018377	Vezf1	2	10.5762	0.234231	0.999999
1387	ENSMUSG00000001027	Scn4a	2	11.0542	0.14689	0.999999
1388	ENSMUSG00000031556	Tm2d2	1	6.46335	0.687209	0.999999
1389	ENSMUSG00000028873	Cdca8	2	7.46611	0.757699	0.999999
1390	ENSMUSG00000033701	Acbd6	4	18.2791	0.700289	0.999999
1391	ENSMUSG00000051495	Irf2bp2	1	7.38132	0.311265	0.999999
1392	ENSMUSG00000027805	Pfn2	1	4.15964	0.25881	0.999999
1393	ENSMUSG00000034403	Pja1	5	22.1529	0.608417	0.999999
1394	ENSMUSG00000026426	Arl8a	4	15.5874	0.878305	0.999999
1395	ENSMUSG00000037029	Zfp146	2	9.64054	0.875743	0.999999
1396	ENSMUSG00000093904	Tomm20	1	7.14183	0.0994446	0.999999
1397	ENSMUSG00000039163	Cmc1	1	4.82713	0.711198	0.999999
1398	ENSMUSG00000004931	Apba3	1	6.56162	0.671125	0.999999
1399	ENSMUSG00000047632	Fgfbp3	1	2.7877	0.761004	0.999999
1400	ENSMUSG00000039285	Azi2	9	35.2132	0.198587	0.999999
1401	ENSMUSG00000030257	Srgap3	5	21.5783	0.723915	0.999999
1402	ENSMUSG00000033931	Rbm34	1	5.66319	0.909538	0.999999
1403	ENSMUSG00000027274	Mkks	3	13.8712	0.340046	0.999999
1404	ENSMUSG00000032599	Ip6k2	10	30.6776	0.225575	0.999999
1405	ENSMUSG00000040123	Zmym5	3	16.1329	0.280026	0.999999
1406	ENSMUSG00000030678	Maz	1	7.09755	0.15249	0.999999
1407	ENSMUSG00000029716	Tfr2	1	3.82987	0.935308	0.999999
1408	ENSMUSG00000048787	Dcun1d3	4	18.023	0.458118	0.999999
1409	ENSMUSG00000040565	Btaf1	1	7.20756	0.312455	0.999999
1410	ENSMUSG00000000916	Nsun5	6	19.0872	0.112872	0.999999
1411	ENSMUSG00000025648	Pfkfb4	1	4.99543	0.570592	0.999999
1412	ENSMUSG00000034917	Tjp3	1	2.14189	0.855713	0.999999
1413	ENSMUSG00000037712	Fermt2	4	20.298	0.191923	0.999999
1414	ENSMUSG00000062944	9130023H24Rik	1	5.38476	0.501238	0.999999
1415	ENSMUSG00000042178	Armc5	1	5.96952	0.301842	0.999999
1416	ENSMUSG00000030922	Lyrm1	3	7.50526	0.740179	0.999999
1417	ENSMUSG00000079109	Pms2	8	21.7993	0.879105	0.999999
1418	ENSMUSG00000037251	Pomk	1	5.98195	0.415865	0.999999
1419	ENSMUSG00000027381	Bcl2l11	7	19.5371	0.431264	0.999999
1420	ENSMUSG00000027281	Slx4ip	3	9.65317	0.99004	0.999999
1421	ENSMUSG00000053293	Pom121	1	6.9786	0.459615	0.999999
1422	ENSMUSG00000024530	Prelid3a	1	4.42649	0.42007	0.999999
1423	ENSMUSG00000027883	Gpsm2	2	7.97891	0.818613	0.999999
1424	ENSMUSG00000060509	Xcr1	1	2.94258	0.878634	0.999999
1425	ENSMUSG00000046546	Fam43a	1	4.36099	0.275271	0.999999
1426	ENSMUSG00000027884	Clcc1	8	26.3484	0.998395	0.999999
1427	ENSMUSG00000001794	Capns1	7	30.492	0.0944129	0.999999
1428	ENSMUSG00000025436	Atp23	2	5.53536	0.923955	0.999999
1429	ENSMUSG00000001155	Ftcd	1	2.44121	0.654683	0.999999
1430	ENSMUSG00000040929	Rfx3	7	22.5024	0.326706	0.999999
1431	ENSMUSG00000025812	Pard3	16	58.8673	0.811275	0.999999
1432	ENSMUSG00000034243	Golgb1	6	25.5252	0.61479	0.999999
1433	ENSMUSG00000033161	Atp1a1	3	15.9987	0.721716	0.999999
1434	ENSMUSG00000027356	Fermt1	1	2.15544	0.67672	0.999999
1435	ENSMUSG00000026405	C4bp	1	2.68744	0.302884	0.999999
1436	ENSMUSG00000029657	Hsph1	1	7.53857	0.578315	0.999999
1437	ENSMUSG00000116908	Gm49599	1	4.40832	0.57159	0.999999
1438	ENSMUSG00000031156	Slc35a2	3	14.073	0.652172	0.999999
1439	ENSMUSG00000031523	Dlc1	4	13.1584	0.195398	0.999999
1440	ENSMUSG00000028078	Dclk2	4	12.4407	0.68432	0.999999
1441	ENSMUSG00000031284	Pak3	6	24.0148	0.382896	0.999999
1442	ENSMUSG00000039217	Il18	1	3.64866	0.244184	0.999999
1443	ENSMUSG00000015994	Fnta	1	7.04069	0.746416	0.999999
1444	ENSMUSG00000030782	Tgfb1i1	9	30.3055	0.417757	0.999999
1445	ENSMUSG00000035697	Arhgap45	1	0.566636	0.601168	0.999999
1446	ENSMUSG00000034055	Phka1	4	17.5363	0.488957	0.999999
1447	ENSMUSG00000033411	Ctdspl2	9	33.5841	0.120656	0.999999
1448	ENSMUSG00000038685	Rtel1	12	31.1988	0.996957	0.999999
1449	ENSMUSG00000022914	Brwd1	3	16.4508	0.79116	0.999999
1450	ENSMUSG00000061244	Exoc5	7	27.4268	0.411636	0.999999
1451	ENSMUSG00000001998	Ap4e1	5	20.3333	0.890397	0.999999
1452	ENSMUSG00000026239	Pde6d	3	11.2725	0.950191	0.999999
1453	ENSMUSG00000026468	Lhx4	1	1.2176	0.576691	0.999999
1454	ENSMUSG00000004233	Wars2	2	6.95729	0.757058	0.999999
1455	ENSMUSG00000036291	Ap5m1	1	5.95741	0.280197	0.999999
1456	ENSMUSG00000020546	Stxbp4	6	18.9176	0.29491	0.999999
1457	ENSMUSG00000101188	Eif4a-ps4	1	7.12037	0.413485	0.999999
1458	ENSMUSG00000022723	Crybg3	3	10.55	0.807435	0.999999
1459	ENSMUSG00000082186	Gm12403	1	2.76878	0.4601	0.999999
1460	ENSMUSG00000036241	Ube2r2	3	16.039	0.987418	0.999999
1461	ENSMUSG00000026851	BC005624	3	12.4418	0.874449	0.999999
1462	ENSMUSG00000037525	Bcdin3d	1	4.59196	0.254916	0.999999
1463	ENSMUSG00000020091	Eif4ebp2	1	6.60139	0.42095	0.999999
1464	ENSMUSG00000021481	Zfp346	9	29.0708	0.356059	0.999999
1465	ENSMUSG00000026012	Cd28	1	4.67816	0.297742	0.999999
1466	ENSMUSG00000028051	Hcn3	1	2.76165	0.469302	0.999999
1467	ENSMUSG00000024533	Spire1	3	19.6069	0.225961	0.999999
1468	ENSMUSG00000022724	Riox2	6	17.7598	0.360337	0.999999
1469	ENSMUSG00000025287	Acot9	4	16.7254	0.567881	0.999999
1470	ENSMUSG00000059327	Eda	1	1.51938	0.795504	0.999999
1471	ENSMUSG00000026035	Ppil3	8	26.3373	0.985481	0.999999
1472	ENSMUSG00000036718	Micall2	2	6.9581	0.801698	0.999999
1473	ENSMUSG00000029994	Anxa4	5	21.4777	0.233551	0.999999
1474	ENSMUSG00000056952	Tatdn2	4	18.571	0.332399	0.999999
1475	ENSMUSG00000027429	Sec23b	5	20.9939	0.845021	0.999999
1476	ENSMUSG00000044026	Slc35g1	1	2.68609	0.360787	0.999999
1477	ENSMUSG00000027185	Nat10	13	41.0512	0.490803	0.999999
1478	ENSMUSG00000031488	Rab11fip1	2	11.5651	0.364717	0.999999
1479	ENSMUSG00000024998	Plce1	1	2.2261	0.2465	0.999999
1480	ENSMUSG00000008035	Mid1ip1	4	15.3062	0.662182	0.999999
1481	ENSMUSG00000033444	Specc1l	2	14.3656	0.977429	0.999999
1482	ENSMUSG00000026037	Orc2	3	13.1063	0.979539	0.999999
1483	ENSMUSG00000030541	Idh2	4	16.1474	0.991736	0.999999
1484	ENSMUSG00000025271	Pfkfb1	1	1.31505	0.420084	0.999999
1485	ENSMUSG00000041926	Rnpep	7	23.0547	0.828163	0.999999
1486	ENSMUSG00000022681	Ntan1	6	20.0153	0.986186	0.999999
1487	ENSMUSG00000022863	Btg3	2	10.0033	0.508546	0.999999
1488	ENSMUSG00000033557	Fam20b	4	20.6738	0.761714	0.999999
1489	ENSMUSG00000029093	Sorcs2	5	20.2366	0.833148	0.999999
1490	ENSMUSG00000022865	Cxadr	2	5.95369	0.456654	0.999999
1491	ENSMUSG00000018340	Anxa6	3	22.2228	0.387716	0.999999
1492	ENSMUSG00000023032	Slc4a8	3	9.95558	0.906751	0.999999
1493	ENSMUSG00000043126	D830039M14Rik	1	2.56657	0.753866	0.999999
1494	ENSMUSG00000026036	Nif3l1	5	18.007	0.815014	0.999999
1495	ENSMUSG00000096145	Vkorc1	1	5.16464	0.928599	0.999999
1496	ENSMUSG00000022680	Pdxdc1	10	37.5975	0.938603	0.999999
1497	ENSMUSG00000049728	Zfp668	5	15.7491	0.767038	0.999999
1498	ENSMUSG00000005687	Bcas2	5	23.2381	0.368523	0.999999
1499	ENSMUSG00000020349	Ppp2ca	2	11.7934	0.903027	0.999999
1500	ENSMUSG00000044139	Prss53	1	2.91164	0.330169	0.999999
1501	ENSMUSG00000042251	Pm20d1	1	3.1649	0.802099	0.999999
1502	ENSMUSG00000014980	Tsen15	3	10.5302	0.288889	0.999999
1503	ENSMUSG00000059554	Ccdc28a	4	12.0711	0.655253	0.999999
1504	ENSMUSG00000030717	Nupr1	4	17.6628	0.501113	0.999999
1505	ENSMUSG00000049739	Zfp646	2	11.8446	0.41325	0.999999
1506	ENSMUSG00000019777	Hdac2	3	14.2378	0.17558	0.999999
1507	ENSMUSG00000025269	Apex2	6	19.2859	0.614178	0.999999
1508	ENSMUSG00000044080	S100a1	2	7.95995	0.970914	0.999999
1509	ENSMUSG00000030317	Timp4	1	1.89253	0.595956	0.999999
1510	ENSMUSG00000029534	St7	9	20.7764	0.549085	0.999999
1511	ENSMUSG00000025465	Echs1	3	14.2119	0.331957	0.999999
1512	ENSMUSG00000037697	Ddhd1	8	32.5623	0.872706	0.999999
1513	ENSMUSG00000020523	Fam114a2	2	10.8968	0.682955	0.999999
1514	ENSMUSG00000028433	Ubap2	6	26.2852	0.389504	0.999999
1515	ENSMUSG00000030030	1700003E16Rik	1	2.79934	0.538101	0.999999
1516	ENSMUSG00000066278	Vps37b	1	5.86813	0.99719	0.999999
1517	ENSMUSG00000009210	Prr29	1	2.46419	0.970666	0.999999
1518	ENSMUSG00000023505	Cdca3	4	9.65388	0.783602	0.999999
1519	ENSMUSG00000074749	Kiz	1	5.69328	0.872288	0.999999
1520	ENSMUSG00000025464	Paox	1	4.72598	0.726376	0.999999
1521	ENSMUSG00000016382	Pls3	6	30.1929	0.791899	0.999999
1522	ENSMUSG00000031557	Plekha2	3	16.5064	0.26321	0.999999
1523	ENSMUSG00000031255	Sytl4	1	3.22114	0.89829	0.999999
1524	ENSMUSG00000081807	Gm14849	1	2.67228	0.537474	0.999999
1525	ENSMUSG00000036975	Tmem177	1	5.1929	0.234678	0.999999
1526	ENSMUSG00000079965	Gm14853	1	1.89852	0.569082	0.999999
1527	ENSMUSG00000031229	Atrx	17	58.6456	0.717245	0.999999
1528	ENSMUSG00000054387	Mdm4	13	44.0321	0.488115	0.999999
1529	ENSMUSG00000031594	Fgl1	1	2.48937	0.870522	0.999999
1530	ENSMUSG00000062127	Cttnbp2nl	2	8.40166	0.0853363	0.999999
1531	ENSMUSG00000068749	Psma5	2	9.17156	0.388445	0.999999
1532	ENSMUSG00000038523	1700003F12Rik	1	1.59641	0.860044	0.999999
1533	ENSMUSG00000064317	Gm10146	1	4.35536	0.611814	0.999999
1534	ENSMUSG00000016128	Stard13	5	23.5544	0.770754	0.999999
1535	ENSMUSG00000047518	Slfnl1	1	1.65655	0.389949	0.999999
1536	ENSMUSG00000020284	1810043G02Rik	5	16.5704	0.968609	0.999999
1537	ENSMUSG00000031865	Dctn1	10	38.9305	0.974554	0.999999
1538	ENSMUSG00000027303	Ptpra	2	11.3074	0.431832	0.999999
1539	ENSMUSG00000044763	Trmt10c	1	6.04717	0.785584	0.999999
1540	ENSMUSG00000061032	Rrp1	1	7.54748	0.370205	0.999999
1541	ENSMUSG00000026240	Cops7b	4	16.971	0.847814	0.999999
1542	ENSMUSG00000028639	Ybx1	7	31.6001	0.188521	0.999999
1543	ENSMUSG00000025289	Prdx4	2	7.75295	0.287336	0.999999
1544	ENSMUSG00000028392	Bspry	1	2.66134	0.499773	0.999999
1545	ENSMUSG00000036892	Prodh2	2	5.47784	0.980908	0.999999
1546	ENSMUSG00000074384	AI429214	1	4.01682	0.835053	0.999999
1547	ENSMUSG00000052917	Senp7	3	14.4148	0.748251	0.999999
1548	ENSMUSG00000028633	Ctps	2	9.61382	0.0992041	0.999999
1549	ENSMUSG00000042628	Zfyve1	1	6.95958	0.247637	0.999999
1550	ENSMUSG00000073131	Vma21	5	23.3435	0.490738	0.999999
1551	ENSMUSG00000033684	Qsox1	6	30.1292	0.10825	0.999999
1552	ENSMUSG00000039781	Cep131	3	10.3492	0.794477	0.999999
1553	ENSMUSG00000000902	Smarcb1	4	20.3561	0.813098	0.999999
1554	ENSMUSG00000068747	Sort1	2	10.382	0.522742	0.999999
1555	ENSMUSG00000031585	Gtf2e2	6	19.8296	0.672197	0.999999
1556	ENSMUSG00000055632	Hmcn2	3	8.08145	0.666515	0.999999
1557	ENSMUSG00000026705	Klhl20	6	20.7278	0.956094	0.999999
1558	ENSMUSG00000031489	Adrb3	1	1.98728	0.887242	0.999999
1559	ENSMUSG00000030714	Sgf29	5	11.1878	0.248951	0.999999
1560	ENSMUSG00000020541	Tom1l1	3	7.61649	0.703811	0.999999
1561	ENSMUSG00000024030	Abcg1	1	4.04249	0.147437	0.999999
1562	ENSMUSG00000027276	Jag1	2	8.81177	0.0945786	0.999999
1563	ENSMUSG00000057738	Sptan1	13	65.8578	0.442653	0.999999
1564	ENSMUSG00000037740	Mrps26	2	10.8064	0.521095	0.999999
1565	ENSMUSG00000022791	Tnk2	9	28.9183	0.799727	0.999999
1566	ENSMUSG00000020308	Tpgs1	1	5.42312	0.297879	0.999999
1567	ENSMUSG00000020178	Adora2a	1	2.91844	0.971007	0.999999
1568	ENSMUSG00000003923	Tfam	5	20.6234	0.536412	0.999999
1569	ENSMUSG00000056643	Chst13	1	4.98533	0.290139	0.999999
1570	ENSMUSG00000002384	Bmp8b	1	1.66792	0.918202	0.999999
1571	ENSMUSG00000046985	Tapt1	1	7.0168	0.583558	0.999999
1572	ENSMUSG00000018861	Fdxr	3	10.056	0.6381	0.999999
1573	ENSMUSG00000028779	Pef1	1	6.59529	0.179897	0.999999
1574	ENSMUSG00000031482	Slc25a15	1	5.21116	0.60735	0.999999
1575	ENSMUSG00000027433	Xrn2	4	15.7121	0.983549	0.999999
1576	ENSMUSG00000028651	Ppie	3	11.154	0.669212	0.999999
1577	ENSMUSG00000068551	Zfp467	2	3.65113	0.640824	0.999999
1578	ENSMUSG00000060594	Layn	1	4.55024	0.146331	0.999999
1579	ENSMUSG00000027868	Tbx15	2	12.8729	0.381517	0.999999
1580	ENSMUSG00000070923	Klhl9	1	7.90753	0.66159	0.999999
1581	ENSMUSG00000020544	Cox11	2	7.87895	0.55789	0.999999
1582	ENSMUSG00000028601	Echdc2	4	12.3975	0.98789	0.999999
1583	ENSMUSG00000029836	Cbx3	6	26.3783	0.159973	0.999999
1584	ENSMUSG00000093805	Gal3st2b	1	2.15935	0.514107	0.999999
1585	ENSMUSG00000042213	Zfand4	2	4.92642	0.102789	0.999999
1586	ENSMUSG00000022883	Robo1	1	5.7107	0.217203	0.999999
1587	ENSMUSG00000027316	Gfra4	4	14.563	0.763172	0.999999
1588	ENSMUSG00000022556	Hsf1	1	6.93242	0.295911	0.999999
1589	ENSMUSG00000032057	4833427G06Rik	1	3.38514	0.633124	0.999999
1590	ENSMUSG00000010751	Tnfrsf22	4	19.961	0.475386	0.999999
1591	ENSMUSG00000074754	Smim26	1	4.10492	0.855142	0.999999
1592	ENSMUSG00000039018	Mtg1	5	13.1314	0.572238	0.999999
1593	ENSMUSG00000045362	Tnfrsf26	1	3.38802	0.588727	0.999999
1594	ENSMUSG00000041313	Slc7a1	3	14.3196	0.237702	0.999999
1595	ENSMUSG00000036882	Arhgap33	1	4.40453	0.714538	0.999999
1596	ENSMUSG00000023191	P3h3	4	12.2619	0.605493	0.999999
1597	ENSMUSG00000020620	Abca8b	2	8.49269	0.578476	0.999999
1598	ENSMUSG00000031586	Rbpms	1	2.12612	0.396826	0.999999
1599	ENSMUSG00000031490	Eif4ebp1	1	7.15055	0.605645	0.999999
1600	ENSMUSG00000041134	Cyyr1	1	2.48364	0.415755	0.999999
1601	ENSMUSG00000044150	Bclaf3	4	13.0882	0.494391	0.999999
1602	ENSMUSG00000026317	Cln8	4	13.1592	0.531377	0.999999
1603	ENSMUSG00000045176	Borcs6	1	5.50693	0.67382	0.999999
1604	ENSMUSG00000000440	Pparg	2	5.47605	0.973423	0.999999
1605	ENSMUSG00000027430	Dtd1	1	4.39709	0.798188	0.999999
1606	ENSMUSG00000059325	Hopx	1	3.68413	0.185589	0.999999
1607	ENSMUSG00000030677	Kif22	1	4.75507	0.984153	0.999999
1608	ENSMUSG00000038412	Higd1a	1	5.69631	0.552202	0.999999
1609	ENSMUSG00000039835	Nhsl1	7	25.1351	0.53961	0.999999
1610	ENSMUSG00000033416	Gucd1	5	19.915	0.926751	0.999999
1611	ENSMUSG00000037234	Hook3	3	13.7714	0.253803	0.999999
1612	ENSMUSG00000035248	Tut7	1	7.5971	0.802073	0.999999
1613	ENSMUSG00000030110	Ret	2	3.18674	0.0866687	0.999999
1614	ENSMUSG00000028710	Atpaf1	5	17.3306	0.985121	0.999999
1615	ENSMUSG00000031592	Pcm1	1	7.99778	0.401388	0.999999
1616	ENSMUSG00000013736	Trnt1	6	20.8729	0.776091	0.999999
1617	ENSMUSG00000020895	Tmem107	1	3.65444	0.871227	0.999999
1618	ENSMUSG00000031220	Awat2	1	2.68511	0.351738	0.999999
1619	ENSMUSG00000015522	Arnt	9	34.5641	0.797437	0.999999
1620	ENSMUSG00000053626	Tll1	1	3.35332	0.431891	0.999999
1621	ENSMUSG00000046317	BC107364	2	1.23406	0.648077	0.999999
1622	ENSMUSG00000038422	Hdhd3	1	5.16014	0.853175	0.999999
1623	ENSMUSG00000033427	Upb1	2	6.66195	0.772507	0.999999
1624	ENSMUSG00000026181	Ppm1f	1	7.04925	0.528881	0.999999
1625	ENSMUSG00000044792	Isca1	2	11.6505	0.616724	0.999999
1626	ENSMUSG00000036955	Kif1bp	4	15.9183	0.921381	0.999999
1627	ENSMUSG00000007030	Vwa7	1	1.30029	0.147397	0.999999
1628	ENSMUSG00000005362	Crbn	4	18.5965	0.927038	0.999999
1629	ENSMUSG00000020180	Snrpd3	2	10.8777	0.899511	0.999999
1630	ENSMUSG00000054434	Tmem120b	6	21.5544	0.929538	0.999999
1631	ENSMUSG00000034902	Pip5k1c	7	24.5294	0.997495	0.999999
1632	ENSMUSG00000033014	Trim33	2	12.4801	0.660979	0.999999
1633	ENSMUSG00000047434	Xxylt1	2	6.8344	0.526219	0.999999
1634	ENSMUSG00000020522	Mfap3	4	17.0811	0.985843	0.999999
1635	ENSMUSG00000039652	Cpeb3	7	21.7668	0.917509	0.999999
1636	ENSMUSG00000071176	Arhgef10	6	24.3303	0.90425	0.999999
1637	ENSMUSG00000031533	Mrps31	1	5.74458	0.434395	0.999999
1638	ENSMUSG00000024999	Noc3l	1	6.49177	0.566763	0.999999
1639	ENSMUSG00000049103	Ccr2	2	4.11007	0.836558	0.999999
1640	ENSMUSG00000026360	Rgs2	1	2.46005	0.530294	0.999999
1641	ENSMUSG00000084106	Gm6136	1	1.97688	0.850738	0.999999
1642	ENSMUSG00000090799	Klhl33	2	8.95374	0.980757	0.999999
1643	ENSMUSG00000079227	Ccr5	1	2.90046	0.779116	0.999999
1644	ENSMUSG00000053333	Dis3l2	5	20.4023	0.771562	0.999999
1645	ENSMUSG00000034990	Otoa	1	2.72432	0.500657	0.999999
1646	ENSMUSG00000020277	Pfkl	3	11.2458	0.809106	0.999999
1647	ENSMUSG00000021945	Zmym2	1	7.79471	0.334924	0.999999
1648	ENSMUSG00000022884	Eif4a2	18	81.4383	0.972877	0.999999
1649	ENSMUSG00000032053	Pou2af1	1	3.80991	0.688515	0.999999
1650	ENSMUSG00000020715	Ern1	5	19.2802	0.748718	0.999999
1651	ENSMUSG00000051950	B3glct	1	5.61406	0.085813	0.999999
1652	ENSMUSG00000029449	Rhof	1	3.10292	0.978802	0.999999
1653	ENSMUSG00000048720	Tbc1d12	1	5.63809	0.701513	0.999999
1654	ENSMUSG00000048772	Tmem53	4	11.2825	0.659624	0.999999
1655	ENSMUSG00000020307	Cdc34	2	12.8453	0.0937184	0.999999
1656	ENSMUSG00000030298	Sec13	3	12.3614	0.494584	0.999999
1657	ENSMUSG00000073803	4930544L04Rik	1	1.47428	0.62827	0.999999
1658	ENSMUSG00000046404	Yod1	1	6.20433	0.357194	0.999999
1659	ENSMUSG00000036980	Taf6	6	21.0799	0.525447	0.999999
1660	ENSMUSG00000055109	Gm15155	1	1.42623	0.699366	0.999999
1661	ENSMUSG00000042312	S100a13	1	5.43076	0.247426	0.999999
1662	ENSMUSG00000026409	Pfkfb2	11	25.7257	0.849216	0.999999
1663	ENSMUSG00000023307	2019-03-05	3	15.2937	0.844892	0.999999
1664	ENSMUSG00000094910	D430019H16Rik	1	1.92124	0.284809	0.999999
1665	ENSMUSG00000028869	Gnl2	5	19.3859	0.166893	0.999999
1666	ENSMUSG00000028393	Alad	3	13.0083	0.655293	0.999999
1667	ENSMUSG00000044313	Mab21l3	2	4.53535	0.637451	0.999999
1668	ENSMUSG00000041229	Phf8	9	28.7296	0.203105	0.999999
1669	ENSMUSG00000031134	Rbmx	3	15.2481	0.969202	0.999999
1670	ENSMUSG00000049744	Arhgap15	1	1.42322	0.433088	0.999999
1671	ENSMUSG00000021235	Coq6	6	15.3305	0.839956	0.999999
1672	ENSMUSG00000060288	Ppih	5	14.2218	0.767632	0.999999
1673	ENSMUSG00000083626	Gm4459	1	3.17177	0.410256	0.999999
1674	ENSMUSG00000049571	Cfap46	1	1.77597	0.968418	0.999999
1675	ENSMUSG00000057457	Phex	2	7.42238	0.838873	0.999999
1676	ENSMUSG00000031534	Smim19	2	8.27886	0.620802	0.999999
1677	ENSMUSG00000026854	Usp20	9	31.5999	0.974362	0.999999
1678	ENSMUSG00000038780	Smurf1	4	22.0792	0.990136	0.999999
1679	ENSMUSG00000049565	Aknad1	3	10.3666	0.44175	0.999999
1680	ENSMUSG00000080950	Gm7278	1	4.15943	0.401646	0.999999
1681	ENSMUSG00000026482	Rgl1	5	17.6193	0.777648	0.999999
1682	ENSMUSG00000020089	Ppa1	2	8.92743	0.207322	0.999999
1683	ENSMUSG00000022658	Tagln3	1	1.95102	0.661247	0.999999
1684	ENSMUSG00000019518	Ap4m1	5	17.5391	0.133296	0.999999
1685	ENSMUSG00000022893	Adamts1	3	16.2462	0.702381	0.999999
1686	ENSMUSG00000033361	Prrg3	1	2.41496	0.504968	0.999999
1687	ENSMUSG00000032392	Parp16	1	4.41617	0.331785	0.999999
1688	ENSMUSG00000019853	Hebp2	1	4.39932	0.37193	0.999999
1689	ENSMUSG00000021234	Fam161b	3	7.87476	0.244598	0.999999
1690	ENSMUSG00000027865	Gdap2	2	9.90801	0.863635	0.999999
1691	ENSMUSG00000029730	Mcm7	8	27.5846	0.980458	0.999999
1692	ENSMUSG00000025647	Shisa5	3	15.1808	0.434822	0.999999
1693	ENSMUSG00000021070	Bdkrb2	1	4.10267	0.366914	0.999999
1694	ENSMUSG00000040990	Sh3kbp1	12	39.4893	0.728928	0.999999
1695	ENSMUSG00000013275	Slc41a1	2	8.50356	0.723678	0.999999
1696	ENSMUSG00000063873	Slc24a3	3	9.27192	0.882302	0.999999
1697	ENSMUSG00000006289	Osgep	8	29.6947	0.969004	0.999999
1698	ENSMUSG00000020894	Vamp2	5	18.8615	0.888834	0.999999
1699	ENSMUSG00000020744	Slc25a19	5	15.7587	0.673571	0.999999
1700	ENSMUSG00000037221	Mospd3	3	9.88821	0.620698	0.999999
1701	ENSMUSG00000041347	Bdkrb1	2	7.7667	0.968502	0.999999
1702	ENSMUSG00000033285	Wdr3	4	14.6189	0.930644	0.999999
1703	ENSMUSG00000001999	Blvra	4	11.9315	0.990007	0.999999
1704	ENSMUSG00000022881	Rfc4	2	5.4703	0.685673	0.999999
1705	ENSMUSG00000049076	Acap2	1	7.13468	0.169919	0.999999
1706	ENSMUSG00000019494	Cops6	5	21.241	0.420912	0.999999
1707	ENSMUSG00000074457	S100a16	4	14.4179	0.798824	0.999999
1708	ENSMUSG00000026387	Sctr	1	4.10478	0.0832364	0.999999
1709	ENSMUSG00000034947	Tmem106a	2	4.36364	0.970158	0.999999
1710	ENSMUSG00000020520	Galnt10	2	10.7465	0.558908	0.999999
1711	ENSMUSG00000033147	Slc22a15	7	23.6176	0.401337	0.999999
1712	ENSMUSG00000006784	Ttc25	2	6.5959	0.646355	0.999999
1713	ENSMUSG00000040423	Rc3h1	2	13.6914	0.127964	0.999999
1714	ENSMUSG00000000171	Sdhd	1	7.2234	0.958312	0.999999
1715	ENSMUSG00000044788	Fads6	2	8.86081	0.565607	0.999999
1716	ENSMUSG00000020723	Cacng4	1	2.1192	0.983399	0.999999
1717	ENSMUSG00000042515	Mum1l1	5	12.9304	0.319661	0.999999
1718	ENSMUSG00000079559	Colca2	1	3.82495	0.0911635	0.999999
1719	ENSMUSG00000063663	Brwd3	5	18.3064	0.621088	0.999999
1720	ENSMUSG00000006095	Tbcb	3	11.586	0.115924	0.999999
1721	ENSMUSG00000026433	Rab29	2	4.94121	0.654277	0.999999
1722	ENSMUSG00000019738	Polr2i	5	13.8196	0.638286	0.999999
1723	ENSMUSG00000031221	Igbp1	2	10.6738	0.165132	0.999999
1724	ENSMUSG00000024037	Wdr4	8	26.9198	0.671924	0.999999
1725	ENSMUSG00000038393	Txnip	4	19.8935	0.597875	0.999999
1726	ENSMUSG00000028677	Rnf220	6	24.2497	0.669771	0.999999
1727	ENSMUSG00000101964	Gm28693	1	1.95127	0.863455	0.999999
1728	ENSMUSG00000028776	Tinagl1	2	3.89885	0.966103	0.999999
1729	ENSMUSG00000026594	Ralgps2	7	25.6922	0.718633	0.999999
1730	ENSMUSG00000001020	S100a4	2	10.7641	0.168978	0.999999
1731	ENSMUSG00000105518	Gm42674	1	3.03103	0.583034	0.999999
1732	ENSMUSG00000071708	Sms	4	21.1488	0.167292	0.999999
1733	ENSMUSG00000000167	Pih1d2	4	8.16284	0.896932	0.999999
1734	ENSMUSG00000001240	Ramp2	1	3.19668	0.824006	0.999999
1735	ENSMUSG00000033157	Abhd10	3	10.8334	0.936927	0.999999
1736	ENSMUSG00000022814	Umps	2	9.04388	0.542079	0.999999
1737	ENSMUSG00000054206	Gzmm	1	3.62346	0.619981	0.999999
1738	ENSMUSG00000020088	Sar1a	1	8.17183	0.572892	0.999999
1739	ENSMUSG00000024212	Mllt1	1	6.93471	0.53467	0.999999
1740	ENSMUSG00000078656	Vps25	6	19.992	0.715857	0.999999
1741	ENSMUSG00000039016	Timm8b	1	5.08777	0.780399	0.999999
1742	ENSMUSG00000030802	Bckdk	4	16.1972	0.827841	0.999999
1743	ENSMUSG00000059820	Nkapd1	4	16.4001	0.453527	0.999999
1744	ENSMUSG00000027905	Ddx20	2	9.24856	0.700939	0.999999
1745	ENSMUSG00000025702	2019-03-08	9	27.7181	0.427507	0.999999
1746	ENSMUSG00000052707	Tnrc6a	1	7.45957	0.696539	0.999999
1747	ENSMUSG00000036864	Proser3	2	7.48499	0.946728	0.999999
1748	ENSMUSG00000013833	Med16	4	17.3911	0.61631	0.999999
1749	ENSMUSG00000030264	Thumpd3	8	25.8279	0.957249	0.999999
1750	ENSMUSG00000036845	Lin37	5	15.4943	0.0838841	0.999999
1751	ENSMUSG00000057322	Rpl38	4	19.7866	0.885791	0.999999
1752	ENSMUSG00000020930	Ccdc103	2	3.63468	0.934355	0.999999
1753	ENSMUSG00000087006	Gm13889	2	3.98124	0.541726	0.999999
1754	ENSMUSG00000040174	Alkbh3	11	35.0075	0.996727	0.999999
1755	ENSMUSG00000036854	Hspb6	4	10.9419	0.144095	0.999999
1756	ENSMUSG00000074829	2010315B03Rik	4	11.5934	0.905082	0.999999
1757	ENSMUSG00000041498	Kif14	3	9.97722	0.365318	0.999999
1758	ENSMUSG00000033819	Ppp1r16a	7	21.8634	0.885134	0.999999
1759	ENSMUSG00000041828	Abca8a	1	1.81663	0.620174	0.999999
1760	ENSMUSG00000008892	Vdac3	2	11.5832	0.986812	0.999999
1761	ENSMUSG00000020109	Dnajb12	4	22.1523	0.276883	0.999999
1762	ENSMUSG00000030057	Cnbp	5	27.2638	0.302933	0.999999
1763	ENSMUSG00000089984	Fbxo24	1	2.5794	0.815573	0.999999
1764	ENSMUSG00000034206	Polq	3	7.34396	0.982764	0.999999
1765	ENSMUSG00000054659	Pm20d2	1	1.33046	0.395416	0.999999
1766	ENSMUSG00000028687	Mutyh	4	7.06996	0.826313	0.999999
1767	ENSMUSG00000029718	Pcolce	9	33.4525	0.208833	0.999999
1768	ENSMUSG00000070427	Il18bp	1	3.40361	0.712362	0.999999
1769	ENSMUSG00000028709	Mob3c	2	7.71953	0.850769	0.999999
1770	ENSMUSG00000025001	Hells	4	12.3252	0.871055	0.999999
1771	ENSMUSG00000034083	Ccdc174	5	18.1844	0.505996	0.999999
1772	ENSMUSG00000066306	Numa1	2	14.7289	0.910859	0.999999
1773	ENSMUSG00000022722	Arl6	4	12.4944	0.724415	0.999999
1774	ENSMUSG00000023175	Bsg	4	20.3619	0.49825	0.999999
1775	ENSMUSG00000029505	Ep400	11	45.5374	0.36489	0.999999
1776	ENSMUSG00000032604	Qars	11	34.2423	0.989853	0.999999
1777	ENSMUSG00000030138	Bms1	1	7.28556	0.219584	0.999999
1778	ENSMUSG00000020075	Ddx21	1	8.17331	0.189405	0.999999
1779	ENSMUSG00000019927	Ube2d1	3	13.8891	0.155221	0.999999
1780	ENSMUSG00000068917	Clk2	9	35.5513	0.869519	0.999999
1781	ENSMUSG00000035270	Impg2	2	4.72169	0.965646	0.999999
1782	ENSMUSG00000001768	Rin2	6	25.1107	0.115343	0.999999
1783	ENSMUSG00000027236	Eif3j1	2	9.48395	0.227131	0.999999
1784	ENSMUSG00000045165	AI467606	1	6.08309	0.880236	0.999999
1785	ENSMUSG00000033671	Cep350	5	23.5121	0.49006	0.999999
1786	ENSMUSG00000030674	Qprt	1	1.68994	0.667039	0.999999
1787	ENSMUSG00000040548	Tex2	2	8.351	0.668677	0.999999
1788	ENSMUSG00000033396	Spg11	2	7.48553	0.988706	0.999999
1789	ENSMUSG00000014355	Anapc1	11	44.2904	0.159852	0.999999
1790	ENSMUSG00000063358	Mapk1	2	13.0512	0.354526	0.999999
1791	ENSMUSG00000033526	Ppip5k1	10	30.4493	0.930699	0.999999
1792	ENSMUSG00000022864	D16Ertd472e	3	10.0491	0.856387	0.999999
1793	ENSMUSG00000026434	Nucks1	3	16.7029	0.524977	0.999999
1794	ENSMUSG00000029089	5730480H06Rik	1	4.88411	0.5908	0.999999
1795	ENSMUSG00000031536	Polb	1	6.15054	0.602586	0.999999
1796	ENSMUSG00000034430	Zxdc	4	18.2401	0.845177	0.999999
1797	ENSMUSG00000028104	Polr3gl	3	10.1388	0.816716	0.999999
1798	ENSMUSG00000026385	Dbi	5	16.1511	0.750713	0.999999
1799	ENSMUSG00000059923	Grb2	5	21.3517	0.944267	0.999999
1800	ENSMUSG00000029634	Rnf6	6	21.966	0.499807	0.999999
1801	ENSMUSG00000051457	Spn	2	7.65933	0.184408	0.999999
1802	ENSMUSG00000027694	Gm8325	1	3.40414	0.473548	0.999999
1803	ENSMUSG00000046873	Mbtps2	8	27.2732	0.630931	0.999999
1804	ENSMUSG00000026447	Pik3c2b	2	8.90937	0.297566	0.999999
1805	ENSMUSG00000087141	Plcxd2	1	4.95773	0.776293	0.999999
1806	ENSMUSG00000028708	Mknk1	8	25.0089	0.424608	0.999999
1807	ENSMUSG00000033149	Phldb2	7	35.9953	0.10128	0.999999
1808	ENSMUSG00000028527	Ak4	2	4.68313	0.401911	0.999999
1809	ENSMUSG00000103544	Gm10048	1	3.33102	0.942365	0.999999
1810	ENSMUSG00000076441	Ass1	1	5.82113	0.589379	0.999999
1811	ENSMUSG00000091736	Yy2	1	2.87547	0.201656	0.999999
1812	ENSMUSG00000038301	Snx10	4	15.2158	0.104036	0.999999
1813	ENSMUSG00000039478	Micu3	3	12.6274	0.27115	0.999999
1814	ENSMUSG00000078308	Gm47854	1	4.6398	0.96047	0.999999
1815	ENSMUSG00000020076	Ddx50	1	7.39219	0.93055	0.999999
1816	ENSMUSG00000053199	Arhgap20	1	3.50661	0.879089	0.999999
1817	ENSMUSG00000035781	R3hdm4	1	7.22473	0.128341	0.999999
1818	ENSMUSG00000030801	Kat8	1	5.41216	0.634791	0.999999
1819	ENSMUSG00000056493	Foxk1	1	7.07011	0.884902	0.999999
1820	ENSMUSG00000035773	Kiss1r	1	3.2279	0.727222	0.999999
1821	ENSMUSG00000047721	Bola2	4	14.6139	0.429433	0.999999
1822	ENSMUSG00000035953	Pip4p1	6	23.8655	0.630851	0.999999
1823	ENSMUSG00000073530	Pappa2	1	3.77572	0.959656	0.999999
1824	ENSMUSG00000052676	Zmat1	3	11.0457	0.777391	0.999999
1825	ENSMUSG00000059772	Slx1b	2	6.60596	0.963093	0.999999
1826	ENSMUSG00000065954	Tacc1	2	14.463	0.537237	0.999999
1827	ENSMUSG00000081170	Gm12922	1	1.84476	0.942099	0.999999
1828	ENSMUSG00000034723	Tmx4	3	15.4004	0.447654	0.999999
1829	ENSMUSG00000044442	N6amt1	4	15.2345	0.697434	0.999999
1830	ENSMUSG00000027201	Myef2	7	34.7495	0.966071	0.999999
1831	ENSMUSG00000037710	Cisd1	1	6.41655	0.0955717	0.999999
1832	ENSMUSG00000048458	Inka2	2	10.3888	0.36991	0.999999
1833	ENSMUSG00000047714	Ppp1r2	2	12.251	0.323681	0.999999
1834	ENSMUSG00000045019	Acer1	1	3.37902	0.655727	0.999999
1835	ENSMUSG00000028394	Pole3	2	8.96734	0.985737	0.999999
1836	ENSMUSG00000035960	Apex1	3	12.2497	0.890935	0.999999
1837	ENSMUSG00000033970	Rfc3	3	10.0341	0.684992	0.999999
1838	ENSMUSG00000034714	Ttyh2	2	11.2042	0.964799	0.999999
1839	ENSMUSG00000002660	Clpp	1	5.86869	0.274781	0.999999
1840	ENSMUSG00000022708	Zbtb20	17	59.6082	0.983874	0.999999
1841	ENSMUSG00000036894	Rap2b	1	6.17979	0.398127	0.999999
1842	ENSMUSG00000002661	Alkbh7	2	7.06327	0.697793	0.999999
1843	ENSMUSG00000030917	Tmem159	2	7.19011	0.613661	0.999999
1844	ENSMUSG00000031258	Xkrx	1	2.57844	0.969509	0.999999
1845	ENSMUSG00000033808	Tmem87a	6	27.284	0.96381	0.999999
1846	ENSMUSG00000028648	Ndufs5	3	10.9458	0.989433	0.999999
1847	ENSMUSG00000058046	4933430I17Rik	1	1.69239	0.817696	0.999999
1848	ENSMUSG00000041096	Tspyl2	4	13.7131	0.388072	0.999999
1849	ENSMUSG00000039990	Edrf1	3	12.4587	0.730836	0.999999
1850	ENSMUSG00000030145	Zfp248	4	10.3661	0.977704	0.999999
1851	ENSMUSG00000020717	Pecam1	1	3.58501	0.468768	0.999999
1852	ENSMUSG00000040128	Pnrc1	2	10.9913	0.607952	0.999999
1853	ENSMUSG00000030002	Dusp11	6	25.342	0.231527	0.999999
1854	ENSMUSG00000036885	Arhgef26	6	17.4595	0.935296	0.999999
1855	ENSMUSG00000023075	Akirin1	3	14.5045	0.140267	0.999999
1856	ENSMUSG00000031157	Pqbp1	4	12.689	0.651727	0.999999
1857	ENSMUSG00000031340	Gabre	3	10.4531	0.0984458	0.999999
1858	ENSMUSG00000031256	Cstf2	5	21.4808	0.998188	0.999999
1859	ENSMUSG00000030780	BC017158	4	13.1179	0.21436	0.999999
1860	ENSMUSG00000031516	Dctn6	9	27.7358	0.994699	0.999999
1861	ENSMUSG00000093803	Ppp2r3d	5	19.5591	0.939365	0.999999
1862	ENSMUSG00000020108	Ddit4	1	5.91122	0.452507	0.999999
1863	ENSMUSG00000027184	Caprin1	14	60.3217	0.308921	0.999999
1864	ENSMUSG00000020087	Tysnd1	1	5.01142	0.469407	0.999999
1865	ENSMUSG00000027333	Smox	8	25.179	0.728592	0.999999
1866	ENSMUSG00000063767	S100a7a	1	1.59323	0.714374	0.999999
1867	ENSMUSG00000020107	Anapc16	7	26.8193	0.725094	0.999999
1868	ENSMUSG00000036826	Igflr1	1	1.87087	0.669718	0.999999
1869	ENSMUSG00000109378	Gm49396	2	5.83668	0.997825	0.999999
1870	ENSMUSG00000068798	Rap1a	1	7.00524	0.885931	0.999999
1871	ENSMUSG00000000901	Mmp11	3	13.2498	0.838355	0.999999
1872	ENSMUSG00000043467	Zbtb37	6	16.2295	0.209671	0.999999
1873	ENSMUSG00000044475	Ascc1	2	8.67458	0.484205	0.999999
1874	ENSMUSG00000036835	Psenen	1	6.11267	0.982591	0.999999
1875	ENSMUSG00000007670	Khsrp	1	7.9505	0.614557	0.999999
1876	ENSMUSG00000032744	Heyl	3	12.8168	0.642197	0.999999
1877	ENSMUSG00000078765	U2af1l4	8	18.7639	0.891601	0.999999
1878	ENSMUSG00000026435	Slc45a3	1	1.83005	0.430384	0.999999
1879	ENSMUSG00000004667	Polr2e	4	15.5675	0.502391	0.999999
1880	ENSMUSG00000026715	Serpinc1	1	3.74676	0.629883	0.999999
1881	ENSMUSG00000040562	Gstm2	1	4.72982	0.328643	0.999999
1882	ENSMUSG00000026436	Elk4	6	27.1783	0.46519	0.999999
1883	ENSMUSG00000034706	Dnaic2	1	1.62515	0.949825	0.999999
1884	ENSMUSG00000079110	Capn3	7	27.6176	0.953146	0.999999
1885	ENSMUSG00000083827	Gm15712	1	2.70126	0.923904	0.999999
1886	ENSMUSG00000082570	Gm15711	1	1.86539	0.408628	0.999999
1887	ENSMUSG00000078599	Skint8	1	4.80708	0.455839	0.999999
1888	ENSMUSG00000061887	Ssbp3	13	47.147	0.992887	0.999999
1889	ENSMUSG00000028274	Rngtt	5	20.5927	0.783928	0.999999
1890	ENSMUSG00000042502	Cd2bp2	2	11.6517	0.17001	0.999999
1891	ENSMUSG00000059149	Mfsd4a	2	7.05944	0.715117	0.999999
1892	ENSMUSG00000027882	Stxbp3	5	17.6182	0.896086	0.999999
1893	ENSMUSG00000001300	Efnb2	1	6.35297	0.10116	0.999999
1894	ENSMUSG00000022641	Bbx	8	35.106	0.315684	0.999999
1895	ENSMUSG00000030701	Plekhb1	3	3.28298	0.662439	0.999999
1896	ENSMUSG00000087272	Gm15409	1	2.50049	0.640796	0.999999
1897	ENSMUSG00000046062	Ppp1r15b	2	11.5239	0.994927	0.999999
1898	ENSMUSG00000000197	Nalcn	1	2.21072	0.736754	0.999999
1899	ENSMUSG00000034636	Zyg11b	2	9.08133	0.919145	0.999999
1900	ENSMUSG00000034906	Ncaph	2	7.1956	0.724414	0.999999
1901	ENSMUSG00000106892	Gm42791	1	2.64568	0.312901	0.999999
1902	ENSMUSG00000018412	Kansl1	6	30.6509	0.879634	0.999999
1903	ENSMUSG00000041298	Katnal1	5	17.0892	0.9872	0.999999
1904	ENSMUSG00000074698	Csnk2a1	5	22.046	0.765355	0.999999
1905	ENSMUSG00000020747	Tmem94	4	16.9896	0.576322	0.999999
1906	ENSMUSG00000106951	5930430L01Rik	1	5.69986	0.291158	0.999999
1907	ENSMUSG00000056158	Car10	2	3.77364	0.667871	0.999999
1908	ENSMUSG00000039623	Ap5z1	1	5.73824	0.338112	0.999999
1909	ENSMUSG00000044217	Aqp5	2	12.3323	0.806531	0.999999
1910	ENSMUSG00000050565	Tor1aip2	9	43.2243	0.818113	0.999999
1911	ENSMUSG00000029408	Abcb9	3	7.52678	0.909873	0.999999
1912	ENSMUSG00000030058	Copg1	7	30.4745	0.898464	0.999999
1913	ENSMUSG00000050213	Snip1	2	7.35587	0.852442	0.999999
1914	ENSMUSG00000051378	Kif18b	1	4.71559	0.856203	0.999999
1915	ENSMUSG00000020086	H2afy2	1	4.65498	0.731922	0.999999
1916	ENSMUSG00000031379	Pir	3	6.80386	0.492671	0.999999
1917	ENSMUSG00000055652	Klhl25	2	10.1565	0.968913	0.999999
1918	ENSMUSG00000020085	Aifm2	5	17.4874	0.843815	0.999999
1919	ENSMUSG00000026466	Tor1aip1	8	29.9908	0.846871	0.999999
1920	ENSMUSG00000031591	Asah1	4	20.4357	0.0823367	0.999999
1921	ENSMUSG00000044288	Cnr1	3	12.5124	0.0908348	0.999999
1922	ENSMUSG00000059182	Skap2	1	6.49958	0.0829286	0.999999
1923	ENSMUSG00000033386	Frrs1	1	6.00544	0.574498	0.999999
1924	ENSMUSG00000031158	Timm17b	3	13.331	0.729678	0.999999
1925	ENSMUSG00000030060	Hmces	5	15.7387	0.998517	0.999999
1926	ENSMUSG00000060733	Ipmk	4	15.69	0.81591	0.999999
1927	ENSMUSG00000028111	Ctsk	1	2.55639	0.905372	0.999999
1928	ENSMUSG00000025475	Adgra1	1	1.90441	0.818956	0.999999
1929	ENSMUSG00000010362	Rdm1	1	3.72108	0.655421	0.999999
1930	ENSMUSG00000029617	Ccz1	1	6.53632	0.469165	0.999999
1931	ENSMUSG00000074825	Itpripl1	2	5.76388	0.804194	0.999999
1932	ENSMUSG00000056679	Gpr173	2	5.40427	0.622449	0.999999
1933	ENSMUSG00000043333	Rhbdl2	4	10.2218	0.309645	0.999999
1934	ENSMUSG00000025509	Pnpla2	5	19.9997	0.649533	0.999999
1935	ENSMUSG00000084319	Tpt1-ps3	1	8.73459	0.455296	0.999999
1936	ENSMUSG00000025754	Agbl1	1	2.11204	0.98695	0.999999
1937	ENSMUSG00000059810	Rgs3	6	21.4217	0.477216	0.999999
1938	ENSMUSG00000041879	Ipo9	11	44.648	0.982598	0.999999
1939	ENSMUSG00000049097	Ankrd34a	1	3.38562	0.287862	0.999999
1940	ENSMUSG00000061751	Kalrn	13	44.0708	0.419336	0.999999
1941	ENSMUSG00000070371	Prss36	4	9.91687	0.723494	0.999999
1942	ENSMUSG00000057230	Aak1	3	14.278	0.222467	0.999999
1943	ENSMUSG00000052299	Ltn1	1	7.57026	0.577594	0.999999
1944	ENSMUSG00000045327	6330549D23Rik	1	1.94264	0.906797	0.999999
1945	ENSMUSG00000005320	Fgfr4	3	13.7137	0.53171	0.999999
1946	ENSMUSG00000037214	Thap1	2	7.94593	0.576865	0.999999
1947	ENSMUSG00000049288	Lix1l	1	7.18508	0.309134	0.999999
1948	ENSMUSG00000109850	Gm45692	1	1.34001	0.417923	0.999999
1949	ENSMUSG00000013878	Rnf170	6	19.1643	0.890121	0.999999
1950	ENSMUSG00000020329	Polrmt	10	23.8827	0.670985	0.999999
1951	ENSMUSG00000079043	Fastkd5	1	5.71633	0.944641	0.999999
1952	ENSMUSG00000108218	Olfr1372-ps1	1	1.72335	0.748949	0.999999
1953	ENSMUSG00000027300	Ubox5	2	9.78821	0.18836	0.999999
1954	ENSMUSG00000028863	Meaf6	6	18.3502	0.849049	0.999999
1955	ENSMUSG00000022546	Gpt	1	5.00717	0.37499	0.999999
1956	ENSMUSG00000042492	Tbc1d10b	5	17.566	0.699697	0.999999
1957	ENSMUSG00000031537	Ikbkb	11	43.3692	0.388985	0.999999
1958	ENSMUSG00000055960	Skint4	2	6.07454	0.413416	0.999999
1959	ENSMUSG00000025488	Cox8b	1	4.71456	0.125787	0.999999
1960	ENSMUSG00000068744	Psrc1	4	10.0882	0.825043	0.999999
1961	ENSMUSG00000055675	Kbtbd11	2	9.78297	0.478349	0.999999
1962	ENSMUSG00000045326	Fndc7	1	2.94428	0.910625	0.999999
1963	ENSMUSG00000024583	Txnl1	1	7.33635	0.577598	0.999999
1964	ENSMUSG00000062554	Gm12751	1	4.37496	0.646277	0.999999
1965	ENSMUSG00000020519	Sap30l	1	5.71156	0.570188	0.999999
1966	ENSMUSG00000038374	Rbm8a	1	6.5219	0.71367	0.999999
1967	ENSMUSG00000062646	Ganc	10	30.1695	0.998031	0.999999
1968	ENSMUSG00000028291	Akirin2	2	10.4952	0.202171	0.999999
1969	ENSMUSG00000024038	Ndufv3	4	16.5679	0.141124	0.999999
1970	ENSMUSG00000040044	Orc3	10	39.0634	0.646986	0.999999
1971	ENSMUSG00000040165	Cd209c	2	6.96247	0.713828	0.999999
1972	ENSMUSG00000040560	Wdr7	1	7.15895	0.826529	0.999999
1973	ENSMUSG00000041483	Zfp281	2	12.553	0.760468	0.999999
1974	ENSMUSG00000051177	Plcb1	1	2.98868	0.712511	0.999999
1975	ENSMUSG00000029621	Arpc1a	4	17.2376	0.647728	0.999999
1976	ENSMUSG00000034037	Fgd5	1	2.32585	0.426271	0.999999
1977	ENSMUSG00000032051	Fdx1	1	4.70507	0.814662	0.999999
1978	ENSMUSG00000031601	Cnot7	9	38.5395	0.568665	0.999999
1979	ENSMUSG00000097657	Gm7389	1	1.99404	0.825553	0.999999
1980	ENSMUSG00000045532	C1ql1	1	1.84299	0.712102	0.999999
1981	ENSMUSG00000044145	1810024B03Rik	2	5.1444	0.433406	0.999999
1982	ENSMUSG00000075706	Gpx4	5	21.6177	0.53896	0.999999
1983	ENSMUSG00000008683	Rps15a	7	31.5726	0.551586	0.999999
1984	ENSMUSG00000020687	Cdc27	5	21.8577	0.926962	0.999999
1985	ENSMUSG00000028613	Lrp8	5	11.4303	0.883654	0.999999
1986	ENSMUSG00000067825	Pex26	3	10.7353	0.94255	0.999999
1987	ENSMUSG00000020936	Nmt1	2	14.0533	0.562431	0.999999
1988	ENSMUSG00000033762	Recql4	1	3.93103	0.952703	0.999999
1989	ENSMUSG00000039470	Zdhhc2	3	8.04386	0.935109	0.999999
1990	ENSMUSG00000034648	Lrrn1	1	7.24867	0.372467	0.999999
1991	ENSMUSG00000020935	Dcakd	5	21.4383	0.963394	0.999999
1992	ENSMUSG00000027861	Casq2	4	20.0072	0.302077	0.999999
1993	ENSMUSG00000004849	Ap1s1	5	16.9235	0.98579	0.999999
1994	ENSMUSG00000044359	P2ry4	1	3.08019	0.559738	0.999999
1995	ENSMUSG00000026574	Dpt	1	1.61298	0.566915	0.999999
1996	ENSMUSG00000003660	Snrnp200	5	19.5973	0.721132	0.999999
1997	ENSMUSG00000043773	1700048O20Rik	1	3.24876	0.985228	0.999999
1998	ENSMUSG00000019080	Mfsd3	1	4.6505	0.984519	0.999999
1999	ENSMUSG00000022548	Apod	1	3.02736	0.750907	0.999999
[truncated: 54,356 more rows]

## Sheet: B2 D4 Patterned vs. Unpatterned
target_id	ext_gene	num_aggregated_transcripts	sum_mean_obs_counts	pval	qval
1	ENSMUSG00000051985	Igfn1	3	19.9415	1.45345e-18	2.17539e-14
2	ENSMUSG00000028927	Padi2	2	13.0005	9.98212e-16	7.47012e-12
3	ENSMUSG00000030218	Mgp	1	8.22352	5.30295e-15	2.64564e-11
4	ENSMUSG00000047419	Cmya5	1	5.86337	5.39599e-14	2.01905e-10
5	ENSMUSG00000060716	Plekhh1	1	7.77997	1.39815e-12	4.18523e-09
6	ENSMUSG00000001131	Timp1	2	13.3528	7.70199e-12	1.92126e-08
7	ENSMUSG00000026950	Neb	10	73.4823	2.43572e-11	5.20791e-08
8	ENSMUSG00000035095	Fam167a	1	6.64955	3.75045e-11	7.01663e-08
9	ENSMUSG00000038170	Pde4dip	6	43.9402	4.76245e-11	7.91995e-08
10	ENSMUSG00000029371	Cxcl5	1	5.47741	5.98604e-11	8.95931e-08
11	ENSMUSG00000023019	Gpd1	1	6.00617	1.44476e-10	1.95046e-07
12	ENSMUSG00000032085	Tagln	1	7.97613	1.5638e-10	1.95046e-07
13	ENSMUSG00000029304	Spp1	6	30.6851	3.45837e-09	3.69725e-06
14	ENSMUSG00000006576	Slc4a3	10	42.6698	3.25292e-09	3.69725e-06
15	ENSMUSG00000046312	AI464131	2	13.1483	3.80642e-09	3.79805e-06
16	ENSMUSG00000038670	Mybpc2	1	7.43969	7.4663e-09	6.98426e-06
17	ENSMUSG00000003948	Mmd	2	10.5365	8.86638e-09	7.3724e-06
18	ENSMUSG00000014846	Tppp3	3	14.6653	8.66058e-09	7.3724e-06
19	ENSMUSG00000031708	Tecr	3	22.0616	1.62349e-08	1.27888e-05
20	ENSMUSG00000006542	Prkag3	5	29.8343	3.38781e-08	2.53526e-05
21	ENSMUSG00000056174	Col8a2	1	4.96334	4.11507e-08	2.93287e-05
22	ENSMUSG00000057123	Gja5	2	8.27606	4.85213e-08	3.15747e-05
23	ENSMUSG00000046186	Cd109	1	7.26144	4.67545e-08	3.15747e-05
24	ENSMUSG00000031673	Cdh11	1	6.59292	1.15512e-07	7.20362e-05
25	ENSMUSG00000037016	Frem2	1	5.73272	1.26646e-07	7.58203e-05
26	ENSMUSG00000048376	F2r	1	8.19086	2.4956e-07	0.00014366
27	ENSMUSG00000025938	Slco5a1	5	16.9423	2.85505e-07	0.000158265
28	ENSMUSG00000032648	Pygm	3	15.3746	3.06152e-07	0.000163649
29	ENSMUSG00000072720	Myo18b	4	17.0674	4.23679e-07	0.000217366
30	ENSMUSG00000012428	Steap4	1	3.39357	4.35691e-07	0.000217366
31	ENSMUSG00000049436	Upk1b	1	4.00904	5.3383e-07	0.000257736
32	ENSMUSG00000066705	Fxyd6	1	6.91383	5.87328e-07	0.00026638
33	ENSMUSG00000040260	Daam2	1	7.99895	5.78717e-07	0.00026638
34	ENSMUSG00000029380	Cxcl1	1	4.42835	6.22684e-07	0.000274109
35	ENSMUSG00000021798	Ldb3	5	29.1467	7.73844e-07	0.000321726
36	ENSMUSG00000030208	Emp1	3	19.3637	7.55376e-07	0.000321726
37	ENSMUSG00000027800	Tm4sf1	2	11.6723	1.11293e-06	0.000450196
38	ENSMUSG00000021200	Asb2	4	18.6194	1.24636e-06	0.000472014
39	ENSMUSG00000031799	Tpm4	2	11.684	1.23026e-06	0.000472014
40	ENSMUSG00000037370	Enpp1	5	25.1243	1.28692e-06	0.000472014
41	ENSMUSG00000027712	Anxa5	1	8.04387	1.29302e-06	0.000472014
42	ENSMUSG00000031328	Flna	10	54.0864	1.37582e-06	0.000490282
43	ENSMUSG00000028464	Tpm2	5	35.1912	1.44926e-06	0.000492978
44	ENSMUSG00000020067	Mypn	1	7.46295	1.4378e-06	0.000492978
45	ENSMUSG00000025823	Pdia4	1	7.87698	1.79952e-06	0.000598519
46	ENSMUSG00000003865	Gys1	1	8.69437	2.28636e-06	0.000743913
47	ENSMUSG00000044674	Fzd1	1	7.87532	2.4225e-06	0.000771438
48	ENSMUSG00000022010	Tsc22d1	13	56.0838	2.90473e-06	0.000887523
49	ENSMUSG00000000794	Kcnn3	2	13.27	2.90563e-06	0.000887523
50	ENSMUSG00000020612	Prkar1a	5	30.0287	3.17614e-06	0.000950746
51	ENSMUSG00000024521	Pmaip1	1	7.77196	3.25428e-06	0.000955035
52	ENSMUSG00000020475	Pgam2	1	7.91089	3.5464e-06	0.00102075
53	ENSMUSG00000031700	Gpt2	5	26.8465	3.7819e-06	0.001068
54	ENSMUSG00000037035	Inhbb	1	7.77855	3.99816e-06	0.00110816
55	ENSMUSG00000030987	Stim1	1	7.95604	4.09367e-06	0.001114
56	ENSMUSG00000030730	Atp2a1	2	17.9938	4.31878e-06	0.00115427
57	ENSMUSG00000042115	Klhdc8a	1	6.67137	4.9504e-06	0.00129987
58	ENSMUSG00000074652	Myh7b	3	11.9377	5.212e-06	0.00134497
59	ENSMUSG00000026421	Csrp1	2	9.03485	5.46037e-06	0.00138517
60	ENSMUSG00000034981	Parm1	1	6.50178	5.99359e-06	0.0014951
61	ENSMUSG00000068587	Mgam	1	7.48723	6.17046e-06	0.00151399
62	ENSMUSG00000031349	Nsdhl	2	10.6708	7.98103e-06	0.00192665
63	ENSMUSG00000037071	Scd1	1	10.1388	8.99405e-06	0.00213673
64	ENSMUSG00000028328	Tmod1	4	16.4995	9.57669e-06	0.0022396
65	ENSMUSG00000050556	Kcnb1	1	6.19751	1.02819e-05	0.00236753
66	ENSMUSG00000003617	Cp	13	60.5807	1.14812e-05	0.00260361
67	ENSMUSG00000063564	Col23a1	2	9.29749	1.17326e-05	0.00262093
68	ENSMUSG00000006360	Crip1	1	8.2878	1.48177e-05	0.00326142
69	ENSMUSG00000061731	Ext1	4	22.9519	1.63963e-05	0.00355657
70	ENSMUSG00000030470	Csrp3	2	9.27133	1.7333e-05	0.00370604
71	ENSMUSG00000040350	Trim7	4	17.8527	1.81162e-05	0.00381894
72	ENSMUSG00000020190	Mknk2	1	8.99441	1.88209e-05	0.0039124
73	ENSMUSG00000025921	Rdh10	2	11.4053	2.01767e-05	0.00413678
74	ENSMUSG00000034533	Scn10a	1	6.04897	2.13264e-05	0.00431341
75	ENSMUSG00000044948	Cfap43	1	7.67567	2.25146e-05	0.00449302
76	ENSMUSG00000074743	Thbd	1	6.05941	2.7699e-05	0.00541026
77	ENSMUSG00000032353	Tmed3	2	9.77743	2.78339e-05	0.00541026
78	ENSMUSG00000024512	Dynap	1	5.74051	2.8428e-05	0.0054549
79	ENSMUSG00000021876	Rnase4	2	9.30964	3.30891e-05	0.00619056
80	ENSMUSG00000021186	Fbln5	1	7.03637	3.28736e-05	0.00619056
81	ENSMUSG00000037139	Myom3	2	12.3077	3.54154e-05	0.00654398
82	ENSMUSG00000015134	Aldh1a3	2	8.53475	3.71824e-05	0.0067867
83	ENSMUSG00000068196	Col8a1	1	7.5801	4.04816e-05	0.00729986
84	ENSMUSG00000029108	Pcdh7	6	28.7024	4.20318e-05	0.00748917
85	ENSMUSG00000040212	Emp3	2	11.7584	4.39722e-05	0.00766532
86	ENSMUSG00000036181	Hist1h1c	1	8.4403	4.40447e-05	0.00766532
87	ENSMUSG00000078453	Abracl	1	6.64083	4.57862e-05	0.00787681
88	ENSMUSG00000004665	Cnn2	1	7.93111	4.7819e-05	0.00804166
89	ENSMUSG00000038967	Pdk2	4	13.3236	4.73866e-05	0.00804166
90	ENSMUSG00000020422	Tns3	4	19.2223	4.98667e-05	0.00811255
91	ENSMUSG00000031672	Got2	2	11.3304	4.94209e-05	0.00811255
92	ENSMUSG00000039952	Dag1	7	43.6805	4.97179e-05	0.00811255
93	ENSMUSG00000024059	Clip4	1	7.13015	5.18226e-05	0.0083401
94	ENSMUSG00000031521	Aga	1	6.41001	5.48434e-05	0.00873235
95	ENSMUSG00000024538	Ppic	1	7.94198	5.83798e-05	0.00910178
96	ENSMUSG00000027962	Vcam1	1	7.51542	5.78145e-05	0.00910178
97	ENSMUSG00000004951	Hspb1	2	12.1603	6.05464e-05	0.00934225
98	ENSMUSG00000031266	Gla	1	5.95114	6.17693e-05	0.00943368
99	ENSMUSG00000075394	Hoxc4	2	10.3771	6.35473e-05	0.00951112
100	ENSMUSG00000020836	Coro6	5	25.9439	6.30625e-05	0.00951112
101	ENSMUSG00000032479	Map4	6	46.9514	6.46494e-05	0.00958028
102	ENSMUSG00000018334	Ksr1	3	13.8261	6.59292e-05	0.00967415
103	ENSMUSG00000099397	Gm7809	1	4.77108	7.13622e-05	0.01027
104	ENSMUSG00000061462	Obscn	6	38.7144	7.13275e-05	0.01027
105	ENSMUSG00000062421	Arf2	3	12.5906	7.27669e-05	0.0103724
106	ENSMUSG00000020689	Itgb3	2	7.3558	7.43873e-05	0.0105033
107	ENSMUSG00000056201	Cfl1	1	9.17477	7.51074e-05	0.0105059
108	ENSMUSG00000031963	Bmper	1	6.35249	7.76735e-05	0.0107642
109	ENSMUSG00000039530	Tusc3	2	10.1763	7.92896e-05	0.0108874
110	ENSMUSG00000025429	Pstpip2	1	7.32285	8.32792e-05	0.0110304
111	ENSMUSG00000025630	Hprt	1	7.49045	8.25862e-05	0.0110304
112	ENSMUSG00000035373	Ccl7	1	4.80307	8.12864e-05	0.0110304
113	ENSMUSG00000048234	Rnf149	3	12.6635	8.20526e-05	0.0110304
114	ENSMUSG00000005087	Cd44	5	30.7647	8.45057e-05	0.011039
115	ENSMUSG00000042364	Snx18	1	8.03535	8.57367e-05	0.011039
116	ENSMUSG00000051747	Ttn	19	132.786	8.54977e-05	0.011039
117	ENSMUSG00000026278	Bok	3	12.3327	8.6294e-05	0.011039
118	ENSMUSG00000047888	Tnrc6b	1	9.21273	8.76612e-05	0.0111189
119	ENSMUSG00000067212	H2-T23	2	9.8351	9.6873e-05	0.012184
120	ENSMUSG00000027500	Stmn2	2	9.06384	0.000100281	0.0125076
121	ENSMUSG00000020592	Sdc1	5	21.0161	0.000106686	0.0131965
122	ENSMUSG00000054717	Hmgb2	1	6.14386	0.000109331	0.0134127
123	ENSMUSG00000001661	Hoxc6	3	14.4382	0.000112361	0.0135621
124	ENSMUSG00000055322	Tns1	17	66.4501	0.000111572	0.0135621
125	ENSMUSG00000036256	Igfbp7	2	11.1069	0.000130026	0.0155688
126	ENSMUSG00000049422	Chchd10	1	6.19731	0.000134567	0.0159847
127	ENSMUSG00000053093	Myh7	4	21.9059	0.000139208	0.0164057
128	ENSMUSG00000025289	Prdx4	2	8.46008	0.00014329	0.0167549
129	ENSMUSG00000021950	Anxa8	2	11.2889	0.000150629	0.0172726
130	ENSMUSG00000037852	Cpe	1	7.66958	0.000151596	0.0172726
131	ENSMUSG00000020186	Csrp2	1	6.35231	0.000153488	0.0172726
132	ENSMUSG00000027794	Sohlh2	1	4.74762	0.00015239	0.0172726
133	ENSMUSG00000029683	Lmod2	1	8.77666	0.000149328	0.0172726
134	ENSMUSG00000029869	Ephb6	2	8.85539	0.000156905	0.0175253
135	ENSMUSG00000026864	Hspa5	6	30.4932	0.000159908	0.0177285
136	ENSMUSG00000033207	Mamdc2	1	7.54265	0.00016131	0.0177524
137	ENSMUSG00000032243	Itga11	2	6.04741	0.000172557	0.0186228
138	ENSMUSG00000037946	Fgd3	3	18.5047	0.000170533	0.0186228
139	ENSMUSG00000029685	Asb15	2	8.03234	0.000172952	0.0186228
140	ENSMUSG00000027808	Serp1	1	7.84753	0.000176834	0.0189049
141	ENSMUSG00000044086	Lmod3	1	8.85371	0.000180598	0.0191702
142	ENSMUSG00000060093	Hist1h4a	1	6.06235	0.000185343	0.0195354
143	ENSMUSG00000056515	Rab31	1	8.42761	0.000210886	0.0220722
144	ENSMUSG00000031451	Gas6	1	5.7873	0.000224501	0.0230145
145	ENSMUSG00000021567	Nkd2	2	7.0106	0.000222633	0.0230145
146	ENSMUSG00000026103	Gls	14	63.3436	0.000224403	0.0230145
147	ENSMUSG00000029166	Mapre3	1	6.7594	0.00023486	0.0239125
148	ENSMUSG00000001911	Nfix	6	34.2428	0.000247326	0.0250117
149	ENSMUSG00000022912	Pros1	1	6.2584	0.000252089	0.0252714
150	ENSMUSG00000075122	Cd80	1	6.90653	0.000254229	0.0252714
151	ENSMUSG00000040653	Ppp1r14c	1	7.81392	0.000254959	0.0252714
152	ENSMUSG00000026343	Gpr39	1	4.47044	0.000277006	0.027276
153	ENSMUSG00000039914	Coq10a	1	7.28919	0.000296356	0.0289906
154	ENSMUSG00000040752	Myh6	1	6.86631	0.000298961	0.0290555
155	ENSMUSG00000022816	Fstl1	3	17.4644	0.000311168	0.0300468
156	ENSMUSG00000001020	S100a4	2	12.0104	0.000318847	0.0305909
157	ENSMUSG00000047139	Cd24a	1	8.15419	0.000326565	0.0306506
158	ENSMUSG00000022091	Sorbs3	1	6.81424	0.000333918	0.0306506
159	ENSMUSG00000058443	Rpl10-ps3	1	9.57214	0.000335852	0.0306506
160	ENSMUSG00000027470	Mylk2	1	7.23576	0.000329775	0.0306506
161	ENSMUSG00000007122	Casq1	3	12.1696	0.000332374	0.0306506
162	ENSMUSG00000063412	Gm10131	1	5.8048	0.00032776	0.0306506
163	ENSMUSG00000028599	Tnfrsf1b	1	6.4148	0.000333083	0.0306506
164	ENSMUSG00000042331	Specc1	4	18.8809	0.000328455	0.0306506
165	ENSMUSG00000071172	Srsf3	4	28.6105	0.000339961	0.0306518
166	ENSMUSG00000021910	Nisch	17	78.1371	0.00033983	0.0306518
167	ENSMUSG00000024810	Il33	2	7.09151	0.00034631	0.0310373
168	ENSMUSG00000102049	Zbed6	1	7.34169	0.000362038	0.0322537
169	ENSMUSG00000005469	Prkaca	1	9.36458	0.000364529	0.0322835
170	ENSMUSG00000039007	Cpq	1	7.02345	0.000367242	0.0323324
171	ENSMUSG00000060639	Hist1h4i	1	6.15615	0.000373288	0.0326725
172	ENSMUSG00000029334	Prkg2	2	13.4059	0.000400747	0.034872
173	ENSMUSG00000044033	Ccdc141	10	58.0883	0.000412377	0.0352688
174	ENSMUSG00000021242	Npc2	1	8.63273	0.000411903	0.0352688
175	ENSMUSG00000075602	Ly6a	4	19.5957	0.000410294	0.0352688
176	ENSMUSG00000069273	Hist1h3e	1	6.64486	0.000426726	0.0362887
177	ENSMUSG00000058587	Tmod3	1	7.07808	0.000440154	0.037134
178	ENSMUSG00000001025	S100a6	1	8.72831	0.000441628	0.037134
179	ENSMUSG00000022265	Ank	2	13.4869	0.000448136	0.0372625
180	ENSMUSG00000028649	Macf1	13	88.7117	0.000446357	0.0372625
181	ENSMUSG00000020571	Pdia6	5	21.6035	0.00045382	0.0375267
182	ENSMUSG00000032735	Ablim3	2	15.4403	0.000463991	0.0381569
183	ENSMUSG00000039376	Synpo2l	3	22.4056	0.000473146	0.0386971
184	ENSMUSG00000029430	Ran	2	14.593	0.000476173	0.038733
185	ENSMUSG00000052727	Map1b	1	9.93165	0.000500772	0.0405138
186	ENSMUSG00000000957	Mmp14	1	8.81323	0.000505011	0.0406371
187	ENSMUSG00000083307	AA414768	1	4.67267	0.000538245	0.0430798
188	ENSMUSG00000058248	Kcnh1	3	6.66666	0.000541263	0.0430909
189	ENSMUSG00000067377	Tspan6	1	6.74285	0.000555197	0.0439664
190	ENSMUSG00000021182	Ccdc88c	2	10.3565	0.000577089	0.0454594
191	ENSMUSG00000024480	Ap3s1	1	7.33421	0.00058714	0.046009
192	ENSMUSG00000027007	Itprid2	5	20.2408	0.000593078	0.0462323
193	ENSMUSG00000050315	Synpo2	4	20.4106	0.000599908	0.0465224
194	ENSMUSG00000029686	Cul1	6	26.9641	0.000609136	0.0469945
195	ENSMUSG00000022003	Slc25a30	1	6.42259	0.0006151	0.0472113
196	ENSMUSG00000015932	Dstn	1	8.21971	0.000637192	0.0484104
197	ENSMUSG00000032383	Ppib	1	7.86071	0.000635734	0.0484104
198	ENSMUSG00000067653	Ankrd23	4	24.1761	0.000650939	0.0492051
199	ENSMUSG00000071757	Zhx2	1	7.53148	0.000654911	0.0492565
200	ENSMUSG00000041329	Atp1b2	3	12.4459	0.000660193	0.0494056
201	ENSMUSG00000029392	Rilpl1	1	7.63691	0.000670884	0.0499558
202	ENSMUSG00000031461	Myom2	5	28.425	0.000686451	0.0506114
203	ENSMUSG00000026043	Col3a1	7	35.1977	0.000683933	0.0506114
204	ENSMUSG00000028367	Txn1	1	8.35689	0.000726963	0.0532977
205	ENSMUSG00000040151	Hs2st1	2	11.7594	0.000733569	0.0532977
206	ENSMUSG00000041794	Myrip	1	2.95621	0.000732478	0.0532977
207	ENSMUSG00000029201	Ugdh	4	16.6566	0.000739491	0.0534684
208	ENSMUSG00000018427	Ypel2	1	6.32246	0.000764408	0.0550043
209	ENSMUSG00000006728	Cdk4	8	42.1237	0.000768134	0.055008
210	ENSMUSG00000023092	Fhl1	9	44.5694	0.000784	0.0558768
211	ENSMUSG00000031520	Vegfc	1	4.67309	0.000861447	0.0603853
212	ENSMUSG00000032845	Alpk2	3	15.9674	0.000883238	0.0603853
213	ENSMUSG00000053931	Cnn3	1	9.94367	0.000868024	0.0603853
214	ENSMUSG00000025130	P4hb	1	9.35965	0.000883569	0.0603853
215	ENSMUSG00000019467	Arhgef25	2	9.1462	0.00085267	0.0603853
216	ENSMUSG00000021822	Plau	1	7.52019	0.000859939	0.0603853
217	ENSMUSG00000030876	Mettl9	1	7.14007	0.000879185	0.0603853
218	ENSMUSG00000041959	S100a10	3	14.9135	0.000866952	0.0603853
219	ENSMUSG00000038763	Alpk3	1	8.1336	0.000881997	0.0603853
220	ENSMUSG00000003813	Rad23a	6	31.0384	0.000916411	0.0623451
221	ENSMUSG00000067608	Pcna-ps2	1	6.2257	0.000929759	0.0626833
222	ENSMUSG00000017009	Sdc4	1	8.45693	0.000929757	0.0626833
223	ENSMUSG00000020023	Tmcc3	6	19.384	0.000957443	0.0639734
224	ENSMUSG00000066607	Insyn1	1	7.23057	0.00095673	0.0639734
225	ENSMUSG00000024164	C3	1	3.96421	0.000983045	0.0653921
226	ENSMUSG00000033350	Chst2	1	6.36007	0.000996711	0.0660079
227	ENSMUSG00000015944	Castor2	2	10.4121	0.0010052	0.0660482
228	ENSMUSG00000030890	Ilk	7	30.9028	0.00100615	0.0660482
229	ENSMUSG00000067274	Rplp0	4	23.7044	0.00101429	0.0662919
230	ENSMUSG00000024758	Rtn3	3	20.0962	0.00106708	0.0694391
231	ENSMUSG00000039891	Txlnb	2	12.2065	0.00108622	0.0703787
232	ENSMUSG00000022528	Hes1	4	14.7418	0.00109185	0.0704384
233	ENSMUSG00000053846	Lipg	1	5.07651	0.00109683	0.0704559
234	ENSMUSG00000029659	Medag	1	7.01296	0.00111377	0.0712381
235	ENSMUSG00000028832	Stmn1	1	6.68487	0.00112452	0.0716202
236	ENSMUSG00000062184	Hs6st2	2	2.35807	0.00116197	0.0736917
237	ENSMUSG00000051457	Spn	2	8.96081	0.0011699	0.0738811
238	ENSMUSG00000024486	Hbegf	1	5.95297	0.00118813	0.0744047
239	ENSMUSG00000029219	Slc10a4	1	4.42012	0.00118337	0.0744047
240	ENSMUSG00000032050	Rdx	3	20.8153	0.00120515	0.0751559
241	ENSMUSG00000053886	Sh2d4a	1	5.54314	0.00122912	0.0763332
242	ENSMUSG00000058922	Gm10052	1	6.5961	0.00124087	0.076476
243	ENSMUSG00000022443	Myh9	7	41.6408	0.00124164	0.076476
244	ENSMUSG00000024659	Anxa1	6	23.7304	0.00126512	0.0774629
245	ENSMUSG00000006457	Actn3	2	15.379	0.00126802	0.0774629
246	ENSMUSG00000031827	Cotl1	1	6.07761	0.00130799	0.0795801
247	ENSMUSG00000002265	Peg3	3	22.4309	0.00131608	0.0797482
248	ENSMUSG00000044938	Klhl31	1	8.95367	0.00136055	0.0821104
249	ENSMUSG00000052681	Rap1b	1	8.06548	0.00139365	0.0834351
250	ENSMUSG00000021036	Sptlc2	5	24.7058	0.0013912	0.0834351
251	ENSMUSG00000042451	Mybph	2	18.1208	0.00141853	0.084586
252	ENSMUSG00000030399	Ckm	1	9.72797	0.00146584	0.0860804
253	ENSMUSG00000062825	Actg1	7	38.6181	0.00145831	0.0860804
254	ENSMUSG00000010095	Slc3a2	2	13.8046	0.00146659	0.0860804
255	ENSMUSG00000036854	Hspb6	3	10.1018	0.00145461	0.0860804
256	ENSMUSG00000026042	Col5a2	4	22.1058	0.00147285	0.08611
257	ENSMUSG00000016559	H3f3b	4	22.8945	0.0014805	0.0862205
258	ENSMUSG00000060802	B2m	1	8.35331	0.0015343	0.0890071
259	ENSMUSG00000021486	Prelid1	1	8.09258	0.00157105	0.0907871
260	ENSMUSG00000049775	Tmsb4x	3	19.753	0.00160043	0.0917762
261	ENSMUSG00000059430	Actg2	1	6.31647	0.00159882	0.0917762
262	ENSMUSG00000023885	Thbs2	1	7.36761	0.00160752	0.091831
263	ENSMUSG00000030062	Rpn1	1	8.20627	0.00163102	0.0928195
264	ENSMUSG00000015597	Zfp318	4	18.422	0.00169024	0.0945603
265	ENSMUSG00000026209	Dnpep	8	33.121	0.0016932	0.0945603
266	ENSMUSG00000037086	Prr32	1	4.47817	0.00166822	0.0945603
267	ENSMUSG00000035678	Tnfsf9	1	4.46406	0.00168798	0.0945603
268	ENSMUSG00000038991	Txndc5	4	20.3548	0.0016886	0.0945603
269	ENSMUSG00000021565	Slc6a19	2	6.55493	0.00179625	0.0992347
270	ENSMUSG00000008475	Arpc5	3	12.6333	0.00178415	0.0992347
271	ENSMUSG00000055932	Fto	7	33.4444	0.00180133	0.0992347
272	ENSMUSG00000029575	Mmab	2	9.95609	0.00180342	0.0992347
273	ENSMUSG00000019832	Rab32	1	4.10298	0.00185044	0.101078
274	ENSMUSG00000020101	Vsir	3	13.7732	0.00184396	0.101078
275	ENSMUSG00000020601	Trib2	1	4.68682	0.00193526	0.104946
276	ENSMUSG00000036989	Trim3	9	27.9115	0.0019287	0.104946
277	ENSMUSG00000049792	Bag5	2	12.0502	0.00194951	0.105337
278	ENSMUSG00000022261	Sdc2	1	9.42121	0.00200407	0.106827
279	ENSMUSG00000035227	Spcs2	1	7.36161	0.00202247	0.106827
280	ENSMUSG00000001604	Tcea3	2	7.42752	0.00204847	0.106827
281	ENSMUSG00000036564	Ndrg4	9	46.1708	0.00202377	0.106827
282	ENSMUSG00000056708	Ier5	1	6.95202	0.00204777	0.106827
283	ENSMUSG00000021025	Nfkbia	1	6.19528	0.00203349	0.106827
284	ENSMUSG00000021880	Rnase6	1	4.75348	0.0020098	0.106827
285	ENSMUSG00000021622	Ckmt2	1	5.55187	0.00203464	0.106827
286	ENSMUSG00000038708	Golga4	1	8.95115	0.00203952	0.106827
287	ENSMUSG00000020340	Cyfip2	4	17.6375	0.00203216	0.106827
288	ENSMUSG00000034353	Ramp1	1	3.20108	0.00212725	0.110168
289	ENSMUSG00000027996	Sfrp2	1	5.17537	0.00212679	0.110168
290	ENSMUSG00000001334	Fndc5	1	7.46127	0.00213494	0.110185
291	ENSMUSG00000068246	Apol9b	1	5.16369	0.00216601	0.110644
292	ENSMUSG00000053963	Stum	1	3.38976	0.00216091	0.110644
293	ENSMUSG00000040681	Hmgn1	1	7.77847	0.0021561	0.110644
294	ENSMUSG00000032294	Pkm	2	19.8642	0.00218359	0.111163
295	ENSMUSG00000057706	Mex3b	1	6.15481	0.00221661	0.112461
296	ENSMUSG00000095115	Itpripl2	1	8.03484	0.00222753	0.112633
297	ENSMUSG00000006373	Pgrmc1	1	7.05355	0.00224943	0.113358
298	ENSMUSG00000078486	Perm1	1	3.37898	0.00231338	0.115867
299	ENSMUSG00000026238	Ptma	4	19.0983	0.0023147	0.115867
300	ENSMUSG00000025006	Sorbs1	4	25.7504	0.00234536	0.116474
301	ENSMUSG00000051166	Eml5	1	4.69855	0.00235017	0.116474
302	ENSMUSG00000102692	Dchs2	1	5.75801	0.00234469	0.116474
303	ENSMUSG00000043760	Pkhd1	3	14.0028	0.00238016	0.11757
304	ENSMUSG00000074486	Bglap2	1	5.06003	0.00240847	0.118578
305	ENSMUSG00000048279	Sacs	5	23.5026	0.0024179	0.118651
306	ENSMUSG00000078566	Bnip3	4	15.9875	0.00243688	0.118804
307	ENSMUSG00000015961	Adss	3	15.6423	0.00243643	0.118804
308	ENSMUSG00000005103	Wdr1	1	8.91653	0.00247877	0.120064
309	ENSMUSG00000031782	Coq9	7	28.9446	0.0024724	0.120064
310	ENSMUSG00000044408	Sptssa	1	6.78279	0.00250309	0.120851
311	ENSMUSG00000029994	Anxa4	4	21.5481	0.00254459	0.122459
312	ENSMUSG00000001105	Ift20	4	18.2997	0.00258331	0.123246
313	ENSMUSG00000042066	Tmcc2	5	19.1217	0.00257545	0.123246
314	ENSMUSG00000040181	Fmo1	8	32.6208	0.00258563	0.123246
315	ENSMUSG00000052512	Nav2	14	68.8322	0.00259426	0.123265
316	ENSMUSG00000046733	Gprc5a	1	5.4871	0.00263884	0.124986
317	ENSMUSG00000027254	Map1a	2	15.5624	0.00266173	0.125485
318	ENSMUSG00000009614	Sardh	3	9.15783	0.00266614	0.125485
319	ENSMUSG00000022123	Scel	1	3.88344	0.00269748	0.126562
320	ENSMUSG00000024392	Bag6	13	53.3287	0.00271568	0.127017
321	ENSMUSG00000020415	Pttg1	4	9.86031	0.00273758	0.127199
322	ENSMUSG00000030104	Edem1	1	7.14131	0.0027339	0.127199
323	ENSMUSG00000041153	Osgin2	4	20.6548	0.00274507	0.127199
324	ENSMUSG00000076441	Ass1	1	6.06309	0.00276989	0.127954
325	ENSMUSG00000030733	Sh2b1	1	7.7272	0.00278885	0.128433
326	ENSMUSG00000054675	Tmem119	1	7.21632	0.00280218	0.128651
327	ENSMUSG00000032010	Usp2	7	23.5954	0.0028895	0.132254
328	ENSMUSG00000061723	Tnnt3	21	105.418	0.0029272	0.133181
329	ENSMUSG00000029534	St7	10	26.4186	0.00292755	0.133181
330	ENSMUSG00000079428	Tceal7	1	7.04517	0.00297949	0.134725
331	ENSMUSG00000002944	Cd36	4	16.6695	0.00297385	0.134725
332	ENSMUSG00000006642	Tcf23	1	4.54957	0.0030205	0.135651
333	ENSMUSG00000066979	Bub3	1	7.30685	0.0030292	0.135651
334	ENSMUSG00000041528	Rnf123	10	36.6707	0.00305435	0.135651
335	ENSMUSG00000000489	Pdgfb	1	6.43072	0.00301033	0.135651
336	ENSMUSG00000032420	Nt5e	2	7.24867	0.00305021	0.135651
337	ENSMUSG00000063576	Klhdc3	2	12.9202	0.00304113	0.135651
338	ENSMUSG00000010175	Prox1	3	11.604	0.00307132	0.136001
339	ENSMUSG00000004939	Nmrk2	1	6.36533	0.0031223	0.137295
340	ENSMUSG00000028238	Atp6v0d2	1	3.55594	0.00311871	0.137295
341	ENSMUSG00000068284	Usf3	4	21.7439	0.00312806	0.137295
342	ENSMUSG00000032434	Cmtm6	1	6.85808	0.00319092	0.139645
343	ENSMUSG00000045991	Onecut2	2	7.5886	0.00322636	0.140521
344	ENSMUSG00000026547	Tagln2	3	16.2248	0.00322973	0.140521
345	ENSMUSG00000040006	Ginm1	4	17.4227	0.00326137	0.140671
346	ENSMUSG00000043091	Tuba1c	1	8.03832	0.00325587	0.140671
347	ENSMUSG00000073987	Ggh	1	6.30923	0.00324984	0.140671
348	ENSMUSG00000000631	Myo18a	16	83.5354	0.00330651	0.142209
349	ENSMUSG00000001419	Mef2d	5	31.0955	0.00334982	0.143658
350	ENSMUSG00000044155	Lsm8	3	13.6836	0.00347287	0.14734
351	ENSMUSG00000030409	Dmpk	16	76.0305	0.0034849	0.14734
352	ENSMUSG00000030057	Cnbp	5	29.1059	0.00347597	0.14734
353	ENSMUSG00000020889	Nr1d1	2	8.18205	0.00346818	0.14734
354	ENSMUSG00000045763	Basp1	1	7.70468	0.00344881	0.14734
355	ENSMUSG00000025492	Ifitm3	1	7.16648	0.00357073	0.150121
356	ENSMUSG00000029020	Mfn2	6	27.277	0.00356609	0.150121
357	ENSMUSG00000026355	Mcm6	2	10.6516	0.00359232	0.150606
358	ENSMUSG00000034993	Vat1	1	8.95671	0.00363051	0.151782
359	ENSMUSG00000027848	Olfml3	2	11.3194	0.00367163	0.153073
360	ENSMUSG00000011179	Odc1	1	8.13707	0.00374052	0.15382
361	ENSMUSG00000035105	Egln3	1	8.01432	0.00376082	0.15382
362	ENSMUSG00000031438	Rnf128	1	6.85868	0.00372076	0.15382
363	ENSMUSG00000037960	Card19	1	7.16926	0.00375554	0.15382
364	ENSMUSG00000029862	Clcn1	6	12.6367	0.00371694	0.15382
365	ENSMUSG00000069305	Hist1h4n	1	7.12069	0.0037615	0.15382
366	ENSMUSG00000027660	Skil	4	24.2094	0.00373179	0.15382
367	ENSMUSG00000050953	Gja1	1	6.98442	0.00380548	0.155195
368	ENSMUSG00000037188	Grhl3	1	5.79542	0.00382501	0.155568
369	ENSMUSG00000041548	Hspb8	2	12.4161	0.00388089	0.15664
370	ENSMUSG00000000881	Dlg3	4	11.2311	0.00386447	0.15664
371	ENSMUSG00000029723	Tsc22d4	6	26.3322	0.00388277	0.15664
372	ENSMUSG00000011752	Pgam1	1	8.55995	0.00390853	0.156771
373	ENSMUSG00000028950	Tas1r1	1	5.94348	0.00394265	0.156771
374	ENSMUSG00000051335	Gfod1	1	7.27576	0.00394079	0.156771
375	ENSMUSG00000051705	Senp8	3	13.2167	0.00394888	0.156771
376	ENSMUSG00000051586	Mical3	6	30.0157	0.00392131	0.156771
377	ENSMUSG00000023272	Creld2	1	6.43519	0.00391506	0.156771
378	ENSMUSG00000021760	Gpx8	1	7.28278	0.00397643	0.156836
379	ENSMUSG00000020205	Phlda1	2	8.85679	0.00396257	0.156836
380	ENSMUSG00000037119	Fam91a1	1	7.96793	0.00398194	0.156836
381	ENSMUSG00000012405	Rpl15	4	28.7785	0.00401387	0.157301
382	ENSMUSG00000028788	Ptp4a2	6	33.0445	0.00401476	0.157301
383	ENSMUSG00000002885	Adgre5	7	37.0157	0.00403191	0.15756
384	ENSMUSG00000021384	Susd3	1	3.47397	0.00404249	0.157562
385	ENSMUSG00000027868	Tbx15	2	14.0434	0.00406197	0.15791
386	ENSMUSG00000032014	Oaf	1	5.62645	0.0041304	0.160155
387	ENSMUSG00000030091	Nup210	2	6.39765	0.00424684	0.163821
388	ENSMUSG00000038718	Pbx3	3	15.5696	0.00424632	0.163821
389	ENSMUSG00000046402	Rbp1	1	3.28312	0.00426469	0.164086
390	ENSMUSG00000029591	Ung	3	6.76273	0.00433724	0.16645
391	ENSMUSG00000069662	Marcks	1	8.78426	0.00438151	0.167719
392	ENSMUSG00000024083	Pja2	3	23.2348	0.0044003	0.168008
393	ENSMUSG00000027111	Itga6	6	26.8373	0.00444407	0.169248
394	ENSMUSG00000090799	Klhl33	2	8.44644	0.00449316	0.170526
395	ENSMUSG00000064220	Hist2h2aa1	1	7.34792	0.00450041	0.170526
396	ENSMUSG00000047910	Pcdhb16	1	6.60046	0.00455819	0.171845
397	ENSMUSG00000026655	Fam107b	3	9.6814	0.00455194	0.171845
398	ENSMUSG00000032561	Acpp	3	10.7206	0.00459362	0.172745
399	ENSMUSG00000024210	Ip6k3	1	7.41098	0.00465949	0.172759
400	ENSMUSG00000060992	Copz1	1	7.53746	0.00463421	0.172759
401	ENSMUSG00000052488	Cherp	1	7.36002	0.00465376	0.172759
402	ENSMUSG00000044461	Shisa2	1	5.83937	0.00464158	0.172759
403	ENSMUSG00000035960	Apex1	3	13.4101	0.00462618	0.172759
404	ENSMUSG00000034066	Farp2	2	12.0142	0.00466323	0.172759
405	ENSMUSG00000023336	Wfdc1	1	5.09089	0.00471808	0.174359
406	ENSMUSG00000025935	Tram1	2	10.2676	0.00474092	0.174772
407	ENSMUSG00000040648	Ppip5k2	7	29.9512	0.00478472	0.175953
408	ENSMUSG00000004360	9330159F19Rik	1	7.00962	0.00482856	0.17713
409	ENSMUSG00000030007	Cct7	1	8.80411	0.00490092	0.178823
410	ENSMUSG00000054766	Set	6	32.0208	0.00491056	0.178823
411	ENSMUSG00000021403	Serpinb9b	1	6.15805	0.00489491	0.178823
412	ENSMUSG00000032497	Lrrfip2	2	13.2567	0.00495504	0.179569
413	ENSMUSG00000039385	Cdh6	1	4.27579	0.00495451	0.179569
414	ENSMUSG00000033705	Stard9	6	25.2054	0.00499195	0.18047
415	ENSMUSG00000025203	Scd2	1	11.1802	0.0050596	0.18195
416	ENSMUSG00000024759	Atl3	2	11.7224	0.00511461	0.18195
417	ENSMUSG00000024900	Cpt1a	1	6.77737	0.00510614	0.18195
418	ENSMUSG00000005973	Rcn1	2	14.363	0.00512593	0.18195
419	ENSMUSG00000055447	Cd47	2	14.1002	0.00507922	0.18195
420	ENSMUSG00000025134	Alyref	3	16.645	0.00510858	0.18195
421	ENSMUSG00000034612	Chst11	1	7.01267	0.005124	0.18195
422	ENSMUSG00000008658	Rbfox1	2	8.33922	0.00513015	0.18195
423	ENSMUSG00000054408	Spcs3	1	8.3183	0.00514324	0.181983
424	ENSMUSG00000022075	Rhobtb2	1	8.31315	0.00521768	0.183163
425	ENSMUSG00000022484	Hoxc10	1	6.59757	0.00521915	0.183163
426	ENSMUSG00000002015	Bcap31	1	8.26226	0.00521759	0.183163
427	ENSMUSG00000031951	Tmem231	1	5.28485	0.00522554	0.183163
428	ENSMUSG00000091971	Hspa1a	1	5.34773	0.00524142	0.18329
429	ENSMUSG00000065954	Tacc1	2	15.6216	0.0053327	0.186048
430	ENSMUSG00000001027	Scn4a	2	12.4267	0.00535907	0.186533
431	ENSMUSG00000045414	1190002N15Rik	1	8.24587	0.00538253	0.186915
432	ENSMUSG00000006931	P3h4	2	9.30855	0.00542222	0.187547
433	ENSMUSG00000039221	Rpl22l1	5	22.7392	0.00542578	0.187547
434	ENSMUSG00000061482	Hist1h4d	1	6.9397	0.00545431	0.188098
435	ENSMUSG00000023805	Synj2	12	55.6839	0.00553042	0.190285
436	ENSMUSG00000027248	Pdia3	3	15.1788	0.0055812	0.191319
437	ENSMUSG00000018171	Vmp1	7	34.5036	0.00561162	0.191319
438	ENSMUSG00000091405	Hist2h4	1	6.16776	0.00560785	0.191319
439	ENSMUSG00000052374	Actn2	3	18.6818	0.00559798	0.191319
440	ENSMUSG00000039834	Zfp335	2	8.09767	0.0057209	0.194602
441	ENSMUSG00000024937	Ehbp1l1	2	17.2643	0.00576328	0.195599
442	ENSMUSG00000032320	Rcn2	4	17.6724	0.00579189	0.195682
443	ENSMUSG00000028773	Fabp3	1	7.47924	0.00578565	0.195682
444	ENSMUSG00000030536	Iqgap1	1	8.69759	0.00593681	0.199677
445	ENSMUSG00000094484	Gm21244	1	6.75931	0.00593299	0.199677
446	ENSMUSG00000075590	Nrbp2	1	6.57645	0.00600466	0.201506
447	ENSMUSG00000034295	Fhod3	1	7.73331	0.00607082	0.202365
448	ENSMUSG00000029059	Fam213b	1	3.84074	0.00606171	0.202365
449	ENSMUSG00000054091	1810037I17Rik	1	6.29201	0.00604718	0.202365
450	ENSMUSG00000000078	Klf6	1	8.42298	0.00609265	0.202642
451	ENSMUSG00000074892	B3galt5	2	6.0816	0.00612534	0.202827
452	ENSMUSG00000000001	Gnai3	1	8.04292	0.00612476	0.202827
453	ENSMUSG00000056919	Cep162	4	15.953	0.00614192	0.202927
454	ENSMUSG00000025085	Ablim1	16	85.587	0.00617786	0.203665
455	ENSMUSG00000052957	Gas1	1	8.04104	0.00620669	0.204166
456	ENSMUSG00000022564	Grina	1	8.13072	0.00644993	0.210777
457	ENSMUSG00000006763	Saal1	1	5.24051	0.00644648	0.210777
458	ENSMUSG00000026610	Esrrg	3	6.6082	0.00642449	0.210777
459	ENSMUSG00000046442	Ppm1e	2	9.79717	0.00648227	0.211373
460	ENSMUSG00000037111	Setd7	4	19.3786	0.00651062	0.211749
461	ENSMUSG00000059588	Calcrl	3	11.3364	0.00652709	0.211749
462	ENSMUSG00000068039	Tcp1	9	48.9505	0.00653624	0.211749
463	ENSMUSG00000032754	Slc8b1	4	19.7564	0.00659029	0.212748
464	ENSMUSG00000038132	Rbm24	1	8.69271	0.00659553	0.212748
465	ENSMUSG00000025351	Cd63	2	12.3155	0.00661393	0.212883
466	ENSMUSG00000001525	Tubb5	4	19.9102	0.00669121	0.214448
467	ENSMUSG00000033066	Gas7	3	7.50975	0.00669062	0.214448
468	ENSMUSG00000019256	Ahr	3	12.3725	0.00675324	0.215745
469	ENSMUSG00000039202	Abhd2	2	13.122	0.00676051	0.215745
470	ENSMUSG00000067586	S1pr3	1	4.6678	0.00678948	0.216209
471	ENSMUSG00000002504	Slc9a3r2	2	9.66752	0.00681292	0.216494
472	ENSMUSG00000057561	Eif1a	2	14.7281	0.00685215	0.216767
473	ENSMUSG00000096768	Gm47283	4	19.5474	0.0068832	0.216767
474	ENSMUSG00000101462	Gm3052	1	4.65207	0.0069109	0.216767
475	ENSMUSG00000024190	Dusp1	3	15.7948	0.00684271	0.216767
476	ENSMUSG00000041688	Amot	6	29.9341	0.00695183	0.216767
477	ENSMUSG00000050708	Ftl1	1	8.89123	0.00694212	0.216767
478	ENSMUSG00000017493	Igfbp4	5	18.8048	0.00690998	0.216767
479	ENSMUSG00000006403	Adamts4	2	11.1291	0.00693413	0.216767
480	ENSMUSG00000037206	Islr	2	14.7546	0.00688568	0.216767
481	ENSMUSG00000024049	Myom1	3	17.949	0.00702418	0.218567
482	ENSMUSG00000036800	Fam135b	1	4.34066	0.00706174	0.21928
483	ENSMUSG00000029447	Cct6a	1	9.00635	0.00725666	0.223648
484	ENSMUSG00000028528	Dnajc6	2	3.35553	0.0072484	0.223648
485	ENSMUSG00000040026	Saa3	1	1.63258	0.00724588	0.223648
486	ENSMUSG00000037287	Tbcel	6	23.445	0.00726217	0.223648
487	ENSMUSG00000002477	Snrpd1	1	6.47075	0.00732936	0.225254
488	ENSMUSG00000052852	Reep1	1	7.64371	0.00738885	0.225361
489	ENSMUSG00000039960	Rhou	2	8.93062	0.00737642	0.225361
490	ENSMUSG00000022803	Popdc2	2	8.20796	0.00739307	0.225361
491	ENSMUSG00000022415	Syngr1	4	15.5277	0.00737151	0.225361
492	ENSMUSG00000032374	Plod2	5	25.2855	0.00743716	0.226244
493	ENSMUSG00000025981	Coq10b	4	19.6197	0.00748182	0.226681
494	ENSMUSG00000021477	Ctsl	1	9.43689	0.00747979	0.226681
495	ENSMUSG00000042520	Ubap2l	3	22.5608	0.00753803	0.227923
496	ENSMUSG00000020740	Gga3	7	22.6237	0.00757092	0.228456
497	ENSMUSG00000025147	Mob2	1	6.75401	0.00764777	0.23031
498	ENSMUSG00000036438	Calm2	3	15.7635	0.00773125	0.232357
499	ENSMUSG00000022095	Fam160b2	1	6.68226	0.00774912	0.232427
500	ENSMUSG00000051048	P4ha3	2	5.34481	0.00780103	0.233516
501	ENSMUSG00000021375	Kif13a	1	8.01792	0.00782404	0.233737
502	ENSMUSG00000036333	Kidins220	1	9.3803	0.00785898	0.234273
503	ENSMUSG00000047420	Fam180a	1	4.42303	0.00788894	0.234273
504	ENSMUSG00000032575	Manf	4	21.014	0.00787974	0.234273
505	ENSMUSG00000075701	Selenos	1	7.18063	0.00798129	0.235613
506	ENSMUSG00000021765	Fst	1	9.20362	0.00796227	0.235613
507	ENSMUSG00000021065	Fut8	3	16.9866	0.00796635	0.235613
508	ENSMUSG00000057230	Aak1	3	15.2619	0.00809572	0.238521
509	ENSMUSG00000004791	Pgf	1	5.16704	0.00814966	0.239638
510	ENSMUSG00000040033	Stat2	2	8.20573	0.00819509	0.240502
511	ENSMUSG00000022996	Wnt10b	1	4.81252	0.0082375	0.241273
512	ENSMUSG00000024098	Twsg1	1	7.37708	0.00834128	0.243836
513	ENSMUSG00000022195	6030458C11Rik	1	7.3373	0.00836511	0.244056
514	ENSMUSG00000021258	Ccnk	1	6.63244	0.00838172	0.244065
515	ENSMUSG00000026918	Brd3	7	29.0279	0.0084369	0.245194
516	ENSMUSG00000028793	Rnf19b	6	22.8453	0.00846005	0.245391
517	ENSMUSG00000031557	Plekha2	3	17.1084	0.00849504	0.245454
518	ENSMUSG00000036478	Btg1	1	8.59339	0.00848078	0.245454
519	ENSMUSG00000008384	Sertad1	1	6.08364	0.00857044	0.246919
520	ENSMUSG00000032175	Tyk2	1	7.02501	0.00857874	0.246919
521	ENSMUSG00000033184	Tmed7	2	15.5223	0.0086709	0.249002
522	ENSMUSG00000040747	Cd53	1	4.27565	0.00873294	0.249002
523	ENSMUSG00000035620	Ric8b	2	12.6213	0.00872601	0.249002
524	ENSMUSG00000026253	Chrng	5	27.8547	0.00869474	0.249002
525	ENSMUSG00000024176	Sox8	2	9.53448	0.00875094	0.249002
526	ENSMUSG00000026853	Crat	8	31.8614	0.0087431	0.249002
527	ENSMUSG00000090942	F830016B08Rik	1	4.67344	0.0088002	0.249618
528	ENSMUSG00000037822	Smim14	4	21.9436	0.00882126	0.249618
529	ENSMUSG00000031007	Atp6ap2	2	11.8914	0.00883791	0.249618
530	ENSMUSG00000048582	Gja3	1	4.097	0.00883927	0.249618
531	ENSMUSG00000002812	Flii	4	16.1496	0.00888458	0.249954
532	ENSMUSG00000003161	Sri	6	22.5235	0.00888249	0.249954
533	ENSMUSG00000063632	Sox11	1	8.91834	0.0089071	0.250118
534	ENSMUSG00000024487	Yipf5	1	7.37341	0.0089432	0.250593
535	ENSMUSG00000064302	Clasp1	19	86.0267	0.00896226	0.250593
536	ENSMUSG00000036718	Micall2	2	6.84275	0.00897425	0.250593
537	ENSMUSG00000027488	Snta1	3	14.8087	0.00901117	0.251155
538	ENSMUSG00000022822	Abcc5	9	42.1158	0.00906982	0.25232
539	ENSMUSG00000022157	Mcpt8	1	3.98348	0.00908868	0.252375
540	ENSMUSG00000068697	Myoz1	1	4.82455	0.00914182	0.252913
541	ENSMUSG00000030852	Tacc2	3	17.7491	0.00914108	0.252913
542	ENSMUSG00000044951	Mylk4	2	11.6685	0.00929919	0.256791
543	ENSMUSG00000024924	Vldlr	5	19.7963	0.00932861	0.256992
544	ENSMUSG00000006932	Ctnnb1	9	41.4743	0.00934081	0.256992
545	ENSMUSG00000021665	Hexb	1	6.94964	0.00936049	0.257061
546	ENSMUSG00000031015	Swap70	1	6.67738	0.00944264	0.258369
547	ENSMUSG00000074934	Grem1	1	8.27794	0.009428	0.258369
548	ENSMUSG00000028173	Wls	1	9.15254	0.00952196	0.25959
549	ENSMUSG00000052917	Senp7	3	16.3147	0.00951751	0.25959
550	ENSMUSG00000040084	Bub1b	1	5.79259	0.0095582	0.260105
551	ENSMUSG00000048332	Lhfp	1	6.47041	0.00958676	0.260409
552	ENSMUSG00000049300	Prmt6	2	10.1544	0.00962128	0.260873
553	ENSMUSG00000037361	Sf3b6	1	7.16522	0.00964774	0.261117
554	ENSMUSG00000024350	Dnajc18	1	7.37495	0.0097329	0.262473
555	ENSMUSG00000066878	Gm10184	1	7.58426	0.00972483	0.262473
556	ENSMUSG00000029153	Ociad2	1	4.90153	0.00976215	0.262788
557	ENSMUSG00000031652	N4bp1	1	7.97302	0.00978767	0.263002
558	ENSMUSG00000039126	Prune2	1	10.2154	0.00988973	0.265268
559	ENSMUSG00000040774	Cept1	5	22.3009	0.0101147	0.266656
560	ENSMUSG00000063268	Parp10	4	12.2787	0.0101071	0.266656
561	ENSMUSG00000025612	Bach1	2	13.3327	0.0101053	0.266656
562	ENSMUSG00000041235	Chd7	6	25.5066	0.0100944	0.266656
563	ENSMUSG00000016918	Sulf1	10	46.8218	0.0100675	0.266656
564	ENSMUSG00000030554	Synm	2	9.48112	0.0101197	0.266656
565	ENSMUSG00000075054	Yae1d1	1	6.97792	0.0100342	0.266656
566	ENSMUSG00000023277	Twf2	4	15.8349	0.0100861	0.266656
567	ENSMUSG00000050732	Vamp8	2	9.55632	0.0100561	0.266656
568	ENSMUSG00000103205	Vamp8	2	9.55632	0.0100561	0.266656
569	ENSMUSG00000069094	Pde7a	9	38.2695	0.0101558	0.266977
570	ENSMUSG00000033671	Cep350	5	27.2573	0.0101853	0.266977
571	ENSMUSG00000035835	Plppr3	3	9.00318	0.0101714	0.266977
572	ENSMUSG00000025810	Nrp1	1	7.34883	0.0104198	0.271696
573	ENSMUSG00000039824	Myl6b	1	9.22087	0.0104107	0.271696
574	ENSMUSG00000028838	Extl1	2	10.6304	0.0104072	0.271696
575	ENSMUSG00000020814	Mxra7	3	18.598	0.0104701	0.272532
576	ENSMUSG00000022995	Enah	15	71.8834	0.0105082	0.273049
577	ENSMUSG00000060636	Rpl35a	6	28.8119	0.0105745	0.274297
578	ENSMUSG00000042404	Dennd4b	2	10.5416	0.0106186	0.274964
579	ENSMUSG00000015354	Pcolce2	2	8.40817	0.0107347	0.277489
580	ENSMUSG00000057637	Prdm2	1	8.23386	0.0107669	0.277842
581	ENSMUSG00000071650	Ganab	1	7.70243	0.0107952	0.278091
582	ENSMUSG00000027797	Dclk1	3	24.2978	0.010831	0.278536
583	ENSMUSG00000022508	Bcl6	2	13.2756	0.0108707	0.279076
584	ENSMUSG00000100210	Hist1h3f	1	6.33961	0.0109143	0.279715
585	ENSMUSG00000036097	Slf2	1	8.52388	0.0109395	0.279883
586	ENSMUSG00000030697	Ppp4c	1	7.03387	0.0110032	0.281032
587	ENSMUSG00000028736	Pax7	2	11.3208	0.0110613	0.281554
588	ENSMUSG00000019194	Scn1b	1	5.29887	0.0110532	0.281554
589	ENSMUSG00000037415	Ranbp10	1	7.53901	0.0112798	0.286629
590	ENSMUSG00000052180	Serpinb6c	1	3.97457	0.011307	0.286772
591	ENSMUSG00000032187	Smarca4	4	23.8397	0.0113237	0.286772
592	ENSMUSG00000022565	Plec	20	123.949	0.0114147	0.288588
593	ENSMUSG00000003062	Stard3nl	1	5.86071	0.0115635	0.290743
594	ENSMUSG00000000552	Zfp385a	1	5.41466	0.0115307	0.290743
595	ENSMUSG00000011257	Pabpc4	6	32.8536	0.0115655	0.290743
596	ENSMUSG00000027993	Trim2	10	35.1608	0.0115777	0.290743
597	ENSMUSG00000022389	Tef	9	37.445	0.0117314	0.293128
598	ENSMUSG00000021144	Mta1	5	25.1438	0.0117127	0.293128
599	ENSMUSG00000073647	Gm10557	1	5.36082	0.0117294	0.293128
600	ENSMUSG00000005370	Msh6	1	6.71641	0.0117573	0.293286
601	ENSMUSG00000041889	Shisa4	3	18.4698	0.0118022	0.293916
602	ENSMUSG00000043067	Dpy19l1	6	25.9618	0.011857	0.29479
603	ENSMUSG00000041417	Pik3r1	5	22.1025	0.0118969	0.295291
604	ENSMUSG00000021866	Anxa11	4	20.4378	0.0119952	0.297239
605	ENSMUSG00000049327	Kmt5a	8	27.3355	0.0120583	0.298309
606	ENSMUSG00000056612	Ppp1r14b	1	8.61875	0.0121601	0.30033
607	ENSMUSG00000035202	Lars2	1	8.60692	0.0121809	0.30035
608	ENSMUSG00000031538	Plat	1	7.1868	0.012291	0.302067
609	ENSMUSG00000032412	Atp1b3	3	14.2979	0.0122796	0.302067
610	ENSMUSG00000037151	Lrrc20	1	6.98994	0.012394	0.303603
611	ENSMUSG00000090958	Lrrc32	1	4.51835	0.0123819	0.303603
612	ENSMUSG00000034311	Kif4	1	5.66286	0.0124285	0.303949
613	ENSMUSG00000016552	Foxred2	4	14.1791	0.0125669	0.306834
614	ENSMUSG00000028518	Prkaa2	1	7.69227	0.012661	0.308147
615	ENSMUSG00000007682	Dio2	1	8.90775	0.0126619	0.308147
616	ENSMUSG00000038375	Trp53inp2	3	16.8498	0.0127022	0.308626
617	ENSMUSG00000025409	Mbd6	5	19.9152	0.0127692	0.309733
618	ENSMUSG00000056643	Chst13	1	5.1476	0.0127891	0.309733
619	ENSMUSG00000029009	Mthfr	6	23.9076	0.0128249	0.309833
620	ENSMUSG00000034163	Zfc3h1	4	18.3772	0.0128347	0.309833
621	ENSMUSG00000022178	Ajuba	1	7.19467	0.0128783	0.309886
622	ENSMUSG00000051853	Arf3	2	9.95985	0.0128702	0.309886
623	ENSMUSG00000027215	Cd82	9	40.5388	0.0130733	0.311773
624	ENSMUSG00000110344	Gm45716	1	4.04333	0.0130139	0.311773
625	ENSMUSG00000032495	Lrrc2	1	6.21458	0.0130508	0.311773
626	ENSMUSG00000022193	Psmb5	1	8.00705	0.0130151	0.311773
627	ENSMUSG00000025650	Col7a1	2	8.14189	0.0130483	0.311773
628	ENSMUSG00000031957	Ctrb1	1	6.61614	0.0130817	0.311773
629	ENSMUSG00000050271	Prag1	3	13.988	0.0131091	0.311851
630	ENSMUSG00000001750	Tcirg1	10	40.3097	0.0131266	0.311851
631	ENSMUSG00000031320	Rps4x	3	17.0898	0.0132214	0.313605
632	ENSMUSG00000035284	Vps13c	1	8.43526	0.0134623	0.31831
633	ENSMUSG00000028691	Prdx1	6	33.6727	0.0134441	0.31831
634	ENSMUSG00000007476	Lrrc8a	2	11.5489	0.0135658	0.318514
635	ENSMUSG00000030654	Arl6ip1	1	6.75592	0.0135626	0.318514
636	ENSMUSG00000006517	Mvd	1	6.83524	0.0135322	0.318514
637	ENSMUSG00000063506	Arhgap22	6	25.6316	0.0135077	0.318514
638	ENSMUSG00000023959	Clic5	1	6.46108	0.0135773	0.318514
639	ENSMUSG00000051695	Pcbp1	1	8.65714	0.013682	0.318805
640	ENSMUSG00000090659	Zfp493	2	4.69524	0.0136504	0.318805
641	ENSMUSG00000042682	Selenok	2	9.93485	0.0136962	0.318805
642	ENSMUSG00000027227	Sord	1	6.66782	0.0136849	0.318805
643	ENSMUSG00000012889	Podnl1	2	11.0561	0.0136551	0.318805
644	ENSMUSG00000066036	Ubr4	10	41.9383	0.0137316	0.319132
645	ENSMUSG00000000826	Dnajc5	6	30.0987	0.0139625	0.322891
646	ENSMUSG00000020171	Yeats4	1	6.4787	0.0139512	0.322891
647	ENSMUSG00000045273	Cenph	2	6.74576	0.0140012	0.322891
648	ENSMUSG00000040189	Ccdc114	1	3.30313	0.0139441	0.322891
649	ENSMUSG00000101316	Gm12663	1	4.35247	0.013991	0.322891
650	ENSMUSG00000042605	Atxn2	13	53.2785	0.01405	0.323518
651	ENSMUSG00000095687	Rnaset2a	1	7.44079	0.0141912	0.325267
652	ENSMUSG00000034377	Tulp4	12	61.902	0.0141847	0.325267
653	ENSMUSG00000044337	Ackr3	2	9.71306	0.0141797	0.325267
654	ENSMUSG00000031504	Rab20	1	3.7378	0.0142274	0.325599
655	ENSMUSG00000038302	Afg1l	3	10.5636	0.0144316	0.329328
656	ENSMUSG00000022300	Dcaf13	1	7.33016	0.0144344	0.329328
657	ENSMUSG00000081752	Sms-ps	1	6.68736	0.0144564	0.329328
658	ENSMUSG00000067818	Myl9	2	9.54465	0.0145066	0.329469
659	ENSMUSG00000001098	Kctd10	5	21.6931	0.0144927	0.329469
660	ENSMUSG00000058385	Hist1h2bg	1	6.38785	0.0145673	0.329847
661	ENSMUSG00000054702	Ap1s3	1	5.91915	0.0145506	0.329847
662	ENSMUSG00000047412	Zbtb44	2	12.0971	0.0146129	0.330378
663	ENSMUSG00000030726	Pold3	5	16.4214	0.0146349	0.330378
664	ENSMUSG00000057193	Slc44a2	1	9.11587	0.0146764	0.330815
665	ENSMUSG00000052812	Atad2b	1	7.13304	0.0147193	0.331284
666	ENSMUSG00000032612	Usp4	10	41.8711	0.0147741	0.332019
667	ENSMUSG00000026223	Itm2c	2	10.0099	0.0148183	0.332513
668	ENSMUSG00000036309	Skp1a	6	26.1616	0.0148434	0.332578
669	ENSMUSG00000022517	Mgrn1	2	13.7901	0.0149289	0.333993
670	ENSMUSG00000057177	Gsk3a	1	7.26431	0.015015	0.335417
671	ENSMUSG00000007458	M6pr	3	14.8668	0.0150631	0.335989
672	ENSMUSG00000029720	Gm20605	1	5.23635	0.0151289	0.336273
673	ENSMUSG00000002968	Med25	2	9.87693	0.0151656	0.336273
674	ENSMUSG00000074457	S100a16	4	14.9169	0.015101	0.336273
675	ENSMUSG00000014426	Map3k4	1	7.55504	0.015163	0.336273
676	ENSMUSG00000025153	Fasn	3	14.7405	0.0153107	0.336498
677	ENSMUSG00000022673	Mcm4	1	6.50237	0.0152703	0.336498
678	ENSMUSG00000030259	Rassf8	4	11.9128	0.015297	0.336498
679	ENSMUSG00000038264	Sema7a	1	6.65082	0.015286	0.336498
680	ENSMUSG00000039285	Azi2	9	39.205	0.015238	0.336498
681	ENSMUSG00000029377	Ereg	1	4.8917	0.0152412	0.336498
682	ENSMUSG00000076617	Ighm	2	11.5302	0.0154929	0.339506
683	ENSMUSG00000040225	Prrc2c	13	68.7546	0.015476	0.339506
684	ENSMUSG00000028194	Ddah1	2	10.7013	0.0155177	0.339552
685	ENSMUSG00000000278	Scpep1	1	7.80138	0.0156948	0.342926
686	ENSMUSG00000038181	Chpf2	2	12.348	0.0157202	0.342981
687	ENSMUSG00000032737	Inppl1	4	30.0829	0.015764	0.343435
688	ENSMUSG00000022817	Itgb5	5	21.5461	0.0157999	0.343718
689	ENSMUSG00000019960	Dusp6	1	6.49523	0.0159285	0.346012
690	ENSMUSG00000010021	Kif19a	2	4.90331	0.0159655	0.346312
691	ENSMUSG00000022656	Nectin3	5	18.325	0.015993	0.346406
692	ENSMUSG00000014769	Psmb1	1	8.47118	0.016115	0.347692
693	ENSMUSG00000038188	Scarf1	1	0.987921	0.016122	0.347692
694	ENSMUSG00000054452	Aes	1	9.17618	0.0161155	0.347692
695	ENSMUSG00000027605	Acss2	5	20.6592	0.0161893	0.34864
696	ENSMUSG00000032507	Fbxl2	5	23.6374	0.016267	0.34981
697	ENSMUSG00000041712	Ubr7	1	7.02589	0.0163674	0.350294
698	ENSMUSG00000039497	Dse	1	7.1745	0.0163674	0.350294
699	ENSMUSG00000021103	Mnat1	3	18.125	0.0163336	0.350294
700	ENSMUSG00000001761	Smo	1	7.27713	0.0163831	0.350294
701	ENSMUSG00000005968	Tuft1	1	6.00649	0.0164293	0.35078
702	ENSMUSG00000030978	Rrm1	1	8.06408	0.0165022	0.351836
703	ENSMUSG00000047945	Marcksl1	1	6.32267	0.0166371	0.353838
704	ENSMUSG00000023473	Celsr3	2	6.72699	0.0166434	0.353838
705	ENSMUSG00000079429	Mroh2a	3	9.21527	0.0167503	0.355605
706	ENSMUSG00000095041	AC149090.1	2	14.6217	0.0168463	0.357137
707	ENSMUSG00000025809	Itgb1	4	25.673	0.0170227	0.358914
708	ENSMUSG00000029484	Anxa3	1	8.17294	0.0170335	0.358914
709	ENSMUSG00000048521	Cxcr6	1	2.9112	0.0169866	0.358914
710	ENSMUSG00000030189	Ybx3	2	17.9496	0.01705	0.358914
711	ENSMUSG00000055172	C1ra	1	5.14492	0.0170152	0.358914
712	ENSMUSG00000028517	Plpp3	1	7.1482	0.0171625	0.359343
713	ENSMUSG00000040111	Gramd1b	6	24.9697	0.0171186	0.359343
714	ENSMUSG00000034839	Larp6	1	4.7478	0.0171401	0.359343
715	ENSMUSG00000025610	Map3k7cl	1	5.23637	0.0171825	0.359343
716	ENSMUSG00000005124	Wisp1	4	20.9142	0.0171905	0.359343
717	ENSMUSG00000020919	Stat5b	3	17.3853	0.0173294	0.361742
718	ENSMUSG00000020719	Ddx5	6	39.2475	0.0173809	0.362312
719	ENSMUSG00000024529	Lox	2	17.0236	0.0175445	0.363761
720	ENSMUSG00000000168	Dlat	6	25.5447	0.0175564	0.363761
721	ENSMUSG00000027833	Shox2	4	16.3569	0.0175106	0.363761
722	ENSMUSG00000020232	Hmg20b	9	31.6858	0.0174952	0.363761
723	ENSMUSG00000053565	Eif3k	1	7.28696	0.0175962	0.363761
724	ENSMUSG00000033382	Trappc8	1	5.3348	0.0175887	0.363761
725	ENSMUSG00000032458	Copb2	4	18.1026	0.0176633	0.364142
726	ENSMUSG00000057134	Ado	1	7.59532	0.0176585	0.364142
727	ENSMUSG00000053560	Ier2	1	7.08697	0.01773	0.364214
728	ENSMUSG00000024140	Epas1	1	4.21379	0.0177398	0.364214
729	ENSMUSG00000037253	Mex3c	1	7.39882	0.0177128	0.364214
730	ENSMUSG00000034621	Gpatch8	6	25.2824	0.0177897	0.364737
731	ENSMUSG00000007097	Atp1a2	4	27.0475	0.0178868	0.366227
732	ENSMUSG00000001707	Eef1e1	1	6.69326	0.017932	0.366651
733	ENSMUSG00000041695	Kcnj2	1	7.59077	0.0182212	0.368439
734	ENSMUSG00000005628	Tmod4	3	5.19548	0.0180975	0.368439
735	ENSMUSG00000047632	Fgfbp3	1	3.11779	0.0180871	0.368439
736	ENSMUSG00000023075	Akirin1	3	15.0485	0.0181927	0.368439
737	ENSMUSG00000034832	Tet3	3	17.1038	0.0182656	0.368439
738	ENSMUSG00000068749	Psma5	2	10.3809	0.0182246	0.368439
739	ENSMUSG00000035683	Melk	1	4.90096	0.0182603	0.368439
740	ENSMUSG00000024501	Dpysl3	5	23.954	0.0181998	0.368439
741	ENSMUSG00000024972	Lgals12	3	6.04742	0.0182471	0.368439
742	ENSMUSG00000047187	Rab2a	1	8.47119	0.0180865	0.368439
743	ENSMUSG00000038195	Rilp	2	6.80942	0.0183171	0.368484
744	ENSMUSG00000032058	Ppp2r1b	7	17.3815	0.0183103	0.368484
745	ENSMUSG00000037072	Selenof	4	24.9821	0.0183674	0.369001
746	ENSMUSG00000030051	Aplf	2	10.2193	0.0184041	0.369242
747	ENSMUSG00000044770	Scml4	5	24.3017	0.0184967	0.370602
748	ENSMUSG00000022485	Hoxc5	2	7.22103	0.0186466	0.371904
749	ENSMUSG00000030319	Cand2	1	8.22597	0.018661	0.371904
750	ENSMUSG00000027006	Dnajc10	5	19.4084	0.0185952	0.371904
751	ENSMUSG00000073867	AA474408	1	7.19944	0.0186217	0.371904
752	ENSMUSG00000043518	Rai2	2	3.6529	0.0187216	0.372614
753	ENSMUSG00000028760	Eif4g3	10	41.3506	0.0187577	0.372836
754	ENSMUSG00000005125	Ndrg1	5	21.0052	0.0188383	0.373943
755	ENSMUSG00000033629	Hacd3	1	7.14599	0.0189135	0.374443
756	ENSMUSG00000034957	Cebpa	1	5.78492	0.0189038	0.374443
757	ENSMUSG00000018001	Cyth3	5	19.6907	0.0189447	0.374564
758	ENSMUSG00000051319	Mtln	1	5.91361	0.0190827	0.37554
759	ENSMUSG00000032860	P2ry2	2	10.0057	0.0190944	0.37554
760	ENSMUSG00000031530	Dusp4	1	6.62186	0.0190409	0.37554
761	ENSMUSG00000049305	Ccdc71	3	14.269	0.0190695	0.37554
762	ENSMUSG00000028864	Hgf	1	5.14884	0.0191535	0.376208
763	ENSMUSG00000035606	Ky	1	2.98116	0.0192247	0.377112
764	ENSMUSG00000048154	Kmt2d	3	16.8768	0.0192958	0.377468
765	ENSMUSG00000004885	Crabp2	1	6.14008	0.0193438	0.377468
766	ENSMUSG00000037104	Socs5	1	7.69237	0.0193358	0.377468
767	ENSMUSG00000060600	Eno3	7	38.6103	0.0193385	0.377468
768	ENSMUSG00000015575	Atp6v0e	2	12.4154	0.0197203	0.380578
769	ENSMUSG00000024978	Gpam	1	7.5114	0.0195702	0.380578
770	ENSMUSG00000087370	Tmem170b	1	7.2285	0.0197644	0.380578
771	ENSMUSG00000040078	Ptges3-ps	1	6.47161	0.0199036	0.380578
772	ENSMUSG00000023008	Fmnl3	4	19.3368	0.0198709	0.380578
773	ENSMUSG00000017466	Timp2	2	17.2886	0.0197493	0.380578
774	ENSMUSG00000078851	Hist3h2a	1	6.2761	0.0197616	0.380578
775	ENSMUSG00000025321	Itgb8	3	14.861	0.0197211	0.380578
776	ENSMUSG00000036777	Anln	1	7.11752	0.0199018	0.380578
777	ENSMUSG00000039959	Hip1	1	9.0402	0.0199109	0.380578
778	ENSMUSG00000019997	Ctgf	2	12.424	0.0196565	0.380578
779	ENSMUSG00000028885	Smpdl3b	1	5.54528	0.0198543	0.380578
780	ENSMUSG00000018286	Psmb6	4	20.0456	0.0195445	0.380578
781	ENSMUSG00000035274	Tpbg	3	15.695	0.0199354	0.380578
782	ENSMUSG00000026571	Dcaf6	5	27.6163	0.019725	0.380578
783	ENSMUSG00000032846	Zswim6	1	6.89166	0.0198897	0.380578
784	ENSMUSG00000060073	Psma3	9	44.9672	0.0196716	0.380578
785	ENSMUSG00000029467	Atp2a2	3	27.1708	0.0200576	0.382424
786	ENSMUSG00000074406	Zfp628	1	5.59472	0.020166	0.384
787	ENSMUSG00000030744	Rps3	3	18.986	0.0202256	0.384647
788	ENSMUSG00000034110	Kctd7	2	8.49844	0.020292	0.385419
789	ENSMUSG00000073481	2019-03-02	8	36.9534	0.0203195	0.385453
790	ENSMUSG00000029823	Luc7l2	12	60.956	0.0204951	0.388292
791	ENSMUSG00000003131	Pafah1b2	1	8.20826	0.0206666	0.390257
792	ENSMUSG00000079111	Kdelr2	1	8.04944	0.0206771	0.390257
793	ENSMUSG00000049728	Zfp668	5	17.5109	0.0206761	0.390257
794	ENSMUSG00000024260	Sap130	2	11.7244	0.0207138	0.390457
795	ENSMUSG00000039405	Prss23	1	8.60775	0.0207513	0.390672
796	ENSMUSG00000039218	Srrm2	9	41.5682	0.0207902	0.390913
797	ENSMUSG00000040354	Mars	5	25.7929	0.0208643	0.391436
798	ENSMUSG00000105827	Hist2h2bb	1	6.23394	0.0208703	0.391436
799	ENSMUSG00000055044	Pdlim1	5	28.4214	0.0210297	0.393931
800	ENSMUSG00000035772	Mrps2	3	14.1347	0.0210685	0.394165
801	ENSMUSG00000026914	Psmd14	8	29.447	0.0212693	0.394736
802	ENSMUSG00000038970	Lmtk2	1	7.53015	0.0211501	0.394736
803	ENSMUSG00000042745	Id1	2	10.0734	0.0212836	0.394736
804	ENSMUSG00000039474	Wfs1	2	10.6749	0.0211943	0.394736
805	ENSMUSG00000023156	Rpp14	2	10.9386	0.0211639	0.394736
806	ENSMUSG00000070808	Bicra	1	5.45293	0.0212818	0.394736
807	ENSMUSG00000024063	Lbh	2	9.6034	0.0212807	0.394736
808	ENSMUSG00000051343	Rab11fip5	1	7.65553	0.0213508	0.395138
809	ENSMUSG00000049303	Syt12	2	9.55803	0.0213581	0.395138
810	ENSMUSG00000028106	Rprd2	1	7.79192	0.0213991	0.395409
811	ENSMUSG00000004415	Col26a1	2	6.34282	0.0214523	0.395441
812	ENSMUSG00000057738	Sptan1	13	67.1633	0.0214537	0.395441
813	ENSMUSG00000021485	Mxd3	2	5.2435	0.0215144	0.396071
814	ENSMUSG00000041840	Haus1	1	5.28703	0.021588	0.396826
815	ENSMUSG00000067219	Nipal1	1	3.64083	0.0216579	0.396826
816	ENSMUSG00000021474	Sfxn1	1	5.76735	0.0216136	0.396826
817	ENSMUSG00000061689	Dlgap4	8	41.5472	0.0216614	0.396826
818	ENSMUSG00000026255	Efhd1	2	10.0363	0.0218115	0.399087
819	ENSMUSG00000026437	Cdk18	4	16.5442	0.0218522	0.399344
820	ENSMUSG00000040124	Gorab	3	13.5332	0.0219474	0.400593
821	ENSMUSG00000062210	Tnfaip8	4	11.5267	0.0219962	0.400995
822	ENSMUSG00000031879	Ciao2b	3	16.5632	0.0222511	0.404657
823	ENSMUSG00000022971	Ifnar2	3	12.205	0.0222303	0.404657
824	ENSMUSG00000003031	Cdkn1b	2	14.0671	0.0223072	0.405185
825	ENSMUSG00000060743	H3f3a	6	36.5343	0.0225264	0.407909
826	ENSMUSG00000019916	P4ha1	3	19.8506	0.022539	0.407909
827	ENSMUSG00000060594	Layn	1	5.10717	0.0225381	0.407909
828	ENSMUSG00000042390	Gatad2b	1	7.1913	0.0226096	0.408693
829	ENSMUSG00000073600	Prob1	1	6.10958	0.0227754	0.409426
830	ENSMUSG00000031616	Ednra	2	8.60348	0.0228202	0.409426
831	ENSMUSG00000037580	Gch1	1	4.72911	0.022891	0.409426
832	ENSMUSG00000055334	Snupn	1	5.52567	0.0227865	0.409426
833	ENSMUSG00000029708	Gcc1	2	9.18502	0.0226783	0.409426
834	ENSMUSG00000042293	Gm5617	1	3.48746	0.0228964	0.409426
835	ENSMUSG00000028719	Cmpk1	4	17.1603	0.0227622	0.409426
836	ENSMUSG00000033065	Pfkm	2	16.8332	0.0228146	0.409426
837	ENSMUSG00000096145	Vkorc1	1	5.36664	0.0228855	0.409426
838	ENSMUSG00000031642	Sh3rf1	1	7.44301	0.0229377	0.409677
839	ENSMUSG00000029004	Kmt2e	4	23.2272	0.0229735	0.409827
840	ENSMUSG00000034022	Cpsf1	1	7.63972	0.0231035	0.411655
841	ENSMUSG00000017716	Birc5	2	9.29111	0.0232273	0.413368
842	ENSMUSG00000040146	Rgl3	1	5.57193	0.0233205	0.413552
843	ENSMUSG00000054509	Parp4	2	8.2021	0.0233098	0.413552
844	ENSMUSG00000032932	Hspa13	3	16.0967	0.0232764	0.413552
845	ENSMUSG00000034795	Ccdc122	4	12.5645	0.0233583	0.413733
846	ENSMUSG00000095362	Gm14325	3	10.9569	0.0234109	0.414077
847	ENSMUSG00000028218	Fam92a	6	20.2146	0.0234331	0.414077
848	ENSMUSG00000055723	Rras2	1	8.09425	0.0235953	0.415961
849	ENSMUSG00000062694	Cav3	1	7.8157	0.0235721	0.415961
850	ENSMUSG00000006304	Arpc2	3	19.1834	0.0236417	0.416288
851	ENSMUSG00000029552	Tes	3	12.433	0.0238145	0.418839
852	ENSMUSG00000020009	Ifngr1	4	13.8125	0.0238728	0.41937
853	ENSMUSG00000053317	Sec61b	2	8.63171	0.0239385	0.420032
854	ENSMUSG00000026374	Tsn	5	28.5475	0.0239836	0.420331
855	ENSMUSG00000036863	Syde2	1	5.61411	0.0240913	0.421724
856	ENSMUSG00000021591	Glrx	1	6.1652	0.0241871	0.422908
857	ENSMUSG00000070044	Fam149a	2	9.6745	0.0243614	0.424269
858	ENSMUSG00000026135	Zfp142	7	25.4078	0.0243764	0.424269
859	ENSMUSG00000022185	Acin1	22	88.9638	0.0243945	0.424269
860	ENSMUSG00000038622	Med30	1	6.77965	0.0244067	0.424269
861	ENSMUSG00000034601	2700049A03Rik	2	11.1152	0.0243139	0.424269
862	ENSMUSG00000037833	Sh2d4b	2	7.00443	0.0247614	0.429437
863	ENSMUSG00000027204	Fbn1	3	20.5309	0.0247386	0.429437
864	ENSMUSG00000053333	Dis3l2	6	25.5897	0.0249154	0.430662
865	ENSMUSG00000031513	Leprotl1	1	7.47169	0.024872	0.430662
866	ENSMUSG00000029478	Ncor2	12	60.6839	0.0249184	0.430662
867	ENSMUSG00000021140	Pcnx	1	8.17501	0.0251183	0.432692
868	ENSMUSG00000028044	Cks1b	1	5.54141	0.0251515	0.432692
869	ENSMUSG00000046330	Rpl37a	1	9.0811	0.0251016	0.432692
870	ENSMUSG00000033530	Ttc7b	1	7.09595	0.0251368	0.432692
871	ENSMUSG00000047591	Mafa	1	6.76391	0.0252068	0.433147
872	ENSMUSG00000041734	Kirrel	3	17.3112	0.0252455	0.433313
873	ENSMUSG00000027447	Cst3	2	11.724	0.0252852	0.433497
874	ENSMUSG00000071856	Mcc	1	6.12583	0.0253369	0.433887
875	ENSMUSG00000026207	Speg	13	41.3046	0.0253973	0.433928
876	ENSMUSG00000021514	Zfp369	4	20.8008	0.0253915	0.433928
877	ENSMUSG00000035877	Zhx3	5	27.9723	0.0254434	0.434056
878	ENSMUSG00000020088	Sar1a	1	8.86049	0.0254706	0.434056
879	ENSMUSG00000043131	Mob1a	4	15.3128	0.0254918	0.434056
880	ENSMUSG00000029621	Arpc1a	4	18.2971	0.0256424	0.436125
881	ENSMUSG00000029714	Gigyf1	1	6.74208	0.025741	0.437305
882	ENSMUSG00000025939	Ube2w	6	23.8642	0.0257859	0.437571
883	ENSMUSG00000043998	Mgat2	1	7.31588	0.0259468	0.438822
884	ENSMUSG00000032290	Ptpn9	1	7.1784	0.0259476	0.438822
885	ENSMUSG00000008136	Fhl2	1	6.63593	0.0259163	0.438822
886	ENSMUSG00000031302	Nlgn3	1	1.80006	0.0260643	0.439022
887	ENSMUSG00000029439	Sfswap	1	6.86096	0.0260621	0.439022
888	ENSMUSG00000047793	Sned1	5	14.6785	0.0260767	0.439022
889	ENSMUSG00000004798	Ulk2	3	15.8035	0.0260423	0.439022
890	ENSMUSG00000044469	Tnfaip8l1	1	3.37177	0.0262506	0.441452
891	ENSMUSG00000035765	Dym	1	6.99804	0.0263223	0.442161
892	ENSMUSG00000037894	H2afz	5	16.7432	0.0263654	0.442173
893	ENSMUSG00000026251	Chrnd	3	21.8045	0.0263821	0.442173
894	ENSMUSG00000039067	Psmd7	1	8.15678	0.0265261	0.44409
895	ENSMUSG00000028234	Rps20	3	21.2908	0.0266152	0.445084
896	ENSMUSG00000020427	Igfbp3	1	5.17511	0.0266648	0.445415
897	ENSMUSG00000028463	Car9	1	5.35961	0.0268281	0.447644
898	ENSMUSG00000026933	Camsap1	9	35.3044	0.0268984	0.448317
899	ENSMUSG00000050295	Foxc1	1	6.06612	0.0269803	0.449181
900	ENSMUSG00000037239	Spred3	2	9.20403	0.0270264	0.449344
901	ENSMUSG00000002076	Hsf2bp	3	12.1935	0.0270501	0.449344
902	ENSMUSG00000037266	Rsrp1	6	32.3578	0.0271548	0.449474
903	ENSMUSG00000013076	Amotl1	5	26.2411	0.0271556	0.449474
904	ENSMUSG00000004748	Mtfp1	1	5.31181	0.0271781	0.449474
905	ENSMUSG00000047248	C2cd3	7	21.7423	0.0271663	0.449474
906	ENSMUSG00000002289	Angptl4	2	9.17103	0.0273513	0.45184
907	ENSMUSG00000002496	Tsc2	1	7.99096	0.0276758	0.456193
908	ENSMUSG00000039646	Vasn	2	8.76354	0.0276731	0.456193
909	ENSMUSG00000074971	Fibin	1	5.41432	0.0278301	0.457226
910	ENSMUSG00000034394	Lif	3	12.9495	0.0278249	0.457226
911	ENSMUSG00000025195	Dnmbp	1	6.37967	0.0277795	0.457226
912	ENSMUSG00000023068	Nus1	1	7.51417	0.0279673	0.458977
913	ENSMUSG00000022400	Rbx1	1	7.99981	0.0282026	0.462331
914	ENSMUSG00000022246	Rai14	2	12.4996	0.028312	0.463616
915	ENSMUSG00000029432	Nipsnap2	4	17.2233	0.0283589	0.463877
916	ENSMUSG00000038267	Slc22a23	3	13.6889	0.0284811	0.465074
917	ENSMUSG00000013275	Slc41a1	1	6.89573	0.0284942	0.465074
918	ENSMUSG00000025279	Dnase1l3	1	4.94987	0.0285955	0.466218
919	ENSMUSG00000001156	Mxd1	1	7.23942	0.0286734	0.46698
920	ENSMUSG00000028081	Rps3a1	1	8.21893	0.0288006	0.468542
921	ENSMUSG00000046865	Fbl	1	6.42162	0.028858	0.468966
922	ENSMUSG00000028273	Pdlim5	5	32.032	0.0291234	0.472766
923	ENSMUSG00000042686	Jph1	2	11.2255	0.0291672	0.472964
924	ENSMUSG00000038403	Hfe2	1	8.97025	0.0292056	0.473073
925	ENSMUSG00000026365	Cfh	5	19.0373	0.0293822	0.474394
926	ENSMUSG00000055053	Nfic	4	27.4162	0.0293538	0.474394
927	ENSMUSG00000002365	Snx9	1	7.77643	0.0293202	0.474394
928	ENSMUSG00000039428	Tmem135	3	11.5463	0.0295239	0.475217
929	ENSMUSG00000021027	Ralgapa1	2	10.8653	0.0294755	0.475217
930	ENSMUSG00000032491	Nradd	1	6.46463	0.0295284	0.475217
931	ENSMUSG00000023175	Bsg	5	22.5946	0.0296023	0.475894
932	ENSMUSG00000055943	Emc7	1	8.04127	0.0296913	0.47653
933	ENSMUSG00000036882	Arhgap33	1	3.70998	0.0297055	0.47653
934	ENSMUSG00000008604	Ubqln4	3	15.0825	0.0299079	0.478985
935	ENSMUSG00000048373	Fgfbp1	1	6.65545	0.0299225	0.478985
936	ENSMUSG00000020676	Ccl11	1	4.70054	0.0300808	0.479977
937	ENSMUSG00000039542	Ncam1	6	42.9935	0.0300502	0.479977
938	ENSMUSG00000028378	Ptgr1	1	6.46026	0.0300513	0.479977
939	ENSMUSG00000093930	Hmgcs1	1	9.46686	0.0301817	0.481075
940	ENSMUSG00000027978	Prss12	1	2.94599	0.0303345	0.482915
941	ENSMUSG00000010461	Eya4	2	13.88	0.0303616	0.482915
942	ENSMUSG00000032281	Acsbg1	1	4.04702	0.030422	0.48336
943	ENSMUSG00000028249	Sdcbp	7	31.3213	0.0305333	0.483999
944	ENSMUSG00000037503	Fam168b	4	21.0601	0.0305201	0.483999
945	ENSMUSG00000056692	D17Wsu92e	3	18.7536	0.0305592	0.483999
946	ENSMUSG00000018547	Pip4k2b	2	12.249	0.0306884	0.485532
947	ENSMUSG00000101906	Mrgprc2-ps	1	5.48881	0.0308446	0.487488
948	ENSMUSG00000026807	Ak8	1	2.91691	0.0309026	0.487889
949	ENSMUSG00000032401	Lctl	2	6.41977	0.0311133	0.490699
950	ENSMUSG00000028737	Aldh4a1	3	10.3522	0.031304	0.491559
951	ENSMUSG00000032024	Clmp	1	5.2257	0.0312137	0.491559
952	ENSMUSG00000032637	Atxn2l	4	23.4692	0.0312558	0.491559
953	ENSMUSG00000071176	Arhgef10	6	27.0017	0.0313321	0.491559
954	ENSMUSG00000024097	Srsf7	1	7.33077	0.0313013	0.491559
955	ENSMUSG00000025241	Fyco1	4	23.3187	0.0315078	0.493281
956	ENSMUSG00000021113	Snapc1	1	5.59321	0.031505	0.493281
957	ENSMUSG00000050069	Grem2	1	2.91882	0.0316412	0.494853
958	ENSMUSG00000009097	Tbx1	1	5.90988	0.0316913	0.495119
959	ENSMUSG00000021395	Spin1	1	8.19195	0.031812	0.496486
960	ENSMUSG00000068227	Il2rb	1	4.16707	0.0320979	0.497318
961	ENSMUSG00000041161	Otud3	1	5.86981	0.0320388	0.497318
962	ENSMUSG00000032741	Tpcn1	1	8.34784	0.0320803	0.497318
963	ENSMUSG00000025355	Mmp19	1	5.93556	0.032022	0.497318
964	ENSMUSG00000038415	Foxq1	1	5.45618	0.0319589	0.497318
965	ENSMUSG00000051726	Kcnf1	1	5.72593	0.0319685	0.497318
966	ENSMUSG00000028926	Cdk14	9	32.8245	0.0320583	0.497318
967	ENSMUSG00000092558	Med20	4	18.3913	0.0326167	0.501205
968	ENSMUSG00000038295	Atg9b	2	6.43025	0.032611	0.501205
969	ENSMUSG00000034258	Flvcr2	1	4.55548	0.0323997	0.501205
970	ENSMUSG00000072872	Rybp	1	6.93281	0.0325135	0.501205
971	ENSMUSG00000022108	Itm2b	1	9.32316	0.0325362	0.501205
972	ENSMUSG00000040133	Gpr176	1	4.67899	0.0325638	0.501205
973	ENSMUSG00000116953	9030025P20Rik	1	5.78996	0.0325258	0.501205
974	ENSMUSG00000020467	Efemp1	1	3.46499	0.0325963	0.501205
975	ENSMUSG00000049907	Rasl11b	1	4.14436	0.0327751	0.503123
976	ENSMUSG00000056328	Myh1	3	26.2642	0.0328841	0.504236
977	ENSMUSG00000073910	Mob3b	1	4.42762	0.032915	0.504236
978	ENSMUSG00000024892	Pcx	2	8.71502	0.0329903	0.504873
979	ENSMUSG00000037326	Capn15	1	5.49452	0.0330393	0.505106
980	ENSMUSG00000032267	Usp28	1	8.17853	0.03327	0.508115
981	ENSMUSG00000016024	Lbp	3	9.2474	0.0334066	0.509681
982	ENSMUSG00000045822	Zswim3	1	5.07164	0.0335111	0.510234
983	ENSMUSG00000036580	Spg20	6	31.1519	0.0334923	0.510234
984	ENSMUSG00000003665	Has1	1	4.85993	0.0335523	0.510342
985	ENSMUSG00000042670	Immp1l	1	6.29969	0.033734	0.510513
986	ENSMUSG00000093674	Rpl41	6	36.3741	0.0337265	0.510513
987	ENSMUSG00000024056	Ndc80	1	5.17719	0.0336339	0.510513
988	ENSMUSG00000031605	Klhl2	1	6.84188	0.0336883	0.510513
989	ENSMUSG00000019923	Zwint	5	24.7744	0.0336813	0.510513
990	ENSMUSG00000036968	Cnpy4	2	7.46105	0.0338222	0.51133
991	ENSMUSG00000024379	Tslp	1	3.84434	0.0339058	0.512076
992	ENSMUSG00000018474	Chd3	7	34.9155	0.0340349	0.513508
993	ENSMUSG00000033940	Brk1	1	7.57649	0.0341119	0.513927
994	ENSMUSG00000032656	2019-03-03	3	12.5418	0.0341313	0.513927
995	ENSMUSG00000093989	Rnasek	2	9.80752	0.0343881	0.517273
996	ENSMUSG00000036591	Arhgap21	15	61.2037	0.034505	0.51799
997	ENSMUSG00000021218	Gdi2	1	9.06455	0.0345006	0.51799
998	ENSMUSG00000071637	Cebpd	1	6.00233	0.0346032	0.518764
999	ENSMUSG00000097239	Gm27029	1	4.31022	0.0346259	0.518764
1000	ENSMUSG00000058897	Col25a1	4	18.787	0.0348889	0.519096
1001	ENSMUSG00000025381	Cnpy2	1	6.97702	0.0348723	0.519096
1002	ENSMUSG00000025077	Dclre1a	4	16.7323	0.0347839	0.519096
1003	ENSMUSG00000026525	Opn3	1	5.48264	0.0348908	0.519096
1004	ENSMUSG00000048000	Gigyf2	19	67.4193	0.0347063	0.519096
1005	ENSMUSG00000028495	Rps6	4	21.9927	0.0347867	0.519096
1006	ENSMUSG00000095217	Hist1h2bn	1	4.5727	0.0348827	0.519096
1007	ENSMUSG00000041891	Lman1	5	21.9299	0.0349411	0.519329
1008	ENSMUSG00000056602	Fry	1	6.91787	0.0350349	0.51969
1009	ENSMUSG00000043913	Ccdc60	2	5.57712	0.0350329	0.51969
1010	ENSMUSG00000034940	Synrg	4	22.4506	0.0351602	0.520002
1011	ENSMUSG00000025920	Stau2	10	37.4078	0.035157	0.520002
1012	ENSMUSG00000041084	Ostc	1	7.39339	0.035097	0.520002
1013	ENSMUSG00000089698	Gm2541	1	1.61401	0.0352554	0.52027
1014	ENSMUSG00000025261	Huwe1	21	91.7776	0.0352864	0.52027
1015	ENSMUSG00000023942	Slc29a1	18	74.2978	0.0353173	0.52027
1016	ENSMUSG00000038074	Fkbp14	2	7.4095	0.0352756	0.52027
1017	ENSMUSG00000032193	Ldlr	1	8.76196	0.0353962	0.52092
1018	ENSMUSG00000090673	Gm340	1	7.30408	0.0356479	0.521547
1019	ENSMUSG00000028822	Tmem50a	2	12.4062	0.0356203	0.521547
1020	ENSMUSG00000038485	Socs7	2	11.9633	0.0355629	0.521547
1021	ENSMUSG00000048118	Arid4a	4	15.1815	0.0356229	0.521547
1022	ENSMUSG00000040697	Dnajc16	2	9.3208	0.035552	0.521547
1023	ENSMUSG00000031740	Mmp2	1	8.18774	0.0355931	0.521547
1024	ENSMUSG00000042312	S100a13	1	6.14381	0.0357284	0.521704
1025	ENSMUSG00000018339	Gpx3	2	11.2393	0.0357128	0.521704
1026	ENSMUSG00000038615	Nfe2l1	9	47.5955	0.0359637	0.52448
1027	ENSMUSG00000006281	Tep1	1	7.51785	0.0359886	0.52448
1028	ENSMUSG00000030268	Bcat1	6	17.1095	0.0360425	0.524755
1029	ENSMUSG00000028945	Rheb	3	15.0761	0.0360885	0.524914
1030	ENSMUSG00000020978	Klhdc2	3	17.1841	0.0364117	0.524988
1031	ENSMUSG00000044147	Arf6	1	7.95246	0.0362424	0.524988
1032	ENSMUSG00000090066	1110002E22Rik	2	14.0269	0.0363479	0.524988
1033	ENSMUSG00000024072	Yipf4	1	7.5486	0.0364355	0.524988
1034	ENSMUSG00000052310	Slc39a1	1	8.22978	0.0362902	0.524988
1035	ENSMUSG00000022637	Cblb	1	7.38713	0.0364794	0.524988
1036	ENSMUSG00000058806	Col13a1	3	8.51723	0.0363091	0.524988
1037	ENSMUSG00000022365	Derl1	1	8.49236	0.0364579	0.524988
1038	ENSMUSG00000054619	Mettl7a1	1	6.43312	0.0363862	0.524988
1039	ENSMUSG00000055994	Nod2	3	10.3428	0.0363361	0.524988
1040	ENSMUSG00000028790	Khdrbs1	4	20.9678	0.036371	0.524988
1041	ENSMUSG00000040907	Atp1a3	2	7.08572	0.0365468	0.525453
1042	ENSMUSG00000006216	Clcnkb	1	1.47068	0.0366443	0.526349
1043	ENSMUSG00000098488	Pla2g4b	2	5.60548	0.0367271	0.527032
1044	ENSMUSG00000037926	Ssh2	7	32.8906	0.0368566	0.527975
1045	ENSMUSG00000025510	Cd151	3	20.6043	0.0368634	0.527975
1046	ENSMUSG00000095098	Ccdc85b	1	5.26126	0.0370102	0.528057
1047	ENSMUSG00000028347	Tmeff1	2	11.4693	0.0370012	0.528057
1048	ENSMUSG00000069769	Msi2	7	35.9771	0.0369977	0.528057
1049	ENSMUSG00000017057	Il13ra1	1	6.7939	0.0369168	0.528057
1050	ENSMUSG00000027080	Med19	2	7.8589	0.0371004	0.528277
1051	ENSMUSG00000062933	Gm10123	1	8.25064	0.0374191	0.528277
1052	ENSMUSG00000020181	Nav3	6	21.407	0.0374716	0.528277
1053	ENSMUSG00000049866	Arl4c	2	9.0649	0.0372206	0.528277
1054	ENSMUSG00000034902	Pip5k1c	5	19.0277	0.0372892	0.528277
1055	ENSMUSG00000030835	Nomo1	2	12.5488	0.037214	0.528277
1056	ENSMUSG00000093904	Tomm20	1	7.98261	0.0371827	0.528277
1057	ENSMUSG00000038884	A230050P20Rik	4	12.9921	0.0374373	0.528277
1058	ENSMUSG00000029500	Pgam5	3	17.1582	0.0374563	0.528277
1059	ENSMUSG00000074218	Cox7a1	1	5.66427	0.0374845	0.528277
1060	ENSMUSG00000004952	Rasa4	8	28.2315	0.0373519	0.528277
1061	ENSMUSG00000042625	Safb2	13	45.8662	0.0374845	0.528277
1062	ENSMUSG00000041859	Mcm3	2	7.58761	0.0371125	0.528277
1063	ENSMUSG00000058258	Idi1	4	18.7103	0.0375841	0.528685
1064	ENSMUSG00000005069	Pex5	7	30.245	0.0375552	0.528685
1065	ENSMUSG00000020653	Klf11	1	6.22626	0.0376245	0.528757
1066	ENSMUSG00000038014	Fam120a	1	9.24854	0.0376605	0.528767
1067	ENSMUSG00000098369	Gm2274	1	2.63864	0.0377329	0.529286
1068	ENSMUSG00000001910	Nacc1	1	8.44023	0.0382588	0.532326
1069	ENSMUSG00000029390	Tmed2	3	22.0793	0.0381679	0.532326
1070	ENSMUSG00000004891	Nes	3	26.3315	0.0380833	0.532326
1071	ENSMUSG00000024856	Cdk2ap2	4	16.7745	0.0382162	0.532326
1072	ENSMUSG00000049550	Clip1	10	49.6154	0.0382118	0.532326
1073	ENSMUSG00000026814	Eng	2	4.28669	0.0379892	0.532326
1074	ENSMUSG00000036879	Phkb	9	40.8047	0.0382046	0.532326
1075	ENSMUSG00000034714	Ttyh2	2	11.7911	0.0382697	0.532326
1076	ENSMUSG00000097485	Cdk2ap2	4	16.7745	0.0382162	0.532326
1077	ENSMUSG00000071708	Sms	5	25.6034	0.0384145	0.533572
1078	ENSMUSG00000032231	Anxa2	6	29.1642	0.0385092	0.533572
1079	ENSMUSG00000021752	Kctd6	2	9.86081	0.0385276	0.533572
1080	ENSMUSG00000039115	Itga9	2	6.97736	0.0385376	0.533572
1081	ENSMUSG00000061360	Phf5a	1	6.84186	0.038518	0.533572
1082	ENSMUSG00000079065	BC005561	1	6.59804	0.0386008	0.533953
1083	ENSMUSG00000023046	Igfbp6	1	7.11053	0.0387865	0.536028
1084	ENSMUSG00000030447	Cyfip1	8	35.9338	0.0389766	0.536673
1085	ENSMUSG00000015994	Fnta	1	7.81172	0.0388793	0.536673
1086	ENSMUSG00000020256	Aldh1l2	3	16.5846	0.038967	0.536673
1087	ENSMUSG00000055013	Agap1	4	26.7749	0.0389539	0.536673
1088	ENSMUSG00000091577	Gm6211	1	5.6691	0.0390381	0.537025
1089	ENSMUSG00000041355	Ssr2	3	13.1823	0.0392062	0.538842
1090	ENSMUSG00000055200	Sertad3	1	5.26041	0.0395239	0.54271
1091	ENSMUSG00000050552	Lamtor4	2	8.39141	0.0395807	0.542992
1092	ENSMUSG00000041578	Crx	1	3.65823	0.0396421	0.543336
1093	ENSMUSG00000000958	Slc7a7	1	3.84696	0.0396928	0.543468
1094	ENSMUSG00000040102	Klhl42	1	6.48541	0.0397243	0.543468
1095	ENSMUSG00000056429	Tgoln1	1	8.14789	0.039926	0.545638
1096	ENSMUSG00000017405	Nek8	6	17.6812	0.0399558	0.545638
1097	ENSMUSG00000058638	Zfp110	5	19.8235	0.0401491	0.547777
1098	ENSMUSG00000017132	Cyth1	6	19.0157	0.0402181	0.548219
1099	ENSMUSG00000053477	Tcf4	13	63.8305	0.0403379	0.548354
1100	ENSMUSG00000015305	Sash1	1	6.43242	0.0402729	0.548354
1101	ENSMUSG00000096010	Hist4h4	1	6.43559	0.0403065	0.548354
1102	ENSMUSG00000073375	Lrrc30	1	4.43891	0.0406659	0.551238
1103	ENSMUSG00000036781	Rps27l	4	19.5001	0.0406974	0.551238
1104	ENSMUSG00000021973	Micu2	1	8.0719	0.0406303	0.551238
1105	ENSMUSG00000008999	Bmp7	1	2.47483	0.0405906	0.551238
1106	ENSMUSG00000012114	Med15	2	12.7863	0.0408619	0.552965
1107	ENSMUSG00000020329	Polrmt	8	21.7325	0.0409755	0.554003
1108	ENSMUSG00000031207	Msn	3	20.2283	0.0411301	0.554589
1109	ENSMUSG00000031483	Erlin2	1	7.74341	0.0410594	0.554589
1110	ENSMUSG00000039179	Tekt5	1	6.19917	0.0411212	0.554589
1111	ENSMUSG00000014329	Bicc1	3	12.3895	0.0412335	0.554713
1112	ENSMUSG00000036940	Kdm1a	8	32.1368	0.0412174	0.554713
1113	ENSMUSG00000031450	Grk1	1	5.63893	0.0412505	0.554713
1114	ENSMUSG00000015652	Steap1	1	4.45698	0.0414518	0.556921
1115	ENSMUSG00000025283	Sat1	7	33.0124	0.0415314	0.55699
1116	ENSMUSG00000058569	Tmed9	1	8.03925	0.0415192	0.55699
1117	ENSMUSG00000032715	Trib3	1	5.2832	0.0416702	0.557352
1118	ENSMUSG00000051486	Pcdhb11	1	3.6248	0.0416242	0.557352
1119	ENSMUSG00000040943	Tet2	1	7.55218	0.0416657	0.557352
1120	ENSMUSG00000022863	Btg3	2	10.916	0.0417568	0.558013
1121	ENSMUSG00000049134	Nrap	5	30.9408	0.0418553	0.558331
1122	ENSMUSG00000034430	Zxdc	4	19.5464	0.0418429	0.558331
1123	ENSMUSG00000074578	Zfas1	5	23.6626	0.0418939	0.558349
1124	ENSMUSG00000037070	Rbmxl1	1	7.20919	0.0420915	0.559985
1125	ENSMUSG00000032511	Scn5a	4	25.8598	0.0420823	0.559985
1126	ENSMUSG00000067017	Gm3608	1	7.55619	0.0423237	0.560308
1127	ENSMUSG00000024498	Tcerg1	2	11.7912	0.0421804	0.560308
1128	ENSMUSG00000026482	Rgl1	5	19.4769	0.0423404	0.560308
1129	ENSMUSG00000038248	Sobp	2	9.37524	0.042284	0.560308
1130	ENSMUSG00000024603	Dctn4	1	7.94646	0.0422625	0.560308
1131	ENSMUSG00000035545	Leng8	8	29.3599	0.0423356	0.560308
1132	ENSMUSG00000004451	Ralb	2	11.5062	0.0425045	0.561983
1133	ENSMUSG00000019873	Reep3	1	7.77198	0.0425653	0.56229
1134	ENSMUSG00000002064	Sdf2	3	12.1256	0.0427138	0.563009
1135	ENSMUSG00000067071	Hes6	3	16.2817	0.0427325	0.563009
1136	ENSMUSG00000045165	AI467606	1	6.30223	0.0426721	0.563009
1137	ENSMUSG00000052763	Zfp212	2	8.90685	0.0428647	0.563758
1138	ENSMUSG00000068794	Col28a1	1	2.05495	0.0428638	0.563758
1139	ENSMUSG00000002963	Pnkp	5	15.872	0.0429229	0.564027
1140	ENSMUSG00000009214	Mymk	2	15.0918	0.0429826	0.564317
1141	ENSMUSG00000029718	Pcolce	7	27.8351	0.0430423	0.564605
1142	ENSMUSG00000034926	Dhcr24	1	8.33504	0.0430934	0.56478
1143	ENSMUSG00000008393	Carhsp1	1	8.04479	0.0432964	0.566944
1144	ENSMUSG00000034751	Mast4	15	63.1581	0.0434196	0.567271
1145	ENSMUSG00000042901	Aida	7	34.9013	0.0435065	0.567271
1146	ENSMUSG00000024151	Msh2	3	10.2311	0.043517	0.567271
1147	ENSMUSG00000070520	Nsmce3	1	6.59511	0.0435488	0.567271
1148	ENSMUSG00000062991	Nrg1	1	4.55343	0.04352	0.567271
1149	ENSMUSG00000039841	Zfp800	4	18.4922	0.0434798	0.567271
1150	ENSMUSG00000015671	Psma2	1	8.13966	0.043629	0.567822
1151	ENSMUSG00000020863	Luc7l3	8	37.5177	0.0436822	0.568021
1152	ENSMUSG00000003420	Fcgrt	1	7.13083	0.0437213	0.568035
1153	ENSMUSG00000030847	Bag3	1	7.4567	0.0438254	0.568401
1154	ENSMUSG00000009185	Ccl8	1	4.30455	0.0438142	0.568401
1155	ENSMUSG00000050627	Gpd1l	4	20.2637	0.0438816	0.568637
1156	ENSMUSG00000116165	Pdxp	1	6.02609	0.0441125	0.571134
1157	ENSMUSG00000024869	Gm49405	1	4.44246	0.0442997	0.573062
1158	ENSMUSG00000030905	Crym	2	6.98457	0.0446383	0.575536
1159	ENSMUSG00000003380	Rabac1	1	7.36387	0.0446259	0.575536
1160	ENSMUSG00000018428	Akap1	6	24.7241	0.0445793	0.575536
1161	ENSMUSG00000021495	Fam193b	1	6.2943	0.0446447	0.575536
1162	ENSMUSG00000028466	Creb3	5	17.6562	0.044691	0.575637
1163	ENSMUSG00000091957	Rps2-ps10	1	10.3978	0.0447877	0.576386
1164	ENSMUSG00000026728	Vim	6	38.0528	0.0449019	0.57679
1165	ENSMUSG00000034135	Sik3	3	17.7776	0.0449732	0.57679
1166	ENSMUSG00000008035	Mid1ip1	4	18.8268	0.0449652	0.57679
1167	ENSMUSG00000022698	Naa50	4	28.3819	0.0449635	0.57679
1168	ENSMUSG00000030530	Furin	6	28.7923	0.0450343	0.577079
1169	ENSMUSG00000033763	Mtss1l	5	27.4337	0.0451775	0.577925
1170	ENSMUSG00000020547	Bzw2	1	7.64992	0.0451397	0.577925
1171	ENSMUSG00000038623	Tm6sf1	5	21.0346	0.0453803	0.579385
1172	ENSMUSG00000032218	Ccnb2	1	5.51548	0.0454078	0.579385
1173	ENSMUSG00000053644	Aldh7a1	3	11.5004	0.04538	0.579385
1174	ENSMUSG00000032487	Ptgs2	2	8.02696	0.045591	0.580594
1175	ENSMUSG00000023944	Hsp90ab1	7	32.4047	0.045619	0.580594
1176	ENSMUSG00000059645	Gm7361	1	4.95552	0.0455947	0.580594
1177	ENSMUSG00000029071	Dvl1	8	34.7804	0.0456936	0.58105
1178	ENSMUSG00000104213	Ighd	2	4.52302	0.0459063	0.582764
1179	ENSMUSG00000020048	Hsp90b1	5	22.0502	0.0458719	0.582764
1180	ENSMUSG00000033730	Egr3	1	6.04786	0.04615	0.582892
1181	ENSMUSG00000003200	Sh3gl1	1	6.98792	0.0459638	0.582892
1182	ENSMUSG00000009569	Mkl2	4	18.8451	0.0461253	0.582892
1183	ENSMUSG00000060981	Hist1h4h	1	7.07948	0.0460627	0.582892
1184	ENSMUSG00000023078	Cxcl13	1	2.86401	0.0460851	0.582892
1185	ENSMUSG00000069893	9930111J21Rik1	2	6.26973	0.0460935	0.582892
1186	ENSMUSG00000047407	Tgif1	8	33.3167	0.0462113	0.583174
1187	ENSMUSG00000052609	Plekhg3	1	6.10169	0.0462684	0.583402
1188	ENSMUSG00000005447	Pafah1b3	5	13.4549	0.0464123	0.583742
1189	ENSMUSG00000025352	Gdf11	1	7.54602	0.0463956	0.583742
1190	ENSMUSG00000032002	Dcun1d5	1	7.30046	0.046361	0.583742
1191	ENSMUSG00000056394	Lig1	2	7.5047	0.0464906	0.584235
1192	ENSMUSG00000028542	Slc6a9	7	18.7994	0.0466505	0.585754
1193	ENSMUSG00000052920	Prkg1	3	11.0493	0.0467085	0.585991
1194	ENSMUSG00000022434	Fam118a	1	6.52044	0.0467965	0.586341
1195	ENSMUSG00000073434	Wdr90	5	13.037	0.0468148	0.586341
1196	ENSMUSG00000041347	Bdkrb1	2	7.63973	0.0471534	0.590088
1197	ENSMUSG00000028434	Epb41l4b	2	5.5403	0.0472048	0.590238
1198	ENSMUSG00000038759	Nup205	2	10.5197	0.0472672	0.590524
1199	ENSMUSG00000031169	Porcn	5	24.6123	0.0473988	0.59156
1200	ENSMUSG00000025511	Tspan4	2	11.5086	0.0474291	0.59156
1201	ENSMUSG00000090213	Tmem189	4	18.2549	0.0477035	0.594486
1202	ENSMUSG00000025473	Adam8	5	13.4978	0.0477445	0.594502
1203	ENSMUSG00000022451	Twf1	2	9.64679	0.0480257	0.595594
1204	ENSMUSG00000031360	Ctps2	7	28.8585	0.0480491	0.595594
1205	ENSMUSG00000029705	Cux1	12	56.3953	0.0480467	0.595594
1206	ENSMUSG00000030249	Abcc9	3	9.02845	0.0479175	0.595594
1207	ENSMUSG00000032786	Alas1	8	30.8882	0.0480709	0.595594
1208	ENSMUSG00000004270	Lpcat3	8	26.7305	0.0479473	0.595594
1209	ENSMUSG00000037706	Cd81	4	21.7821	0.0481907	0.595598
1210	ENSMUSG00000048807	Slc35e4	2	12.2189	0.0481574	0.595598
1211	ENSMUSG00000001542	Ell2	1	6.69153	0.0481398	0.595598
1212	ENSMUSG00000053536	Cstf2t	1	7.83052	0.0484015	0.596215
1213	ENSMUSG00000022269	2019-03-11	4	15.5069	0.048322	0.596215
1214	ENSMUSG00000047514	Tspyl1	1	7.71931	0.0483304	0.596215
1215	ENSMUSG00000050014	Apol10b	1	4.44788	0.0484249	0.596215
1216	ENSMUSG00000067081	Asb18	1	4.63636	0.0484398	0.596215
1217	ENSMUSG00000026104	Stat1	8	23.7606	0.0487574	0.597575
1218	ENSMUSG00000020821	Kif1c	5	34.6544	0.0486633	0.597575
1219	ENSMUSG00000033272	Slc35a4	6	26.5331	0.0486485	0.597575
1220	ENSMUSG00000070509	Rgma	2	12.0108	0.0488053	0.597575
1221	ENSMUSG00000053877	Srcap	10	46.7891	0.0487563	0.597575
1222	ENSMUSG00000031936	Hephl1	1	7.82832	0.0488297	0.597575
1223	ENSMUSG00000037656	Slc20a2	1	8.30148	0.048774	0.597575
1224	ENSMUSG00000027822	Slc33a1	2	8.41129	0.0488825	0.597732
1225	ENSMUSG00000034292	Traf3ip1	3	11.7579	0.0490078	0.597765
1226	ENSMUSG00000045441	Gprin3	1	5.45999	0.0489615	0.597765
1227	ENSMUSG00000014177	Tvp23b	3	11.4564	0.0490573	0.597765
1228	ENSMUSG00000031976	Urb2	2	12.4732	0.0490849	0.597765
1229	ENSMUSG00000064036	Mro	2	2.9169	0.0490188	0.597765
1230	ENSMUSG00000052565	Hist1h1d	1	6.8676	0.0491868	0.59852
1231	ENSMUSG00000089791	Gm3555	1	3.11916	0.0492447	0.598737
1232	ENSMUSG00000020091	Eif4ebp2	1	7.08031	0.049363	0.599202
1233	ENSMUSG00000025791	Pgm1	2	11.7274	0.049357	0.599202
1234	ENSMUSG00000021629	Slc30a5	1	7.39767	0.0497472	0.6024
1235	ENSMUSG00000041912	Tdrkh	2	9.58074	0.0497088	0.6024
1236	ENSMUSG00000038151	Prdm1	1	3.26553	0.0497463	0.6024
1237	ENSMUSG00000033684	Qsox1	6	31.5512	0.0498869	0.603603
1238	ENSMUSG00000002308	Cd320	3	14.526	0.0501057	0.60576
1239	ENSMUSG00000095597	Gm6472	2	14.8784	0.0501698	0.605832
1240	ENSMUSG00000024393	Prrc2a	5	22.6935	0.0502346	0.605832
1241	ENSMUSG00000060657	Marf1	1	7.93384	0.0502735	0.605832
1242	ENSMUSG00000032262	Elovl4	1	4.64352	0.0502212	0.605832
1243	ENSMUSG00000038002	Cramp1l	1	7.01196	0.0503849	0.606686
1244	ENSMUSG00000020460	Rps27a	5	30.0674	0.0504812	0.607357
1245	ENSMUSG00000038990	Cables2	3	11.762	0.0505633	0.607856
1246	ENSMUSG00000032300	1700017B05Rik	1	6.72697	0.0507019	0.609033
1247	ENSMUSG00000046223	Plaur	1	4.50075	0.0508245	0.610017
1248	ENSMUSG00000022390	Zc3h7b	1	8.09017	0.051034	0.61204
1249	ENSMUSG00000029569	Tmem168	4	14.4915	0.0511133	0.6125
1250	ENSMUSG00000059555	Tor4a	1	5.34858	0.0513039	0.614292
1251	ENSMUSG00000036894	Rap2b	1	6.8083	0.0513768	0.614673
1252	ENSMUSG00000026687	Aldh9a1	2	7.38868	0.0514549	0.615116
1253	ENSMUSG00000034205	Loxl2	2	8.32657	0.0515761	0.616037
1254	ENSMUSG00000032112	Trappc4	1	6.45241	0.0516142	0.616037
1255	ENSMUSG00000004071	Cdip1	5	26.9603	0.0516692	0.616202
1256	ENSMUSG00000020255	D10Wsu102e	1	6.90606	0.0517213	0.616331
1257	ENSMUSG00000019853	Hebp2	1	4.96726	0.051768	0.616397
1258	ENSMUSG00000040860	Crocc	6	13.6283	0.0518199	0.616525
1259	ENSMUSG00000039197	Adk	1	6.72167	0.0521943	0.620487
1260	ENSMUSG00000022946	Dop1b	1	7.25743	0.0522457	0.620604
1261	ENSMUSG00000025795	Rassf3	1	8.47869	0.0523746	0.621149
1262	ENSMUSG00000074102	Rbm15b	1	7.43352	0.0523668	0.621149
1263	ENSMUSG00000033610	Pank1	2	11.3098	0.0524564	0.621546
1264	ENSMUSG00000001227	Sema6b	2	4.74707	0.0525326	0.621546
1265	ENSMUSG00000020440	Arf5	2	14.0672	0.0525246	0.621546
1266	ENSMUSG00000054843	Atrnl1	1	7.4677	0.052729	0.623376
1267	ENSMUSG00000030096	Slc6a6	1	10.3972	0.0528248	0.623389
1268	ENSMUSG00000021796	Bmpr1a	4	22.9562	0.0528094	0.623389
1269	ENSMUSG00000031774	Fam192a	1	7.17989	0.052855	0.623389
1270	ENSMUSG00000036693	Nop14	2	8.63311	0.0529331	0.623819
1271	ENSMUSG00000048782	Insc	2	2.94585	0.0531286	0.625629
1272	ENSMUSG00000024413	Npc1	3	13.3507	0.0531707	0.625634
1273	ENSMUSG00000046556	Zfp319	1	7.26393	0.0533238	0.625959
1274	ENSMUSG00000031729	Ist1	1	7.48158	0.0533227	0.625959
1275	ENSMUSG00000027784	Ppm1l	1	8.1282	0.053264	0.625959
1276	ENSMUSG00000028745	Capzb	10	42.4342	0.0534597	0.627062
1277	ENSMUSG00000062611	Rps3a2	1	9.14012	0.0537631	0.627733
1278	ENSMUSG00000044308	Ubr3	9	38.7358	0.053779	0.627733
1279	ENSMUSG00000022769	Sdf2l1	1	5.5966	0.0538105	0.627733
1280	ENSMUSG00000028364	Tnc	3	19.673	0.0537848	0.627733
1281	ENSMUSG00000019929	Dcn	2	11.8248	0.0536138	0.627733
1282	ENSMUSG00000031232	Magt1	4	24.0955	0.0535593	0.627733
1283	ENSMUSG00000041747	Utp15	1	6.48242	0.0536728	0.627733
1284	ENSMUSG00000054978	Kbtbd13	1	3.80378	0.0539965	0.629412
1285	ENSMUSG00000035385	Ccl2	2	5.97548	0.0540396	0.629425
1286	ENSMUSG00000007041	Clic1	2	12.4429	0.0541708	0.629972
1287	ENSMUSG00000052146	Rps10	6	25.8179	0.0541683	0.629972
1288	ENSMUSG00000021939	Ctsb	1	9.50567	0.0543583	0.631661
1289	ENSMUSG00000001642	Akr1b3	4	21.0695	0.0544762	0.632541
1290	ENSMUSG00000022241	Tars	1	8.47341	0.0546939	0.634085
1291	ENSMUSG00000070822	Zscan18	1	3.59742	0.054691	0.634085
1292	ENSMUSG00000041124	Msantd4	1	7.71237	0.0548371	0.635253
1293	ENSMUSG00000059040	Eno1b	1	9.05461	0.0551585	0.635488
1294	ENSMUSG00000032253	Phip	15	64.3684	0.0549464	0.635488
1295	ENSMUSG00000038045	Sult6b1	1	0.706392	0.055282	0.635488
1296	ENSMUSG00000029068	Ccnl2	5	28.8196	0.0550705	0.635488
1297	ENSMUSG00000020709	Adap2	1	1.8999	0.0552402	0.635488
1298	ENSMUSG00000115338	Pnp	2	10.3731	0.0550846	0.635488
1299	ENSMUSG00000015016	Acsf3	1	5.342	0.0552012	0.635488
1300	ENSMUSG00000059920	4930453N24Rik	2	12.4984	0.0551349	0.635488
1301	ENSMUSG00000003812	Dnase2a	7	27.9714	0.0551918	0.635488
1302	ENSMUSG00000035392	Dennd1a	7	22.5363	0.0551904	0.635488
1303	ENSMUSG00000021671	Poc5	1	6.21825	0.0553305	0.635557
1304	ENSMUSG00000018217	Pmp22	4	13.8837	0.0553943	0.635803
1305	ENSMUSG00000021576	Pdcd6	1	7.06908	0.0555027	0.636071
1306	ENSMUSG00000027010	Slc25a12	5	22.788	0.055475	0.636071
1307	ENSMUSG00000024253	Dync2li1	1	5.97821	0.055591	0.636199
1308	ENSMUSG00000062554	Gm12751	1	3.32793	0.0555988	0.636199
1309	ENSMUSG00000028540	Dph2	2	7.93278	0.055745	0.637384
1310	ENSMUSG00000024525	Impa2	1	5.10879	0.0559369	0.638115
1311	ENSMUSG00000060904	Arl1	2	12.3467	0.0558797	0.638115
1312	ENSMUSG00000048285	Frmd6	1	7.97177	0.0559343	0.638115
1313	ENSMUSG00000027086	Fastkd1	4	18.4626	0.0563411	0.641984
1314	ENSMUSG00000017167	Cntnap1	1	3.93338	0.0563618	0.641984
1315	ENSMUSG00000071064	Zfp827	5	23.5302	0.0564964	0.642909
1316	ENSMUSG00000042423	Fbrs	1	6.19013	0.0565289	0.642909
1317	ENSMUSG00000064288	Hist1h4k	1	5.55255	0.0566652	0.64397
1318	ENSMUSG00000031146	Plp2	1	7.57613	0.0567236	0.644145
1319	ENSMUSG00000050947	Amigo1	5	20.1292	0.0568278	0.644809
1320	ENSMUSG00000020790	Ankfy1	6	25.8243	0.0568683	0.644809
1321	ENSMUSG00000027298	Tyro3	1	5.63584	0.0570375	0.645332
1322	ENSMUSG00000022404	Slc25a17	1	7.11431	0.0569822	0.645332
1323	ENSMUSG00000040714	Klc3	1	1.8068	0.0570438	0.645332
1324	ENSMUSG00000032431	Crtap	2	10.178	0.0574441	0.645694
1325	ENSMUSG00000067038	Rps12-ps3	1	9.50386	0.0575002	0.645694
1326	ENSMUSG00000036995	Asap3	1	5.66122	0.0574491	0.645694
1327	ENSMUSG00000027397	Slc20a1	7	34.2875	0.0575419	0.645694
1328	ENSMUSG00000063382	Bcl9l	1	7.31765	0.057237	0.645694
1329	ENSMUSG00000031711	Zfp330	1	7.46091	0.0573099	0.645694
1330	ENSMUSG00000056737	Capg	9	29.3171	0.0575503	0.645694
1331	ENSMUSG00000003541	Ier3	1	6.1807	0.057221	0.645694
1332	ENSMUSG00000032251	Irak1bp1	2	9.18147	0.0573916	0.645694
1333	ENSMUSG00000029577	Ube3b	4	16.6906	0.057251	0.645694
1334	ENSMUSG00000028381	Ugcg	4	23.0098	0.0574779	0.645694
1335	ENSMUSG00000025701	Alox5	4	16.2272	0.0576222	0.646016
1336	ENSMUSG00000047230	Cldn2	1	4.32034	0.0576987	0.646247
1337	ENSMUSG00000026062	Slc9a2	2	9.76875	0.0577291	0.646247
1338	ENSMUSG00000027479	Mapre1	3	17.0927	0.0577727	0.646252
1339	ENSMUSG00000006699	Cdc42	2	16.619	0.0579431	0.647673
1340	ENSMUSG00000048087	Gm4737	1	7.78069	0.0581784	0.649818
1341	ENSMUSG00000022295	Atp6v1c1	1	7.99292	0.058272	0.650378
1342	ENSMUSG00000045886	Gm9803	1	5.46848	0.0584711	0.651206
1343	ENSMUSG00000096188	Cmtm4	1	6.9686	0.0585111	0.651206
1344	ENSMUSG00000038388	Mpp6	6	26.5267	0.0585918	0.651206
1345	ENSMUSG00000069206	Zfp874a	3	12.5106	0.0586072	0.651206
1346	ENSMUSG00000048458	Inka2	2	11.0073	0.0584498	0.651206
1347	ENSMUSG00000021076	Actr10	1	7.83078	0.0585383	0.651206
1348	ENSMUSG00000027775	Mfsd1	2	12.5499	0.0587965	0.651858
1349	ENSMUSG00000038007	Acer2	1	4.03675	0.0587137	0.651858
1350	ENSMUSG00000092544	Gm20422	1	1.70667	0.0587558	0.651858
1351	ENSMUSG00000018920	Cxcl16	2	4.40212	0.0588826	0.65203
1352	ENSMUSG00000038607	Gng10	2	10.8968	0.0588992	0.65203
1353	ENSMUSG00000020520	Galnt10	2	11.1199	0.0589627	0.65225
1354	ENSMUSG00000031386	Hcfc1	4	21.4836	0.0591482	0.65382
1355	ENSMUSG00000030592	Ryr1	2	19.1147	0.0592456	0.654412
1356	ENSMUSG00000029561	Oasl2	2	3.91659	0.0593468	0.654564
1357	ENSMUSG00000042116	Vwa1	1	5.67385	0.05932	0.654564
1358	ENSMUSG00000036306	Lzts1	4	14.3629	0.0594371	0.655077
1359	ENSMUSG00000031875	Cmtm3	1	6.13528	0.0595716	0.656076
1360	ENSMUSG00000022754	Tmem45a	1	4.92566	0.0600801	0.657171
1361	ENSMUSG00000019975	Ikbip	3	14.147	0.0604575	0.657171
1362	ENSMUSG00000043702	Pde12	1	7.14569	0.0599176	0.657171
1363	ENSMUSG00000021366	Hivep1	1	6.87931	0.0605414	0.657171
1364	ENSMUSG00000025742	Prps2	1	5.92516	0.0605666	0.657171
1365	ENSMUSG00000037001	Zfp39	1	5.36913	0.0604098	0.657171
1366	ENSMUSG00000045620	Odf3l1	1	3.94704	0.0606369	0.657171
1367	ENSMUSG00000005442	Cic	8	31.7293	0.0597786	0.657171
1368	ENSMUSG00000039787	Cercam	1	6.16652	0.0604144	0.657171
1369	ENSMUSG00000027199	Gatm	2	11.1772	0.0601748	0.657171
1370	ENSMUSG00000040136	Abcc8	1	3.4705	0.0597317	0.657171
1371	ENSMUSG00000028820	Sfpq	6	30.5124	0.0605606	0.657171
1372	ENSMUSG00000033813	Tcea1	2	12.3519	0.0598589	0.657171
1373	ENSMUSG00000022186	Oxct1	4	18.1664	0.0606323	0.657171
1374	ENSMUSG00000046574	Prr12	1	6.37644	0.0602283	0.657171
1375	ENSMUSG00000036904	Fzd8	1	4.67524	0.0605305	0.657171
1376	ENSMUSG00000015165	Hnrnpl	12	59.9659	0.0606356	0.657171
1377	ENSMUSG00000036026	Tmem63b	6	23.261	0.060045	0.657171
1378	ENSMUSG00000009630	Ppp2cb	1	7.18603	0.0605525	0.657171
1379	ENSMUSG00000063524	Eno1	11	55.874	0.0602404	0.657171
1380	ENSMUSG00000085603	Gm11346	1	3.78132	0.0600275	0.657171
1381	ENSMUSG00000012848	Rps5	5	23.4689	0.0603903	0.657171
1382	ENSMUSG00000038664	Herc1	7	39.5285	0.0606981	0.657358
1383	ENSMUSG00000038025	Phf2	1	7.44134	0.0608526	0.658554
1384	ENSMUSG00000007613	Tgfbr1	5	24.2183	0.0609994	0.65919
1385	ENSMUSG00000027238	Frmd5	4	7.88975	0.0609877	0.65919
1386	ENSMUSG00000084349	Rpl3-ps1	1	9.65491	0.0611935	0.660334
1387	ENSMUSG00000054364	Rhob	1	9.16805	0.0611578	0.660334
1388	ENSMUSG00000022285	Ywhaz	6	37.2109	0.0613553	0.661603
1389	ENSMUSG00000021831	Ero1l	1	7.28234	0.0614935	0.662615
1390	ENSMUSG00000027715	Ccna2	4	13.0754	0.0615875	0.662665
1391	ENSMUSG00000062353	Gm15772	1	8.89047	0.0616309	0.662665
1392	ENSMUSG00000040524	Zfp609	2	8.41413	0.0615663	0.662665
1393	ENSMUSG00000051439	Cd14	1	4.04284	0.0617236	0.662709
1394	ENSMUSG00000100153	Ppp1ccb	1	5.94491	0.0617189	0.662709
1395	ENSMUSG00000082809	Gm14150	1	6.22505	0.0621303	0.665477
1396	ENSMUSG00000026622	Nek2	3	10.0915	0.0621071	0.665477
1397	ENSMUSG00000080850	Gm12439	1	6.49392	0.0622926	0.665477
1398	ENSMUSG00000043631	Ecm2	1	4.81451	0.0621747	0.665477
1399	ENSMUSG00000003955	Fam162a	1	6.93772	0.0622434	0.665477
1400	ENSMUSG00000020180	Snrpd3	2	11.8776	0.0622679	0.665477
1401	ENSMUSG00000001630	Stk38l	2	11.2654	0.062168	0.665477
1402	ENSMUSG00000101892	9130401M01Rik	4	13.1497	0.0624066	0.666219
1403	ENSMUSG00000074807	Gm10762	1	4.24551	0.0626919	0.667003
1404	ENSMUSG00000071984	Fndc1	5	24.0915	0.0626776	0.667003
1405	ENSMUSG00000020695	Mrc2	5	18.8617	0.0625848	0.667003
1406	ENSMUSG00000005410	Mcm5	1	5.68857	0.0627029	0.667003
1407	ENSMUSG00000003810	Mast2	12	51.6996	0.0626439	0.667003
1408	ENSMUSG00000042834	Nrep	3	9.48762	0.0627475	0.667004
1409	ENSMUSG00000030754	Copb1	1	8.39947	0.0628729	0.66766
1410	ENSMUSG00000031813	Mvb12a	1	6.07657	0.0629397	0.66766
1411	ENSMUSG00000033538	Casp4	3	11.533	0.062943	0.66766
1412	ENSMUSG00000024597	Slc12a2	1	9.15271	0.063177	0.669667
1413	ENSMUSG00000049420	Tmem200a	1	4.84818	0.0632416	0.669877
1414	ENSMUSG00000003559	As3mt	1	5.13756	0.0633611	0.669946
1415	ENSMUSG00000041189	Chrnb1	4	20.5319	0.0634301	0.669946
1416	ENSMUSG00000048546	Tob2	1	7.17491	0.0634593	0.669946
1417	ENSMUSG00000039316	Rftn1	3	13.4638	0.0633204	0.669946
1418	ENSMUSG00000045975	C2cd2	1	6.4381	0.0634719	0.669946
1419	ENSMUSG00000039656	Rxrb	8	25.1115	0.0637868	0.670512
1420	ENSMUSG00000048981	Krt31	1	3.84857	0.0636553	0.670512
1421	ENSMUSG00000005958	Ephb3	4	19.7492	0.0638225	0.670512
1422	ENSMUSG00000067001	Serpinb7	1	4.74323	0.0637355	0.670512
1423	ENSMUSG00000055980	Irs1	1	8.79831	0.0638391	0.670512
1424	ENSMUSG00000028850	Gpatch3	1	4.92459	0.0637207	0.670512
1425	ENSMUSG00000047759	Hs3st3a1	1	3.64757	0.0637203	0.670512
1426	ENSMUSG00000090744	Gm6871	1	3.45329	0.0640231	0.671066
1427	ENSMUSG00000003070	Efna2	1	4.78578	0.0640264	0.671066
1428	ENSMUSG00000012422	Tmem167	3	14.2924	0.0639735	0.671066
1429	ENSMUSG00000034768	Asb16	1	6.12664	0.064167	0.67207
1430	ENSMUSG00000002835	Chaf1a	1	5.53135	0.0642175	0.672128
1431	ENSMUSG00000074884	Serf2	6	29.0412	0.0643376	0.672736
1432	ENSMUSG00000062478	Ctrc	1	4.01026	0.0643654	0.672736
1433	ENSMUSG00000020484	Xbp1	4	21.9108	0.0645242	0.673925
1434	ENSMUSG00000073616	Cops9	5	17.2251	0.064674	0.674598
1435	ENSMUSG00000030671	Pde3b	2	7.58201	0.0646788	0.674598
1436	ENSMUSG00000022120	Rnf219	1	5.76268	0.0647396	0.674762
1437	ENSMUSG00000045100	Slc25a26	1	4.88688	0.0647918	0.674835
1438	ENSMUSG00000058625	Gm17383	1	1.7451	0.0649004	0.675061
1439	ENSMUSG00000025613	Cct8	9	37.2227	0.0649487	0.675061
1440	ENSMUSG00000055670	Zzef1	6	27.454	0.0649418	0.675061
1441	ENSMUSG00000030695	Aldoa	9	54.5672	0.0650153	0.675284
1442	ENSMUSG00000000359	Rem1	2	8.82875	0.065202	0.676228
1443	ENSMUSG00000030352	Tspan9	8	34.1611	0.0654634	0.676228
1444	ENSMUSG00000038949	Cnst	4	15.8488	0.0655121	0.676228
1445	ENSMUSG00000031833	Mast3	1	7.19578	0.0653989	0.676228
1446	ENSMUSG00000094870	Zfp131	2	12.9204	0.0654447	0.676228
1447	ENSMUSG00000047250	Ptgs1	5	20.9777	0.0654718	0.676228
1448	ENSMUSG00000040289	Hey1	1	5.15853	0.0655713	0.676228
1449	ENSMUSG00000060206	Zfp462	4	14.65	0.0654016	0.676228
1450	ENSMUSG00000055407	Map6	3	14.5859	0.0652925	0.676228
1451	ENSMUSG00000026657	Frmd4a	12	57.5591	0.0655228	0.676228
1452	ENSMUSG00000028967	Errfi1	3	15.2484	0.0656032	0.676228
1453	ENSMUSG00000000792	Slc5a5	1	3.74155	0.0656857	0.676613
1454	ENSMUSG00000045045	Lrfn4	2	11.7105	0.0657348	0.676652
1455	ENSMUSG00000028248	Pnisr	11	42.0761	0.0658966	0.677327
1456	ENSMUSG00000024998	Plce1	2	3.23096	0.065851	0.677327
1457	ENSMUSG00000030397	Mark4	1	6.10596	0.0659361	0.677327
1458	ENSMUSG00000022477	Aco2	5	25.1531	0.0660917	0.67846
1459	ENSMUSG00000081255	Gm5380	1	4.19157	0.0661385	0.678475
1460	ENSMUSG00000027750	Postn	8	36.6168	0.0663551	0.67864
1461	ENSMUSG00000035896	Rnase1	1	3.53003	0.0662042	0.67864
1462	ENSMUSG00000042821	Snai1	1	5.27166	0.0663813	0.67864
1463	ENSMUSG00000028631	Kcnq4	2	12.206	0.0663275	0.67864
1464	ENSMUSG00000068798	Rap1a	1	7.89155	0.0662926	0.67864
1465	ENSMUSG00000040272	Accs	5	13.4428	0.0664276	0.67865
1466	ENSMUSG00000031065	Cdk16	6	23.0512	0.066537	0.678661
1467	ENSMUSG00000025583	Rptor	9	44.7468	0.0664937	0.678661
1468	ENSMUSG00000043284	Tmem11	2	11.6766	0.0665647	0.678661
1469	ENSMUSG00000020516	Rps6kb1	7	31.2453	0.0666471	0.679038
1470	ENSMUSG00000063077	Kif1b	9	40.5403	0.0667604	0.67973
1471	ENSMUSG00000032598	Nckipsd	2	7.9108	0.0668809	0.680494
1472	ENSMUSG00000058056	Palld	8	39.2683	0.067138	0.681046
1473	ENSMUSG00000062949	Atp11c	4	15.1524	0.0670995	0.681046
1474	ENSMUSG00000022336	Eif3e	1	8.88571	0.0670115	0.681046
1475	ENSMUSG00000021143	Pacs2	1	8.97137	0.0671627	0.681046
1476	ENSMUSG00000062785	Kcnc3	1	2.81725	0.0670897	0.681046
1477	ENSMUSG00000022089	Bin3	1	6.83984	0.0673657	0.681719
1478	ENSMUSG00000012483	Rpa3	2	7.93086	0.0673422	0.681719
1479	ENSMUSG00000033365	Ipo13	5	17.2127	0.0673476	0.681719
1480	ENSMUSG00000041040	Fam117b	2	9.71504	0.0674325	0.681934
1481	ENSMUSG00000037705	Tecta	1	1.09575	0.067509	0.682246
1482	ENSMUSG00000028688	Toe1	3	8.45427	0.0676014	0.682719
1483	ENSMUSG00000024491	Rbm27	2	13.525	0.0677553	0.683168
1484	ENSMUSG00000029338	Antxr2	1	8.10385	0.0677828	0.683168
1485	ENSMUSG00000005950	P2rx5	1	6.07654	0.0677274	0.683168
1486	ENSMUSG00000059751	Rps3a3	1	8.27887	0.0679173	0.684064
1487	ENSMUSG00000026944	Abca2	4	13.6933	0.0679949	0.684384
1488	ENSMUSG00000026064	Ptp4a1	2	7.85283	0.0681976	0.685963
1489	ENSMUSG00000041534	Rbp3	1	1.95379	0.0683494	0.687028
1490	ENSMUSG00000068396	Rpl34-ps1	1	6.99307	0.0686962	0.689126
1491	ENSMUSG00000002733	Plekha3	2	11.0782	0.0686291	0.689126
1492	ENSMUSG00000031903	Pla2g15	1	6.0447	0.068659	0.689126
1493	ENSMUSG00000103230	Gm17970	1	3.4164	0.0688449	0.690155
1494	ENSMUSG00000019866	Crybg1	1	6.3796	0.0689517	0.690763
1495	ENSMUSG00000049537	Tecrl	1	5.21776	0.0689994	0.690778
1496	ENSMUSG00000028879	Stx12	2	11.5699	0.0691444	0.691309
1497	ENSMUSG00000049577	Zfpm1	1	6.31815	0.069188	0.691309
1498	ENSMUSG00000054469	Lclat1	3	14.5427	0.0691909	0.691309
1499	ENSMUSG00000056214	Pard6g	1	5.69629	0.0696291	0.691488
1500	ENSMUSG00000025324	Atp10a	1	5.75976	0.069623	0.691488
1501	ENSMUSG00000031822	Gse1	6	22.9236	0.0695629	0.691488
1502	ENSMUSG00000028587	Orc1	1	3.53631	0.0696708	0.691488
1503	ENSMUSG00000002233	Rhoc	3	13.8531	0.0694521	0.691488
1504	ENSMUSG00000028191	Bcl10	1	6.82751	0.0696523	0.691488
1505	ENSMUSG00000034990	Otoa	1	1.93167	0.0696653	0.691488
1506	ENSMUSG00000030748	Il4ra	1	6.99068	0.0694121	0.691488
1507	ENSMUSG00000029480	Dhx37	1	6.64084	0.0693177	0.691488
1508	ENSMUSG00000030353	Tead4	2	15.0142	0.0695872	0.691488
1509	ENSMUSG00000032536	Trak1	1	8.10808	0.0697913	0.691552
1510	ENSMUSG00000050705	2310061I04Rik	4	12.9201	0.0698019	0.691552
1511	ENSMUSG00000074994	Qser1	1	7.81118	0.0698622	0.691552
1512	ENSMUSG00000054519	Zfp867	1	5.83021	0.0698181	0.691552
1513	ENSMUSG00000064368	mt-Nd6	1	8.81661	0.0705877	0.69323
1514	ENSMUSG00000034648	Lrrn1	1	8.93158	0.0705284	0.69323
1515	ENSMUSG00000038628	Polr3k	1	6.66292	0.0702157	0.69323
1516	ENSMUSG00000075324	Fign	1	3.57137	0.0707265	0.69323
1517	ENSMUSG00000027195	Hsd17b12	5	14.4609	0.0702058	0.69323
1518	ENSMUSG00000032244	Fem1b	1	7.97969	0.0703243	0.69323
1519	ENSMUSG00000024795	Kif20b	1	5.5201	0.0706029	0.69323
1520	ENSMUSG00000034801	Sos2	5	24.0964	0.0704148	0.69323
1521	ENSMUSG00000075600	Zc3h3	1	6.41013	0.070722	0.69323
1522	ENSMUSG00000000693	Loxl3	2	7.78618	0.0707134	0.69323
1523	ENSMUSG00000039844	Rapgef1	7	41.3052	0.070274	0.69323
1524	ENSMUSG00000037447	Arid5a	10	40.6747	0.0705752	0.69323
1525	ENSMUSG00000039384	Dusp10	1	7.34087	0.0706214	0.69323
1526	ENSMUSG00000057409	Zfp53	1	5.28694	0.0702575	0.69323
1527	ENSMUSG00000025509	Pnpla2	7	22.3111	0.0704699	0.69323
1528	ENSMUSG00000108037	Gm44597	1	3.59373	0.0708386	0.693875
1529	ENSMUSG00000091383	Hist1h2al	1	5.85545	0.0712202	0.696701
1530	ENSMUSG00000051627	Hist1h1e	1	7.89587	0.0712073	0.696701
1531	ENSMUSG00000060519	Tor3a	7	32.8545	0.0712689	0.696722
1532	ENSMUSG00000049755	Zfp672	8	31.6366	0.0715631	0.699141
1533	ENSMUSG00000021728	Emb	1	5.03504	0.0717787	0.699877
1534	ENSMUSG00000016206	H2-M3	1	3.54623	0.0717596	0.699877
1535	ENSMUSG00000032340	Neo1	1	8.35381	0.071695	0.699877
1536	ENSMUSG00000046731	Kctd11	1	6.30605	0.0718828	0.700218
1537	ENSMUSG00000063730	Hsd3b2	1	5.97068	0.0719072	0.700218
1538	ENSMUSG00000042251	Pm20d1	1	3.47366	0.0719686	0.700361
1539	ENSMUSG00000022205	Sub1	4	19.7662	0.0722487	0.702629
1540	ENSMUSG00000013858	Tmem259	5	23.2083	0.0724209	0.702934
1541	ENSMUSG00000024725	Ostf1	3	13.8949	0.0723718	0.702934
1542	ENSMUSG00000042501	Cpa6	1	6.03846	0.0723952	0.702934
1543	ENSMUSG00000007872	Id3	2	10.2852	0.072892	0.702948
1544	ENSMUSG00000029234	Tmem165	4	15.9036	0.0724982	0.702948
1545	ENSMUSG00000072949	Acot1	1	4.48155	0.0726365	0.702948
1546	ENSMUSG00000007836	Hnrnpa0	1	8.11672	0.0727888	0.702948
1547	ENSMUSG00000033885	Pxk	2	8.11207	0.0725331	0.702948
1548	ENSMUSG00000021180	Rps6ka5	1	6.03817	0.0728456	0.702948
1549	ENSMUSG00000000056	Narf	3	12.4029	0.0728628	0.702948
1550	ENSMUSG00000099583	Hist1h3d	1	5.93792	0.072738	0.702948
1551	ENSMUSG00000003731	Kpna6	6	24.1602	0.0726904	0.702948
1552	ENSMUSG00000070348	Ccnd1	1	6.06264	0.0726392	0.702948
1553	ENSMUSG00000070343	Gm10288	1	7.72503	0.0729799	0.703342
1554	ENSMUSG00000052031	Tagap1	1	5.88538	0.0730507	0.703571
1555	ENSMUSG00000025016	Tm9sf3	1	9.16272	0.0731609	0.70418
1556	ENSMUSG00000030245	Golt1b	2	9.54841	0.0732444	0.70453
1557	ENSMUSG00000024091	Vapa	1	8.76666	0.0734175	0.705289
1558	ENSMUSG00000060429	Sntb1	3	14.3929	0.0733815	0.705289
1559	ENSMUSG00000064373	Selenop	4	16.8342	0.0736244	0.706823
1560	ENSMUSG00000054000	Tusc1	1	4.27807	0.0737701	0.707768
1561	ENSMUSG00000038663	Fsd2	1	6.48193	0.0738182	0.707776
1562	ENSMUSG00000022890	Atp5j	9	41.0697	0.0739022	0.707784
1563	ENSMUSG00000090136	Gm10177	1	7.1572	0.0739137	0.707784
1564	ENSMUSG00000029122	Evc	6	17.4845	0.0741533	0.709597
1565	ENSMUSG00000021948	Prkcd	7	16.3439	0.0741978	0.709597
1566	ENSMUSG00000006273	Atp6v1b2	6	24.3576	0.0742548	0.709688
1567	ENSMUSG00000044250	Pced1b	1	3.75238	0.0743191	0.709846
1568	ENSMUSG00000021024	Psma6	3	12.3534	0.0743662	0.709846
1569	ENSMUSG00000024906	Mus81	6	19.7829	0.0744571	0.710261
1570	ENSMUSG00000041147	Brca2	1	5.58418	0.0745784	0.710675
1571	ENSMUSG00000022367	Has2	1	7.48789	0.0745954	0.710675
1572	ENSMUSG00000104181	Gm8850	1	1.53538	0.0749027	0.712242
1573	ENSMUSG00000001508	Sgca	4	21.2568	0.0748941	0.712242
1574	ENSMUSG00000075318	Scn2a	1	2.81512	0.0748229	0.712242
1575	ENSMUSG00000024785	Rcl1	1	5.86531	0.0753459	0.7152
1576	ENSMUSG00000041736	Tspo	1	8.4837	0.0753113	0.7152
1577	ENSMUSG00000025746	Il6	1	3.27589	0.0753869	0.7152
1578	ENSMUSG00000079470	Utp14b	2	14.3853	0.0754049	0.7152
1579	ENSMUSG00000037568	Vash2	3	14.7418	0.0754997	0.715646
1580	ENSMUSG00000025571	Tnrc6c	4	21.363	0.0756216	0.715882
1581	ENSMUSG00000031754	Nudt21	1	7.5593	0.0756682	0.715882
1582	ENSMUSG00000079049	Serpinb1c	1	4.40646	0.0755796	0.715882
1583	ENSMUSG00000042507	Elmsan1	4	20.2708	0.0758279	0.716487
1584	ENSMUSG00000027510	Rbm38	5	24.3005	0.0757964	0.716487
1585	ENSMUSG00000071072	Ptges3	3	14.3721	0.0759675	0.716925
1586	ENSMUSG00000033105	Lss	6	28.1065	0.07597	0.716925
1587	ENSMUSG00000031246	Sh3bgrl	2	10.4263	0.0760762	0.717023
1588	ENSMUSG00000021072	Tmx1	2	10.1023	0.0760526	0.717023
1589	ENSMUSG00000026664	Phyh	1	5.75635	0.0761777	0.717077
1590	ENSMUSG00000025484	Bet1l	1	6.16356	0.076168	0.717077
1591	ENSMUSG00000049881	2810025M15Rik	1	6.09978	0.0762274	0.717093
1592	ENSMUSG00000042447	Mios	3	13.7885	0.076292	0.717117
1593	ENSMUSG00000021427	Ssr1	1	8.64724	0.0763257	0.717117
1594	ENSMUSG00000040502	2019-03-09	1	5.53415	0.0765381	0.718211
1595	ENSMUSG00000020917	Acly	6	33.194	0.0764965	0.718211
1596	ENSMUSG00000019978	Epb41l2	2	13.7763	0.076619	0.71852
1597	ENSMUSG00000024911	Fibp	1	6.79458	0.0768715	0.718636
1598	ENSMUSG00000018965	Ywhah	3	14.3119	0.076828	0.718636
1599	ENSMUSG00000027602	Map1lc3a	2	14.7707	0.0767433	0.718636
1600	ENSMUSG00000081807	Gm14849	1	3.04258	0.0768258	0.718636
1601	ENSMUSG00000021607	Mrpl36	1	6.01676	0.0768145	0.718636
1602	ENSMUSG00000071648	Rom1	1	3.62442	0.0769251	0.718688
1603	ENSMUSG00000082319	Gm8822	1	6.51425	0.0772992	0.720243
1604	ENSMUSG00000070939	Tgfbrap1	7	25.1674	0.0773626	0.720243
1605	ENSMUSG00000021360	Gcnt2	3	13.236	0.0772047	0.720243
1606	ENSMUSG00000074886	Grk6	2	10.9212	0.07734	0.720243
1607	ENSMUSG00000005534	Insr	2	12.0945	0.0774284	0.720243
1608	ENSMUSG00000031621	Isx	1	4.44367	0.0771532	0.720243
1609	ENSMUSG00000061436	Hipk2	6	23.3803	0.0774219	0.720243
1610	ENSMUSG00000018076	Med13l	1	8.16474	0.0775004	0.720359
1611	ENSMUSG00000028583	Pdpn	2	10.5414	0.0776333	0.720359
1612	ENSMUSG00000037060	Cavin3	1	6.51221	0.0776177	0.720359
1613	ENSMUSG00000096951	Pdpn	2	10.5414	0.0776333	0.720359
1614	ENSMUSG00000038259	Gdf5	1	6.37728	0.0776987	0.720395
1615	ENSMUSG00000032288	Imp3	1	6.11476	0.0777335	0.720395
1616	ENSMUSG00000045515	Pou3f3	1	3.63234	0.0779189	0.721666
1617	ENSMUSG00000020169	Best3	1	5.36444	0.0780178	0.721688
1618	ENSMUSG00000016637	Ift27	1	5.2207	0.0780109	0.721688
1619	ENSMUSG00000038546	Ranbp9	1	7.7773	0.0782047	0.722525
1620	ENSMUSG00000021171	Esyt2	1	8.42367	0.0782022	0.722525
1621	ENSMUSG00000027582	Zgpat	5	21.8581	0.0783675	0.722694
1622	ENSMUSG00000014786	Slc9a5	1	5.13875	0.0785802	0.722694
1623	ENSMUSG00000090955	Gm17097	1	2.83213	0.0784729	0.722694
1624	ENSMUSG00000027454	Gins1	1	3.83306	0.0786093	0.722694
1625	ENSMUSG00000061650	Med9	1	6.29513	0.0784732	0.722694
1626	ENSMUSG00000003154	Foxj2	2	10.662	0.0785778	0.722694
1627	ENSMUSG00000031422	Morf4l2	11	46.744	0.0784673	0.722694
1628	ENSMUSG00000027170	Eif3m	4	17.8438	0.0784027	0.722694
1629	ENSMUSG00000052534	Pbx1	7	27.5591	0.0787004	0.723087
1630	ENSMUSG00000057262	Gm10020	1	7.22616	0.0787845	0.723416
1631	ENSMUSG00000000804	Usp32	3	12.8526	0.078976	0.724551
1632	ENSMUSG00000026277	Stk25	5	28.1862	0.079005	0.724551
1633	ENSMUSG00000039568	Ubald1	2	11.9704	0.0791422	0.725281
1634	ENSMUSG00000029167	Ppargc1a	2	10.8648	0.0791815	0.725281
1635	ENSMUSG00000035828	Pim3	1	6.23993	0.0792734	0.725679
1636	ENSMUSG00000002602	Axl	7	28.0828	0.0793439	0.72588
1637	ENSMUSG00000068966	Zbtb34	3	10.8853	0.0795741	0.726211
1638	ENSMUSG00000043424	Eif3j2	1	7.90621	0.0795612	0.726211
1639	ENSMUSG00000021546	Hnrnpk	19	104.145	0.0795204	0.726211
1640	ENSMUSG00000028480	Glipr2	2	11.8531	0.0795474	0.726211
1641	ENSMUSG00000014353	Tmem87b	5	22.9184	0.0796896	0.726379
1642	ENSMUSG00000041763	Tpp2	10	42.7644	0.0796456	0.726379
1643	ENSMUSG00000058600	Rpl30	6	32.7409	0.0798739	0.727616
1644	ENSMUSG00000024644	Cndp2	2	11.1322	0.0810501	0.729123
1645	ENSMUSG00000024844	Banf1	2	12.4106	0.0809187	0.729123
1646	ENSMUSG00000025228	Actr1a	1	8.31623	0.0806904	0.729123
1647	ENSMUSG00000034820	Cpsf7	1	7.27883	0.0805409	0.729123
1648	ENSMUSG00000033400	Agl	8	46.2686	0.0809382	0.729123
1649	ENSMUSG00000020561	Twistnb	1	6.53864	0.0803153	0.729123
1650	ENSMUSG00000005732	Ranbp1	4	12.6443	0.0805023	0.729123
1651	ENSMUSG00000026407	Cacna1s	5	30.8644	0.0812982	0.729123
1652	ENSMUSG00000004056	Akt2	13	61.2319	0.0807148	0.729123
1653	ENSMUSG00000036943	Rab8b	1	6.83202	0.0803312	0.729123
1654	ENSMUSG00000068267	Cenpb	1	8.6543	0.0806109	0.729123
1655	ENSMUSG00000028032	Papss1	1	6.98719	0.0809829	0.729123
1656	ENSMUSG00000069089	Cdk7	1	7.5436	0.0811298	0.729123
1657	ENSMUSG00000021290	Atp5mpl	1	7.46992	0.0812054	0.729123
1658	ENSMUSG00000001844	Zdhhc4	12	31.3571	0.0812575	0.729123
1659	ENSMUSG00000021131	Erh	2	12.2276	0.0804414	0.729123
1660	ENSMUSG00000041482	Piezo2	5	19.004	0.0808714	0.729123
1661	ENSMUSG00000028843	Sh3bgrl3	1	6.30856	0.081306	0.729123
1662	ENSMUSG00000048126	Col6a3	6	25.3979	0.0805658	0.729123
1663	ENSMUSG00000021240	Abcd4	1	6.38739	0.0812036	0.729123
1664	ENSMUSG00000026021	Sumo1	2	9.89602	0.0812011	0.729123
1665	ENSMUSG00000066443	Gm10163	1	7.99987	0.0804181	0.729123
1666	ENSMUSG00000084315	Vmn1r-ps128	1	3.99556	0.0812935	0.729123
1667	ENSMUSG00000034247	Plekhm1	2	9.67725	0.0801261	0.729123
1668	ENSMUSG00000058135	Gstm1	2	8.63251	0.0809028	0.729123
1669	ENSMUSG00000099164	Ranbp1	4	12.6443	0.0805023	0.729123
1670	ENSMUSG00000023411	Nfatc4	2	9.30885	0.0814652	0.729676
1671	ENSMUSG00000034023	Fancd2	1	4.41878	0.081418	0.729676
1672	ENSMUSG00000075254	Heg1	6	33.4101	0.0816684	0.731059
1673	ENSMUSG00000030254	Rad18	5	15.9411	0.0818441	0.732194
1674	ENSMUSG00000027544	Nfatc2	6	9.2945	0.0822693	0.735558
1675	ENSMUSG00000062127	Cttnbp2nl	2	9.55955	0.0823785	0.736
1676	ENSMUSG00000022844	Pdia5	1	5.28541	0.0824171	0.736
1677	ENSMUSG00000006731	B4galnt1	1	5.8693	0.0825896	0.736662
1678	ENSMUSG00000019990	Pde7b	4	11.416	0.0825884	0.736662
1679	ENSMUSG00000015291	Gdi1	7	26.9055	0.0827744	0.737431
1680	ENSMUSG00000028849	Map7d1	6	37.9642	0.0827571	0.737431
1681	ENSMUSG00000021243	Fcf1	2	9.44477	0.0828723	0.737865
1682	ENSMUSG00000033871	Ppargc1b	3	13.0199	0.0829825	0.738406
1683	ENSMUSG00000030101	Sumf1	2	9.06352	0.0831213	0.739202
1684	ENSMUSG00000022322	Shcbp1	1	4.82062	0.0832884	0.739698
1685	ENSMUSG00000067995	Gtf2f2	1	6.69036	0.0833253	0.739698
1686	ENSMUSG00000034341	Wbp2	5	18.5139	0.0832477	0.739698
1687	ENSMUSG00000018736	Ndel1	6	26.4017	0.0834321	0.739768
1688	ENSMUSG00000059423	Zfp933	2	7.61374	0.0834077	0.739768
1689	ENSMUSG00000018387	Shroom1	2	7.66964	0.0835359	0.739953
1690	ENSMUSG00000053110	Yap1	6	28.1051	0.0836564	0.739953
1691	ENSMUSG00000019732	Calr3	2	4.4619	0.0837301	0.739953
1692	ENSMUSG00000030680	Pagr1a	1	3.08647	0.0837496	0.739953
1693	ENSMUSG00000026131	Dst	16	100.439	0.0836597	0.739953
1694	ENSMUSG00000020277	Pfkl	3	10.5762	0.0835682	0.739953
1695	ENSMUSG00000034898	Filip1	3	15.2605	0.083857	0.740221
1696	ENSMUSG00000090877	Hspa1b	1	6.74072	0.0838915	0.740221
1697	ENSMUSG00000041781	Cpsf2	1	7.75994	0.0839843	0.740221
1698	ENSMUSG00000106918	Mrpl33	1	7.32771	0.0839866	0.740221
1699	ENSMUSG00000031134	Rbmx	4	17.8068	0.0841262	0.740221
1700	ENSMUSG00000028458	Tesk1	5	18.3773	0.0840695	0.740221
1701	ENSMUSG00000026827	Gpd2	4	14.882	0.0841156	0.740221
1702	ENSMUSG00000045216	Hs6st1	2	12.5644	0.0844146	0.742323
1703	ENSMUSG00000040729	Cep126	1	3.47792	0.0844814	0.742474
1704	ENSMUSG00000026879	Gsn	4	22.3952	0.0845416	0.742567
1705	ENSMUSG00000021556	Golm1	2	9.18867	0.0846381	0.742941
1706	ENSMUSG00000017652	Cd40	1	4.17354	0.0846835	0.742941
1707	ENSMUSG00000048371	Pdp2	1	5.7982	0.0849781	0.744232
1708	ENSMUSG00000015474	Ppt2	6	19.9704	0.0849798	0.744232
1709	ENSMUSG00000028497	Hacd4	1	5.5358	0.0849657	0.744232
1710	ENSMUSG00000043300	B3galnt1	1	5.71375	0.0852432	0.745667
1711	ENSMUSG00000039831	Arhgap29	1	8.38957	0.0852334	0.745667
1712	ENSMUSG00000079029	Gm5662	1	3.32749	0.0856413	0.746273
1713	ENSMUSG00000042826	Fgf11	2	11.6072	0.0856616	0.746273
1714	ENSMUSG00000070394	Tmem256	4	15.6264	0.0853976	0.746273
1715	ENSMUSG00000027831	Veph1	1	4.88018	0.0856336	0.746273
1716	ENSMUSG00000039652	Cpeb3	7	23.8061	0.0855362	0.746273
1717	ENSMUSG00000027217	Tspan18	2	6.31036	0.0854712	0.746273
1718	ENSMUSG00000032502	Stac	1	1.16169	0.0854656	0.746273
1719	ENSMUSG00000031917	Nip7	2	9.00087	0.0857323	0.746454
1720	ENSMUSG00000032068	Plet1	2	7.17152	0.085941	0.746706
1721	ENSMUSG00000056493	Foxk1	1	7.05528	0.0859463	0.746706
1722	ENSMUSG00000024798	Htr7	1	1.74123	0.0861049	0.746706
1723	ENSMUSG00000032077	Bud13	2	10.2641	0.086079	0.746706
1724	ENSMUSG00000048096	Lmod1	1	5.1169	0.0861104	0.746706
1725	ENSMUSG00000034487	Kdelc2	1	6.66056	0.0860192	0.746706
1726	ENSMUSG00000058665	En1	1	5.79589	0.0859387	0.746706
1727	ENSMUSG00000025157	Zdhhc16	1	7.36148	0.0862152	0.747182
1728	ENSMUSG00000064128	Cenpj	1	5.71493	0.0864122	0.74759
1729	ENSMUSG00000002833	Hdgfl2	1	7.13127	0.0863175	0.74759
1730	ENSMUSG00000033032	Afap1l1	2	11.5776	0.0863808	0.74759
1731	ENSMUSG00000020647	Ncoa1	1	7.42968	0.0864854	0.747792
1732	ENSMUSG00000016256	Ctsz	1	7.69377	0.086839	0.749324
1733	ENSMUSG00000024589	Nedd4l	2	11.6734	0.0868305	0.749324
1734	ENSMUSG00000070319	Eif3g	1	7.59723	0.0867769	0.749324
1735	ENSMUSG00000056220	Pla2g4a	2	7.93909	0.0868629	0.749324
1736	ENSMUSG00000084883	Ccdc85c	1	5.7131	0.0872708	0.751544
1737	ENSMUSG00000014956	Ppp1cb	1	9.11017	0.0872441	0.751544
1738	ENSMUSG00000040550	Otud6b	2	14.5344	0.0872504	0.751544
1739	ENSMUSG00000010830	Kdelr3	1	6.52447	0.0875712	0.751776
1740	ENSMUSG00000041598	Cdc42ep4	2	11.2483	0.0874974	0.751776
1741	ENSMUSG00000006276	Eps15l1	1	6.86943	0.0876291	0.751776
1742	ENSMUSG00000073557	Ppp1r12b	8	33.952	0.087536	0.751776
1743	ENSMUSG00000051220	Ercc6l	1	5.05614	0.0875354	0.751776
1744	ENSMUSG00000047747	Rnf150	1	7.65729	0.0873739	0.751776
1745	ENSMUSG00000009863	Sdhb	3	15.6029	0.0876996	0.751776
1746	ENSMUSG00000003549	Ercc1	6	15.9251	0.0876701	0.751776
1747	ENSMUSG00000036855	Gjd4	1	3.78644	0.0877644	0.751833
1748	ENSMUSG00000061603	Akap6	1	9.46214	0.0878067	0.751833
1749	ENSMUSG00000072849	Serpina1e	1	1.86982	0.0879838	0.752058
1750	ENSMUSG00000036002	Fam214b	8	39.9551	0.0879311	0.752058
1751	ENSMUSG00000028140	Mrpl9	1	7.11249	0.0879624	0.752058
1752	ENSMUSG00000069833	Ahnak	2	17.507	0.0881258	0.752841
1753	ENSMUSG00000024425	Ndfip1	1	7.85996	0.0883002	0.753472
1754	ENSMUSG00000041886	Macc1	1	4.92784	0.088258	0.753472
1755	ENSMUSG00000049960	Mrps16	1	6.29183	0.0883524	0.753487
1756	ENSMUSG00000036572	Upf3b	3	11.5343	0.0886122	0.755272
1757	ENSMUSG00000060227	Casc4	7	26.7022	0.0889584	0.755446
1758	ENSMUSG00000054199	Gon4l	2	13.6393	0.0889858	0.755446
1759	ENSMUSG00000028419	Chmp5	1	7.86147	0.0889768	0.755446
1760	ENSMUSG00000047215	Rpl9	9	34.473	0.0889234	0.755446
1761	ENSMUSG00000028949	Smarcd3	7	24.8988	0.0887313	0.755446
1762	ENSMUSG00000055775	Myh8	4	26.8151	0.0889647	0.755446
1763	ENSMUSG00000079588	Tmem182	1	8.78969	0.0889852	0.755446
1764	ENSMUSG00000040466	Blvrb	2	6.37778	0.0891799	0.756145
1765	ENSMUSG00000025995	Wdr75	8	32.1319	0.0892197	0.756145
1766	ENSMUSG00000040540	Gm9770	1	5.38909	0.0891759	0.756145
1767	ENSMUSG00000022847	Thpo	1	4.61157	0.0897102	0.757804
1768	ENSMUSG00000037621	Atoh8	1	5.24193	0.0895873	0.757804
1769	ENSMUSG00000073016	Uprt	1	6.67829	0.0895311	0.757804
1770	ENSMUSG00000056904	Gm5620	1	4.82413	0.0897193	0.757804
1771	ENSMUSG00000039356	Exosc2	3	11.5147	0.0894936	0.757804
1772	ENSMUSG00000047443	Erfe	1	5.99921	0.0896423	0.757804
1773	ENSMUSG00000033114	Slc35d2	1	4.87032	0.0900871	0.760481
1774	ENSMUSG00000037321	Tap1	3	3.85968	0.0901758	0.760802
1775	ENSMUSG00000075289	Carns1	1	6.05643	0.0911499	0.760967
1776	ENSMUSG00000033307	Mif	1	8.00192	0.0904864	0.760967
1777	ENSMUSG00000101188	Eif4a-ps4	1	7.80133	0.0910261	0.760967
1778	ENSMUSG00000053113	Socs3	1	7.08386	0.0912632	0.760967
1779	ENSMUSG00000029641	Rasl11a	1	3.12099	0.0908647	0.760967
1780	ENSMUSG00000032060	Cryab	1	8.95382	0.0911221	0.760967
1781	ENSMUSG00000029598	Plbd2	3	18.6286	0.0906978	0.760967
1782	ENSMUSG00000062098	Btbd3	2	9.96918	0.0909879	0.760967
1783	ENSMUSG00000087412	Gm15501	1	2.15855	0.0909545	0.760967
1784	ENSMUSG00000030123	Plxnd1	2	9.33658	0.0904996	0.760967
1785	ENSMUSG00000022636	Alcam	5	14.4347	0.0912171	0.760967
1786	ENSMUSG00000040822	1700123O20Rik	1	6.34785	0.0910709	0.760967
1787	ENSMUSG00000006941	Eif1b	1	6.53995	0.0907102	0.760967
1788	ENSMUSG00000031778	Cx3cl1	2	8.41119	0.0911768	0.760967
1789	ENSMUSG00000028382	Ptbp3	9	38.2675	0.0905178	0.760967
1790	ENSMUSG00000045237	1110012L19Rik	1	5.69615	0.0903431	0.760967
1791	ENSMUSG00000024074	Crim1	1	6.1438	0.0906309	0.760967
1792	ENSMUSG00000041075	Fzd7	1	8.14995	0.0911212	0.760967
1793	ENSMUSG00000052563	D930048N14Rik	2	2.91575	0.0906247	0.760967
1794	ENSMUSG00000074867	Zfp808	1	4.68313	0.0907127	0.760967
1795	ENSMUSG00000097064	Carns1	1	6.05643	0.0911499	0.760967
1796	ENSMUSG00000041324	Inhba	2	9.0766	0.0913189	0.761008
1797	ENSMUSG00000028957	Per3	5	20.4804	0.0915148	0.761369
1798	ENSMUSG00000041879	Ipo9	12	43.0497	0.0914335	0.761369
1799	ENSMUSG00000032333	Stoml1	1	6.46904	0.0914893	0.761369
1800	ENSMUSG00000031660	Brd7	6	29.6616	0.0917234	0.761384
1801	ENSMUSG00000042772	Smg7	5	25.1007	0.091771	0.761384
1802	ENSMUSG00000001855	Nup214	7	27.2255	0.0917344	0.761384
1803	ENSMUSG00000032384	Csnk1g1	7	27.9619	0.0917061	0.761384
1804	ENSMUSG00000021311	Mtr	1	7.43645	0.0916886	0.761384
1805	ENSMUSG00000020128	Vps54	6	25.2396	0.092025	0.762698
1806	ENSMUSG00000021373	Cap2	3	14.8251	0.0920313	0.762698
1807	ENSMUSG00000024360	Etf1	1	9.06644	0.0920938	0.762794
1808	ENSMUSG00000067369	Trmt2b	5	23.8411	0.0921986	0.763239
1809	ENSMUSG00000048706	Lurap1l	1	6.45873	0.0923	0.763656
1810	ENSMUSG00000029505	Ep400	10	42.064	0.0923595	0.763726
1811	ENSMUSG00000025608	Podxl	1	4.4449	0.0926384	0.76561
1812	ENSMUSG00000027330	Cdc25b	4	16.7726	0.0927634	0.766219
1813	ENSMUSG00000050332	Amer1	1	7.27026	0.0929045	0.766962
1814	ENSMUSG00000030727	Rabep2	6	17.69	0.0930458	0.767678
1815	ENSMUSG00000027203	Dut	2	8.89624	0.0930939	0.767678
1816	ENSMUSG00000071604	Fam189a2	1	5.37986	0.0934117	0.767716
1817	ENSMUSG00000033596	Rfwd3	1	6.71032	0.093232	0.767716
1818	ENSMUSG00000021589	Rhobtb3	3	14.4074	0.0933214	0.767716
1819	ENSMUSG00000024269	Tpgs2	2	10.3308	0.0936559	0.767716
1820	ENSMUSG00000001151	Pcnt	1	7.6886	0.0933627	0.767716
1821	ENSMUSG00000041895	Wipi1	3	18.8646	0.0935473	0.767716
1822	ENSMUSG00000039485	Tspyl4	1	4.50041	0.0935556	0.767716
1823	ENSMUSG00000096199	Ptrhd1	1	5.12205	0.0935205	0.767716
1824	ENSMUSG00000028803	Nipal3	4	14.4626	0.0931902	0.767716
1825	ENSMUSG00000028692	Akr1a1	4	19.6501	0.0936626	0.767716
1826	ENSMUSG00000053838	Nudcd3	4	24.9746	0.0935897	0.767716
1827	ENSMUSG00000023055	Calcoco1	4	20.0232	0.0937879	0.767902
1828	ENSMUSG00000020399	Havcr2	1	1.37612	0.0937487	0.767902
1829	ENSMUSG00000007034	Slc44a4	2	9.51071	0.0940706	0.768107
1830	ENSMUSG00000038702	Dsel	3	9.96315	0.0941664	0.768107
1831	ENSMUSG00000087236	Kif28	1	3.50411	0.0940904	0.768107
1832	ENSMUSG00000037979	Ccdc92	3	9.09886	0.0939713	0.768107
1833	ENSMUSG00000018752	Tnfsfm13	2	5.57351	0.0941234	0.768107
1834	ENSMUSG00000079710	Gm3448	2	3.01482	0.094208	0.768107
1835	ENSMUSG00000040276	Pacsin1	4	14.3474	0.0942236	0.768107
1836	ENSMUSG00000015659	Serac1	3	10.1518	0.0940255	0.768107
1837	ENSMUSG00000037868	Egr2	3	9.43519	0.0942907	0.768236
1838	ENSMUSG00000056185	Snx32	1	5.0341	0.0945823	0.769529
1839	ENSMUSG00000029775	Klhdc10	5	24.8601	0.0945964	0.769529
1840	ENSMUSG00000051146	Camk2n2	1	4.83989	0.0946037	0.769529
1841	ENSMUSG00000017400	Stac2	1	7.00638	0.0951229	0.772566
1842	ENSMUSG00000015766	Eps8	3	12.6207	0.0951319	0.772566
1843	ENSMUSG00000069266	Hist1h4b	1	5.22743	0.0950597	0.772566
1844	ENSMUSG00000048406	B330016D10Rik	1	4.08436	0.0955233	0.774307
1845	ENSMUSG00000020386	Sar1b	1	7.45501	0.095605	0.774307
1846	ENSMUSG00000032841	Prr5l	1	1.70009	0.0955654	0.774307
1847	ENSMUSG00000013622	Atraid	1	7.22184	0.0954485	0.774307
1848	ENSMUSG00000003233	Dvl3	3	17.0633	0.0955784	0.774307
1849	ENSMUSG00000055761	Nkain3	1	3.56646	0.0956867	0.77455
1850	ENSMUSG00000034892	Rps29	2	11.3428	0.096058	0.776336
1851	ENSMUSG00000030224	Strap	3	13.685	0.096063	0.776336
1852	ENSMUSG00000027803	Wwtr1	2	14.2116	0.0960246	0.776336
1853	ENSMUSG00000079658	Eloc	8	35.5263	0.0962638	0.777539
1854	ENSMUSG00000034528	Hsd17b13	2	5.96361	0.0964214	0.778392
1855	ENSMUSG00000033295	Ptprf	5	21.5612	0.0966369	0.779099
1856	ENSMUSG00000040462	Os9	2	13.5963	0.0966653	0.779099
1857	ENSMUSG00000023939	Mrpl14	3	12.2056	0.096598	0.779099
1858	ENSMUSG00000030678	Maz	1	7.26395	0.0967172	0.779099
1859	ENSMUSG00000084416	Rpl10a-ps1	1	7.35756	0.0968961	0.78012
1860	ENSMUSG00000064127	Med14	5	25.711	0.0972067	0.780522
1861	ENSMUSG00000025867	Cplx2	1	6.05019	0.0971664	0.780522
1862	ENSMUSG00000029767	Calu	6	32.6787	0.0971056	0.780522
1863	ENSMUSG00000052459	Atp6v1a	6	27.8676	0.097173	0.780522
1864	ENSMUSG00000035861	Tmprss11b	1	5.59211	0.0971552	0.780522
1865	ENSMUSG00000004207	Psap	5	34.8092	0.0982066	0.781015
1866	ENSMUSG00000003546	Klc4	1	6.38815	0.0984324	0.781015
1867	ENSMUSG00000024587	Nars	1	9.0437	0.0981767	0.781015
1868	ENSMUSG00000042515	Mum1l1	6	17.0554	0.0981918	0.781015
1869	ENSMUSG00000026249	Serpine2	2	9.8011	0.098686	0.781015
1870	ENSMUSG00000027746	Ufm1	4	20.035	0.0981567	0.781015
1871	ENSMUSG00000071337	Tia1	17	58.2478	0.098513	0.781015
1872	ENSMUSG00000031429	Psmd10	2	11.0799	0.0987145	0.781015
1873	ENSMUSG00000022440	C1qtnf6	2	9.52911	0.097812	0.781015
1874	ENSMUSG00000023249	Parp3	8	38.6374	0.0989268	0.781015
1875	ENSMUSG00000001052	Sec24b	6	22.7201	0.0987045	0.781015
1876	ENSMUSG00000030002	Dusp11	6	27.0377	0.0984318	0.781015
1877	ENSMUSG00000036327	Qsox2	2	11.3983	0.0976786	0.781015
1878	ENSMUSG00000022967	Ifnar1	4	17.0934	0.0978609	0.781015
1879	ENSMUSG00000039601	Rcan2	2	9.83182	0.0980836	0.781015
1880	ENSMUSG00000037318	Traf3ip3	5	16.4305	0.0974485	0.781015
1881	ENSMUSG00000042354	Gnl3	1	7.59349	0.0989379	0.781015
1882	ENSMUSG00000035413	Tmem98	1	6.41765	0.0988848	0.781015
1883	ENSMUSG00000039347	Atp6v0e2	1	6.16108	0.0981669	0.781015
1884	ENSMUSG00000037573	Tob1	1	8.54036	0.0986669	0.781015
1885	ENSMUSG00000032336	Nptn	11	50.0656	0.0983919	0.781015
1886	ENSMUSG00000028886	Eya3	8	31.9848	0.097441	0.781015
1887	ENSMUSG00000019817	Plagl1	1	4.50058	0.0982241	0.781015
1888	ENSMUSG00000026307	Scly	5	16.0034	0.0988328	0.781015
1889	ENSMUSG00000092534	Pagr1b	1	2.18762	0.0979465	0.781015
1890	ENSMUSG00000022462	Slc38a2	1	9.75204	0.0985084	0.781015
1891	ENSMUSG00000061024	Rrs1	1	6.52042	0.0975871	0.781015
1892	ENSMUSG00000058773	Hist1h1b	1	6.31619	0.0975582	0.781015
1893	ENSMUSG00000026004	Kansl1l	5	31.5609	0.0981182	0.781015
1894	ENSMUSG00000027799	Nbea	1	7.43141	0.0986919	0.781015
1895	ENSMUSG00000029017	Pmpcb	5	20.3785	0.0988859	0.781015
1896	ENSMUSG00000084408	Gm11870	1	3.76539	0.0989029	0.781015
1897	ENSMUSG00000036792	Mbd5	10	39.9971	0.0991516	0.781506
1898	ENSMUSG00000021022	Ppp2r3c	1	6.88012	0.0990925	0.781506
1899	ENSMUSG00000040599	Mis12	2	7.62484	0.099209	0.781506
1900	ENSMUSG00000054381	Zfp747	1	5.35403	0.0991725	0.781506
1901	ENSMUSG00000052928	Ctif	1	7.96358	0.0995058	0.782197
1902	ENSMUSG00000070282	3000002C10Rik	2	6.39751	0.0994305	0.782197
1903	ENSMUSG00000001157	Gmcl1	3	11.8529	0.0993854	0.782197
1904	ENSMUSG00000015759	Cnih1	2	10.8813	0.0994711	0.782197
1905	ENSMUSG00000026360	Rgs2	2	5.5073	0.0996453	0.782883
1906	ENSMUSG00000015363	Trabd	6	27.9922	0.0997197	0.783056
1907	ENSMUSG00000025041	Nt5c2	4	20.0366	0.0997787	0.783108
1908	ENSMUSG00000046034	Otulin	1	6.95055	0.100007	0.784485
1909	ENSMUSG00000020522	Mfap3	4	19.0409	0.100165	0.784592
1910	ENSMUSG00000103629	Gm5694	1	2.58271	0.100218	0.784592
1911	ENSMUSG00000038212	Mfsd14b	3	15.5928	0.100124	0.784592
1912	ENSMUSG00000030677	Kif22	1	5.08288	0.10023	0.784592
1913	ENSMUSG00000025784	Clec3b	1	3.98438	0.100448	0.785891
1914	ENSMUSG00000055148	Klf2	1	5.94541	0.100864	0.787937
1915	ENSMUSG00000058997	Vwa8	1	8.01936	0.100868	0.787937
1916	ENSMUSG00000004105	Angptl2	4	19.7663	0.100788	0.787937
1917	ENSMUSG00000084383	Gm13370	1	7.08701	0.101153	0.788791
1918	ENSMUSG00000079575	Rbpj-ps3	1	6.56909	0.101346	0.788791
1919	ENSMUSG00000017778	Cox7c	4	19.2953	0.101325	0.788791
1920	ENSMUSG00000020044	Timp3	4	20.3959	0.101188	0.788791
1921	ENSMUSG00000054404	Slfn5	1	4.01819	0.101277	0.788791
1922	ENSMUSG00000069274	Hist1h4f	1	5.90447	0.101302	0.788791
1923	ENSMUSG00000068397	Gm10240	1	7.08701	0.101153	0.788791
1924	ENSMUSG00000091625	Lsm5	3	8.59217	0.101717	0.789217
1925	ENSMUSG00000078517	Emc1	3	20.3866	0.101583	0.789217
1926	ENSMUSG00000116069	Gm49510	1	1.39012	0.101671	0.789217
1927	ENSMUSG00000061838	Suclg2	1	6.61298	0.101641	0.789217
1928	ENSMUSG00000034354	Mtmr3	6	34.7566	0.101518	0.789217
1929	ENSMUSG00000053293	Pom121	1	6.54991	0.101614	0.789217
1930	ENSMUSG00000042506	Usp22	5	21.0842	0.101919	0.789557
1931	ENSMUSG00000016262	Sertad4	3	19.1393	0.101852	0.789557
1932	ENSMUSG00000039286	Fndc3b	4	26.0626	0.101872	0.789557
1933	ENSMUSG00000005779	Psmb4	3	16.031	0.102205	0.791176
1934	ENSMUSG00000047090	Tmem198b	2	10.1104	0.102234	0.791176
1935	ENSMUSG00000027375	Mal	1	4.63077	0.102463	0.791315
1936	ENSMUSG00000036087	Slain2	4	26.1113	0.102323	0.791315
1937	ENSMUSG00000017176	Nt5c3b	7	18.5309	0.102445	0.791315
1938	ENSMUSG00000001240	Ramp2	2	5.57511	0.102463	0.791315
1939	ENSMUSG00000071771	Rhox4b	1	1.50498	0.10281	0.79143
1940	ENSMUSG00000022469	Rapgef3	3	5.66283	0.102709	0.79143
1941	ENSMUSG00000028811	Yars	8	36.1046	0.102609	0.79143
1942	ENSMUSG00000062713	Sim2	1	6.55222	0.102701	0.79143
1943	ENSMUSG00000048833	Slc39a9	1	7.41654	0.102759	0.79143
1944	ENSMUSG00000020074	Ccar1	1	8.0191	0.102815	0.79143
1945	ENSMUSG00000031016	Wee1	1	5.46772	0.102848	0.79143
1946	ENSMUSG00000038886	Man2a2	1	8.10896	0.10299	0.791478
1947	ENSMUSG00000025262	Fam120c	2	10.402	0.103013	0.791478
1948	ENSMUSG00000038160	Atg5	1	6.89845	0.102969	0.791478
1949	ENSMUSG00000007655	Cav1	5	19.6893	0.103098	0.791723
1950	ENSMUSG00000024270	Slc39a6	2	8.55307	0.103367	0.791769
1951	ENSMUSG00000032777	Gtf3c1	1	8.28625	0.103369	0.791769
1952	ENSMUSG00000055302	Mrfap1	1	9.20567	0.103266	0.791769
1953	ENSMUSG00000070305	Mpzl3	1	4.20465	0.103208	0.791769
1954	ENSMUSG00000041429	Nthl1	1	4.86382	0.10332	0.791769
1955	ENSMUSG00000021774	Ube2e1	3	13.1145	0.10345	0.791783
1956	ENSMUSG00000066026	Dhrs3	3	10.8675	0.103529	0.791783
1957	ENSMUSG00000044982	Sft2d3	1	4.9231	0.103502	0.791783
1958	ENSMUSG00000020894	Vamp2	4	17.054	0.1038	0.793075
1959	ENSMUSG00000080115	Eef1akmt3	1	3.75261	0.103804	0.793075
1960	ENSMUSG00000034652	Cd300a	2	7.73695	0.103872	0.793187
1961	ENSMUSG00000029673	Auts2	9	32.777	0.104162	0.795003
1962	ENSMUSG00000028563	Tm2d1	4	15.0332	0.104278	0.795481
1963	ENSMUSG00000049676	Catsperg1	1	2.2322	0.104335	0.795507
1964	ENSMUSG00000049124	Gm8186	1	5.4292	0.104504	0.796393
1965	ENSMUSG00000027405	Nop56	9	33.4369	0.104711	0.797157
1966	ENSMUSG00000027078	Ube2l6	1	5.46799	0.104684	0.797157
1967	ENSMUSG00000045094	Arhgef37	1	4.78564	0.104829	0.797245
1968	ENSMUSG00000020439	Smtn	6	25.6215	0.104817	0.797245
1969	ENSMUSG00000036270	Edc4	7	25.6361	0.104948	0.797728
1970	ENSMUSG00000026564	Dusp27	2	16.2004	0.104999	0.797728
1971	ENSMUSG00000058325	Dock1	1	6.99157	0.105171	0.798219
1972	ENSMUSG00000013833	Med16	5	20.0718	0.105155	0.798219
1973	ENSMUSG00000030056	Isy1	1	6.27306	0.105263	0.798516
1974	ENSMUSG00000022031	Elp3	1	7.55363	0.105343	0.798716
1975	ENSMUSG00000072772	Grcc10	3	15.5545	0.105457	0.798769
1976	ENSMUSG00000030699	Tbx6	1	1.19207	0.105456	0.798769
1977	ENSMUSG00000049670	Morn4	1	6.40279	0.10566	0.799906
1978	ENSMUSG00000020250	Txnrd1	1	8.27033	0.106377	0.804923
1979	ENSMUSG00000040715	Rsc1a1	1	3.47465	0.10652	0.80543
1980	ENSMUSG00000049739	Zfp646	2	12.6558	0.106551	0.80543
1981	ENSMUSG00000026134	Prim2	3	11.2538	0.106668	0.805907
1982	ENSMUSG00000049565	Aknad1	3	12.8649	0.106764	0.806223
1983	ENSMUSG00000024066	Xdh	1	5.24034	0.106844	0.806423
1984	ENSMUSG00000060548	Tnfrsf19	2	10.9917	0.107004	0.806548
1985	ENSMUSG00000030879	Mrpl17	5	25.4128	0.107001	0.806548
1986	ENSMUSG00000029095	Ablim2	12	45.9787	0.107022	0.806548
1987	ENSMUSG00000043323	Fbrsl1	2	9.95846	0.107117	0.806662
1988	ENSMUSG00000093485	Gm20708	1	2.27049	0.107199	0.806662
1989	ENSMUSG00000040998	Npnt	7	38.117	0.107173	0.806662
1990	ENSMUSG00000067870	Rpl31-ps8	1	7.95233	0.107344	0.807345
1991	ENSMUSG00000052631	Sh2d6	1	1.33739	0.107442	0.807674
1992	ENSMUSG00000031931	Ankrd49	1	6.09287	0.107531	0.807943
1993	ENSMUSG00000023235	Ccl25	3	9.21273	0.10765	0.808096
1994	ENSMUSG00000099241	Gm18852	1	1.97154	0.10766	0.808096
1995	ENSMUSG00000018906	P4ha2	11	41.2131	0.107965	0.809579
1996	ENSMUSG00000003545	Fosb	1	4.09908	0.107929	0.809579
1997	ENSMUSG00000023150	Ivns1abp	5	34.4439	0.108108	0.809839
1998	ENSMUSG00000037465	Klf10	1	7.81629	0.108103	0.809839
1999	ENSMUSG00000020766	Galk1	1	6.86321	0.108257	0.810141
[truncated: 53,648 more rows]

## Sheet: B2 D4 Patterned vs. Plastic
p"target_id"	ext_gene	num_aggregated_transcripts	sum_mean_obs_counts	pval	qval
1	ENSMUSG00000030218	Mgp	1	8.45985	4.52382e-41	6.84454e-37
2	ENSMUSG00000020458	Rtn4	8	51.3798	1.60636e-38	1.21521e-34
3	ENSMUSG00000032332	Col12a1	6	33.2188	2.44964e-29	1.23544e-25
4	ENSMUSG00000031700	Gpt2	5	26.9248	1.4909e-26	5.63933e-23
5	ENSMUSG00000038612	Mcl1	2	10.9315	3.5943e-26	1.08764e-22
6	ENSMUSG00000031762	Mt2	1	7.68963	8.39188e-26	2.11615e-22
7	ENSMUSG00000029467	Atp2a2	3	27.6363	8.6712e-24	1.87422e-20
8	ENSMUSG00000021622	Ckmt2	1	5.33289	1.25892e-23	2.38093e-20
9	ENSMUSG00000037010	Apln	1	3.66767	3.31302e-23	5.56956e-20
10	ENSMUSG00000021567	Nkd2	2	7.89076	3.87413e-23	5.86156e-20
11	ENSMUSG00000029371	Cxcl5	1	4.6383	1.16643e-22	1.60438e-19
12	ENSMUSG00000063077	Kif1b	11	46.417	1.25962e-20	1.46601e-17
13	ENSMUSG00000023019	Gpd1	1	5.9128	1.16762e-20	1.46601e-17
14	ENSMUSG00000021186	Fbln5	1	7.29599	2.81509e-20	3.04231e-17
15	ENSMUSG00000007888	Crlf1	3	12.2168	4.04352e-20	3.85555e-17
16	ENSMUSG00000078162	Gm2574	1	7.24858	4.07726e-20	3.85555e-17
17	ENSMUSG00000073867	AA474408	1	8.40878	4.39739e-20	3.91368e-17
18	ENSMUSG00000054675	Tmem119	2	9.0696	6.63026e-20	5.56292e-17
19	ENSMUSG00000047419	Cmya5	1	5.70336	6.98583e-20	5.56292e-17
20	ENSMUSG00000024576	Csnk1a1	9	53.8059	1.94044e-19	1.46794e-16
21	ENSMUSG00000024597	Slc12a2	1	9.1116	1.29222e-18	9.31017e-16
22	ENSMUSG00000039476	Prrx2	4	15.3497	1.41563e-17	9.73565e-15
23	ENSMUSG00000056174	Col8a2	1	5.20386	2.42756e-17	1.59691e-14
24	ENSMUSG00000044674	Fzd1	1	8.07721	3.2537e-17	2.05119e-14
25	ENSMUSG00000022698	Naa50	4	28.47	4.43184e-17	2.68215e-14
26	ENSMUSG00000036256	Igfbp7	2	11.4592	4.65598e-17	2.70942e-14
27	ENSMUSG00000025730	Rab40c	5	19.2137	5.10226e-17	2.85915e-14
28	ENSMUSG00000016262	Sertad4	3	20.0905	5.47394e-17	2.95788e-14
29	ENSMUSG00000001131	Timp1	2	13.6833	7.08259e-17	3.69516e-14
30	ENSMUSG00000041577	Prelp	1	6.74035	1.14228e-16	5.76089e-14
31	ENSMUSG00000037206	Islr	2	15.3469	6.08485e-16	2.9698e-13
32	ENSMUSG00000071984	Fndc1	5	26.3085	1.4349e-15	6.7844e-13
33	ENSMUSG00000032279	Idh3a	1	8.51275	4.01664e-15	1.84157e-12
34	ENSMUSG00000033400	Agl	8	46.7475	6.84341e-15	3.04532e-12
35	ENSMUSG00000006403	Adamts4	2	11.8217	1.53782e-14	6.28843e-12
36	ENSMUSG00000083558	Gm12896	1	7.12236	1.51734e-14	6.28843e-12
37	ENSMUSG00000083365	Gm12895	1	7.12236	1.51734e-14	6.28843e-12
38	ENSMUSG00000020676	Ccl11	1	4.01944	2.1762e-14	8.66473e-12
39	ENSMUSG00000042793	Lgr6	2	7.4556	2.23547e-14	8.67247e-12
40	ENSMUSG00000020241	Col6a2	3	17.7101	3.49489e-14	1.32194e-11
41	ENSMUSG00000096887	Gm20594	1	11.6826	3.63129e-14	1.34003e-11
42	ENSMUSG00000021831	Ero1l	1	7.0494	4.91799e-14	1.73045e-11
43	ENSMUSG00000051747	Ttn	20	140.513	4.83307e-14	1.73045e-11
44	ENSMUSG00000047420	Fam180a	1	4.77159	6.81865e-14	2.34468e-11
45	ENSMUSG00000038400	Pmepa1	3	18.0599	9.00062e-14	3.02621e-11
46	ENSMUSG00000004665	Cnn2	2	10.1062	1.29776e-13	4.2685e-11
47	ENSMUSG00000030730	Atp2a1	2	18.1167	2.11496e-13	6.80836e-11
48	ENSMUSG00000027962	Vcam1	1	7.18873	2.32047e-13	7.31431e-11
49	ENSMUSG00000020186	Csrp2	1	6.57312	2.84485e-13	8.7842e-11
50	ENSMUSG00000000168	Dlat	6	26.1144	2.90558e-13	8.79229e-11
51	ENSMUSG00000090210	Itga10	1	5.7883	3.34066e-13	9.91064e-11
52	ENSMUSG00000040152	Thbs1	2	15.4066	4.67019e-13	1.35885e-10
53	ENSMUSG00000023150	Ivns1abp	5	34.6789	4.78717e-13	1.3666e-10
54	ENSMUSG00000020340	Cyfip2	4	18.3696	4.91427e-13	1.3769e-10
55	ENSMUSG00000090841	Myl6	1	8.72903	5.45355e-13	1.50022e-10
56	ENSMUSG00000024059	Clip4	1	7.08064	6.21517e-13	1.67921e-10
57	ENSMUSG00000021806	Nid2	1	8.95419	9.92493e-13	2.63446e-10
58	ENSMUSG00000000957	Mmp14	1	9.02072	1.06305e-12	2.7731e-10
59	ENSMUSG00000038670	Mybpc2	1	7.49951	1.0967e-12	2.81239e-10
60	ENSMUSG00000036879	Phkb	9	41.7245	1.46007e-12	3.68182e-10
61	ENSMUSG00000021373	Cap2	3	13.4644	1.72014e-12	4.26651e-10
62	ENSMUSG00000095217	Hist1h2bn	1	4.96678	1.99512e-12	4.86874e-10
63	ENSMUSG00000027784	Ppm1l	1	8.12936	2.27052e-12	5.45285e-10
64	ENSMUSG00000032648	Pygm	3	16.0254	2.33262e-12	5.51445e-10
65	ENSMUSG00000020570	Sypl	5	28.2317	2.84295e-12	6.6175e-10
66	ENSMUSG00000004364	Cul3	6	29.7461	3.49453e-12	8.01094e-10
67	ENSMUSG00000076617	Ighm	2	11.5142	4.21303e-12	9.51391e-10
68	ENSMUSG00000055148	Klf2	1	6.23891	5.11185e-12	1.13739e-09
69	ENSMUSG00000027868	Tbx15	3	15.4071	5.33548e-12	1.16994e-09
70	ENSMUSG00000073702	Rpl31	6	36.1829	6.35148e-12	1.37283e-09
71	ENSMUSG00000037656	Slc20a2	1	8.30777	7.1396e-12	1.52144e-09
72	ENSMUSG00000001020	S100a4	2	12.5062	8.79438e-12	1.84804e-09
73	ENSMUSG00000022803	Popdc2	3	9.58252	1.19238e-11	2.47132e-09
74	ENSMUSG00000026728	Vim	6	39.4846	1.30613e-11	2.67051e-09
75	ENSMUSG00000035202	Lars2	1	9.64993	1.34606e-11	2.71545e-09
76	ENSMUSG00000029634	Rnf6	7	26.8271	1.44929e-11	2.88522e-09
77	ENSMUSG00000000794	Kcnn3	2	13.4381	1.48456e-11	2.91705e-09
78	ENSMUSG00000059811	Atl2	2	11.46	1.67021e-11	3.23977e-09
79	ENSMUSG00000042115	Klhdc8a	1	6.84073	1.70349e-11	3.2625e-09
80	ENSMUSG00000020826	Nos2	1	1.67352	2.05876e-11	3.89363e-09
81	ENSMUSG00000032803	Cdv3	6	40.4891	2.13308e-11	3.98438e-09
82	ENSMUSG00000046312	AI464131	2	13.3311	2.19683e-11	4.05341e-09
83	ENSMUSG00000050860	Phospho1	3	19.4622	2.57482e-11	4.69362e-09
84	ENSMUSG00000037035	Inhbb	1	7.93796	3.36901e-11	5.99684e-09
85	ENSMUSG00000028195	Cyr61	1	8.0152	3.34718e-11	5.99684e-09
86	ENSMUSG00000031963	Bmper	1	6.54697	3.44445e-11	6.05982e-09
87	ENSMUSG00000072720	Myo18b	4	17.5083	4.15565e-11	7.227e-09
88	ENSMUSG00000078566	Bnip3	4	15.893	4.47264e-11	7.6899e-09
89	ENSMUSG00000022665	Ccdc80	6	27.5975	5.53505e-11	9.40958e-09
90	ENSMUSG00000058297	Spock2	2	8.34382	6.08139e-11	1.02235e-08
91	ENSMUSG00000042082	Arsb	1	6.655	6.24304e-11	1.03799e-08
92	ENSMUSG00000018379	Srsf1	6	30.5441	1.20499e-10	1.96038e-08
93	ENSMUSG00000098301	Srsf1	6	30.5441	1.20499e-10	1.96038e-08
94	ENSMUSG00000026193	Fn1	16	101.641	1.24634e-10	2.00607e-08
95	ENSMUSG00000015243	Abca1	1	6.07654	1.37925e-10	2.19664e-08
96	ENSMUSG00000031438	Rnf128	1	6.90905	1.5483e-10	2.44018e-08
97	ENSMUSG00000021200	Asb2	4	19.3269	1.63731e-10	2.55387e-08
98	ENSMUSG00000040181	Fmo1	8	33.4337	1.71742e-10	2.65148e-08
99	ENSMUSG00000012017	Scarf2	1	6.89174	1.92657e-10	2.91491e-08
100	ENSMUSG00000101249	Gm29216	1	5.56744	1.92346e-10	2.91491e-08
101	ENSMUSG00000047139	Cd24a	1	8.13178	2.0169e-10	3.02136e-08
102	ENSMUSG00000028463	Car9	1	3.99901	2.10478e-10	3.12209e-08
103	ENSMUSG00000024087	Cyp1b1	1	7.57812	2.65927e-10	3.90628e-08
104	ENSMUSG00000031601	Cnot7	8	37.4587	2.72838e-10	3.96927e-08
105	ENSMUSG00000027177	Hipk3	4	24.2121	2.99146e-10	4.31055e-08
106	ENSMUSG00000060675	Pla2g16	4	26.0512	3.37389e-10	4.81575e-08
107	ENSMUSG00000016559	H3f3b	4	23.7483	3.56561e-10	5.04183e-08
108	ENSMUSG00000008668	Rps18	9	36.6514	4.88336e-10	6.84123e-08
109	ENSMUSG00000003200	Sh3gl1	1	7.21721	5.92119e-10	8.2103e-08
110	ENSMUSG00000030987	Stim1	1	8.04358	6.02342e-10	8.2103e-08
111	ENSMUSG00000022519	Srl	4	28.2457	6.02186e-10	8.2103e-08
112	ENSMUSG00000022055	Nefl	1	2.93096	6.20385e-10	8.32524e-08
113	ENSMUSG00000020256	Aldh1l2	4	18.1488	6.21779e-10	8.32524e-08
114	ENSMUSG00000081051	Gm15427	1	7.22168	8.26713e-10	1.09721e-07
115	ENSMUSG00000022378	Fam49b	2	14.7229	9.38598e-10	1.23487e-07
116	ENSMUSG00000034533	Scn10a	1	6.12871	1.09724e-09	1.43114e-07
117	ENSMUSG00000022255	Mtdh	10	55.086	1.11282e-09	1.43906e-07
118	ENSMUSG00000031169	Porcn	6	26.056	1.16995e-09	1.50012e-07
119	ENSMUSG00000001175	Calm1	4	26.0531	1.34264e-09	1.70707e-07
120	ENSMUSG00000020422	Tns3	4	19.9008	1.40064e-09	1.75343e-07
121	ENSMUSG00000068196	Col8a1	1	7.69082	1.41387e-09	1.75343e-07
122	ENSMUSG00000020986	Sec23a	4	18.3837	1.41178e-09	1.75343e-07
123	ENSMUSG00000009013	Dynll1	5	30.7732	1.47758e-09	1.81754e-07
124	ENSMUSG00000023883	Phf10	5	21.5692	1.6735e-09	2.04194e-07
125	ENSMUSG00000024529	Lox	2	17.1676	1.7557e-09	2.1251e-07
126	ENSMUSG00000025234	Arih1	6	34.6059	1.84942e-09	2.2145e-07
127	ENSMUSG00000040653	Ppp1r14c	1	7.88583	1.85884e-09	2.2145e-07
128	ENSMUSG00000043822	Adamtsl5	7	37.0418	1.9129e-09	2.26111e-07
129	ENSMUSG00000071708	Sms	5	26.1657	1.99014e-09	2.33418e-07
130	ENSMUSG00000030695	Aldoa	9	55.4753	2.02895e-09	2.36138e-07
131	ENSMUSG00000020402	Vdac1	5	23.7514	2.04691e-09	2.3641e-07
132	ENSMUSG00000020614	Fam20a	4	20.5237	2.10139e-09	2.40085e-07
133	ENSMUSG00000006360	Crip1	1	8.41989	2.11047e-09	2.40085e-07
134	ENSMUSG00000043154	Ppp2r3a	7	34.8324	2.20055e-09	2.48465e-07
135	ENSMUSG00000029380	Cxcl1	1	3.16748	2.22307e-09	2.49148e-07
136	ENSMUSG00000030116	Mfap5	5	20.1653	2.27068e-09	2.52614e-07
137	ENSMUSG00000035373	Ccl7	1	4.2231	3.08461e-09	3.40659e-07
138	ENSMUSG00000027010	Slc25a12	6	25.2518	3.25924e-09	3.57335e-07
139	ENSMUSG00000029869	Ephb6	3	11.1393	3.32745e-09	3.62189e-07
140	ENSMUSG00000021950	Anxa8	2	11.7116	3.7736e-09	4.02075e-07
141	ENSMUSG00000087370	Tmem170b	1	7.25131	3.75618e-09	4.02075e-07
142	ENSMUSG00000018428	Akap1	6	25.8526	3.73809e-09	4.02075e-07
143	ENSMUSG00000025938	Slco5a1	4	16.804	4.33697e-09	4.58869e-07
144	ENSMUSG00000024978	Gpam	1	7.5477	4.49175e-09	4.71946e-07
145	ENSMUSG00000040212	Emp3	2	12.0788	4.53894e-09	4.73615e-07
146	ENSMUSG00000023008	Fmnl3	4	20.3916	4.745e-09	4.91725e-07
147	ENSMUSG00000027220	Syt13	1	7.36441	4.82727e-09	4.96847e-07
148	ENSMUSG00000041697	Cox6a1	2	9.36423	4.90189e-09	5.01119e-07
149	ENSMUSG00000070343	Gm10288	1	7.47976	5.28884e-09	5.37048e-07
150	ENSMUSG00000117310	Ptp4a1	2	15.8468	5.40553e-09	5.45238e-07
151	ENSMUSG00000032267	Usp28	1	8.21447	5.61711e-09	5.62827e-07
152	ENSMUSG00000039100	2019-03-06	1	8.96898	6.22515e-09	6.19648e-07
153	ENSMUSG00000035385	Ccl2	1	3.50722	7.00408e-09	6.92625e-07
154	ENSMUSG00000030122	Ptms	3	15.8737	8.28836e-09	8.14305e-07
155	ENSMUSG00000023885	Thbs2	1	7.54901	8.39216e-09	8.19183e-07
156	ENSMUSG00000090213	Tmem189	4	18.7601	1.01985e-08	9.89127e-07
157	ENSMUSG00000032252	Glce	4	17.4264	1.02963e-08	9.92245e-07
158	ENSMUSG00000029390	Tmed2	3	21.9589	1.07491e-08	1.02285e-06
159	ENSMUSG00000006731	B4galnt1	1	6.12947	1.07378e-08	1.02285e-06
160	ENSMUSG00000038121	Fam210a	2	11.4114	1.09399e-08	1.0345e-06
161	ENSMUSG00000028518	Prkaa2	1	7.67495	1.1183e-08	1.05092e-06
162	ENSMUSG00000019817	Plagl1	1	4.21554	1.15553e-08	1.0792e-06
163	ENSMUSG00000044938	Klhl31	1	9.02366	1.30095e-08	1.20757e-06
164	ENSMUSG00000028420	Tmem38b	4	22.1816	1.47496e-08	1.36074e-06
165	ENSMUSG00000022884	Eif4a2	19	90.0284	1.49284e-08	1.36889e-06
166	ENSMUSG00000030587	2200002D01Rik	2	10.87	1.63127e-08	1.48681e-06
167	ENSMUSG00000037152	Ndufc1	4	23.2245	1.77151e-08	1.60497e-06
168	ENSMUSG00000020044	Timp3	4	21.0441	1.85675e-08	1.67218e-06
169	ENSMUSG00000033065	Pfkm	2	17.1841	1.99547e-08	1.78648e-06
170	ENSMUSG00000027184	Caprin1	14	66.2992	2.0597e-08	1.83313e-06
171	ENSMUSG00000005610	Eif4g2	14	72.5684	2.1184e-08	1.87435e-06
172	ENSMUSG00000001334	Fndc5	1	7.52228	2.21814e-08	1.95119e-06
173	ENSMUSG00000074218	Cox7a1	1	5.63764	2.32457e-08	2.03299e-06
174	ENSMUSG00000027500	Stmn2	2	9.36389	2.37088e-08	2.06157e-06
175	ENSMUSG00000038663	Fsd2	1	6.47764	2.59604e-08	2.24446e-06
176	ENSMUSG00000035164	Zc3h12c	1	7.1509	2.6387e-08	2.26838e-06
177	ENSMUSG00000020315	Sptbn1	8	53.6246	2.88084e-08	2.46255e-06
178	ENSMUSG00000027660	Skil	4	25.6239	2.94451e-08	2.50284e-06
179	ENSMUSG00000063358	Mapk1	2	14.8687	3.24353e-08	2.7416e-06
180	ENSMUSG00000020846	Rflnb	1	7.29467	3.36627e-08	2.82953e-06
181	ENSMUSG00000004558	Ndrg2	2	11.5635	3.44534e-08	2.86919e-06
182	ENSMUSG00000029836	Cbx3	6	27.941	3.45137e-08	2.86919e-06
183	ENSMUSG00000024750	Zfand5	5	26.5537	3.67909e-08	3.04179e-06
184	ENSMUSG00000034330	Plcg2	1	6.54932	4.11837e-08	3.38647e-06
185	ENSMUSG00000093930	Hmgcs1	1	9.50658	4.75309e-08	3.88726e-06
186	ENSMUSG00000031672	Got2	2	12.1228	4.94762e-08	4.0246e-06
187	ENSMUSG00000052852	Reep1	1	7.69946	5.11829e-08	4.09734e-06
188	ENSMUSG00000041120	Nbl1	3	15.0004	5.07231e-08	4.09734e-06
189	ENSMUSG00000036934	4921524J17Rik	1	6.95899	5.11669e-08	4.09734e-06
190	ENSMUSG00000034640	Tiparp	2	12.0642	5.7365e-08	4.52048e-06
191	ENSMUSG00000024617	Camk2a	4	23.33	5.70879e-08	4.52048e-06
192	ENSMUSG00000021770	Samd8	4	24.9649	5.67869e-08	4.52048e-06
193	ENSMUSG00000005161	Prdx2	8	48.5544	6.48176e-08	5.0813e-06
194	ENSMUSG00000052155	Acvr2a	2	10.5146	6.57456e-08	5.12748e-06
195	ENSMUSG00000022403	St13	4	23.3904	6.61245e-08	5.13058e-06
196	ENSMUSG00000036087	Slain2	4	26.7961	7.33133e-08	5.65934e-06
197	ENSMUSG00000063659	Zbtb18	10	48.5669	7.65555e-08	5.87962e-06
198	ENSMUSG00000022412	Mief1	2	13.1244	7.75278e-08	5.92422e-06
199	ENSMUSG00000021756	Il6st	8	36.9617	7.79314e-08	5.92514e-06
200	ENSMUSG00000007617	Homer1	7	32.6944	7.94269e-08	6.00865e-06
201	ENSMUSG00000037434	Slc30a1	1	6.56586	8.20596e-08	6.15144e-06
202	ENSMUSG00000037306	Man1c1	2	12.6805	8.21276e-08	6.15144e-06
203	ENSMUSG00000066324	Impad1	1	9.00464	8.63625e-08	6.43677e-06
204	ENSMUSG00000032715	Trib3	1	4.97154	9.03792e-08	6.67042e-06
205	ENSMUSG00000042719	Naa25	4	24.5095	9.02061e-08	6.67042e-06
206	ENSMUSG00000024512	Dynap	1	5.89119	9.27139e-08	6.80952e-06
207	ENSMUSG00000067071	Hes6	3	17.4615	9.53763e-08	6.97123e-06
208	ENSMUSG00000024359	Hspa9	1	9.81906	9.81774e-08	7.14146e-06
209	ENSMUSG00000032561	Acpp	3	9.59532	9.8836e-08	7.15497e-06
210	ENSMUSG00000001891	Ugp2	3	18.1152	1.05979e-07	7.63557e-06
211	ENSMUSG00000027470	Mylk2	1	7.31929	1.09138e-07	7.82584e-06
212	ENSMUSG00000024754	Cemip2	2	15.963	1.10814e-07	7.90853e-06
213	ENSMUSG00000031422	Morf4l2	10	44.6862	1.17335e-07	8.33462e-06
214	ENSMUSG00000061477	Rps7	1	8.63528	1.2135e-07	8.57957e-06
215	ENSMUSG00000060716	Plekhh1	1	7.93114	1.22814e-07	8.64268e-06
216	ENSMUSG00000038095	Sbno1	2	15.7202	1.25161e-07	8.76706e-06
217	ENSMUSG00000021589	Rhobtb3	3	15.3189	1.26474e-07	8.81818e-06
218	ENSMUSG00000067818	Myl9	2	9.94974	1.28553e-07	8.92204e-06
219	ENSMUSG00000039988	Ankrd13c	2	12.5601	1.34286e-07	9.27738e-06
220	ENSMUSG00000045975	C2cd2	1	6.44933	1.38962e-07	9.55677e-06
221	ENSMUSG00000074221	Zfp568	2	15.8742	1.40697e-07	9.63233e-06
222	ENSMUSG00000049134	Nrap	5	32.3091	1.49167e-07	1.01662e-05
223	ENSMUSG00000014956	Ppp1cb	1	9.06096	1.55062e-07	1.05206e-05
224	ENSMUSG00000066551	Hmgb1	6	29.8887	1.61582e-07	1.0914e-05
225	ENSMUSG00000068267	Cenpb	1	8.85516	1.72951e-07	1.163e-05
226	ENSMUSG00000027774	Gfm1	3	19.6221	1.75898e-07	1.17616e-05
227	ENSMUSG00000018593	Sparc	5	32.5004	1.76463e-07	1.17616e-05
228	ENSMUSG00000017418	Arl5b	5	20.1852	1.82834e-07	1.21328e-05
229	ENSMUSG00000042717	Ppp1r3a	1	6.89198	1.956e-07	1.29232e-05
230	ENSMUSG00000061451	Tmem151a	2	8.09065	2.12626e-07	1.39871e-05
231	ENSMUSG00000022817	Itgb5	5	22.6722	2.25486e-07	1.47688e-05
232	ENSMUSG00000036257	Pnpla8	4	23.2444	2.42322e-07	1.58032e-05
233	ENSMUSG00000006356	Crip2	1	9.32689	2.63515e-07	1.71115e-05
234	ENSMUSG00000003865	Gys1	1	8.81022	2.69296e-07	1.74122e-05
235	ENSMUSG00000027907	S100a11	1	8.06814	2.81057e-07	1.80953e-05
236	ENSMUSG00000028843	Sh3bgrl3	1	6.52621	2.88023e-07	1.84652e-05
237	ENSMUSG00000024164	C3	1	1.67162	2.92642e-07	1.86821e-05
238	ENSMUSG00000029580	Actb	7	41.0235	3.01085e-07	1.91404e-05
239	ENSMUSG00000030352	Tspan9	8	35.6973	3.16931e-07	2.00635e-05
240	ENSMUSG00000052180	Serpinb6c	1	4.22541	3.18451e-07	2.00757e-05
241	ENSMUSG00000000782	Tcf7	2	11.7256	3.55515e-07	2.23193e-05
242	ENSMUSG00000022961	Son	10	58.9884	3.572e-07	2.23324e-05
243	ENSMUSG00000029070	Mxra8	6	29.6203	3.66666e-07	2.26192e-05
244	ENSMUSG00000038084	Opa1	7	35.861	3.6438e-07	2.26192e-05
245	ENSMUSG00000022682	Rrn3	1	8.30953	3.67767e-07	2.26192e-05
246	ENSMUSG00000020140	Lgr5	3	8.41888	3.65504e-07	2.26192e-05
247	ENSMUSG00000001510	Dlx3	1	4.61725	3.71751e-07	2.27716e-05
248	ENSMUSG00000018770	Atp5g3	5	28.6152	3.77307e-07	2.30187e-05
249	ENSMUSG00000035941	Ibtk	6	28.2249	4.05732e-07	2.46484e-05
250	ENSMUSG00000020260	Pofut2	1	7.34657	4.07278e-07	2.46484e-05
251	ENSMUSG00000060743	H3f3a	6	37.1379	4.09085e-07	2.46592e-05
252	ENSMUSG00000021816	Ppp3cb	8	39.8303	4.16292e-07	2.4994e-05
253	ENSMUSG00000034161	Scx	1	8.40505	4.29294e-07	2.56728e-05
254	ENSMUSG00000017831	Rab5a	1	8.3343	4.43432e-07	2.64139e-05
255	ENSMUSG00000033763	Mtss1l	6	30.0185	4.4801e-07	2.65819e-05
256	ENSMUSG00000055538	Zcchc24	2	16.3361	4.64511e-07	2.74533e-05
257	ENSMUSG00000057666	Gapdh	10	62.0469	4.82542e-07	2.8408e-05
258	ENSMUSG00000025035	Arl3	1	5.81581	5.07496e-07	2.97084e-05
259	ENSMUSG00000029657	Hsph1	1	8.30223	5.08557e-07	2.97084e-05
260	ENSMUSG00000034205	Loxl2	1	6.12	5.42239e-07	3.15027e-05
261	ENSMUSG00000036990	Otud4	6	31.9655	5.43436e-07	3.15027e-05
262	ENSMUSG00000034127	Tspan8	3	11.9759	5.56142e-07	3.21161e-05
263	ENSMUSG00000020475	Pgam2	1	8.01283	5.70163e-07	3.28006e-05
264	ENSMUSG00000026434	Nucks1	3	18.7636	5.98585e-07	3.43053e-05
265	ENSMUSG00000029064	Gnb1	8	48.8176	6.04438e-07	3.451e-05
266	ENSMUSG00000026167	Wnt10a	1	7.26779	6.37104e-07	3.62383e-05
267	ENSMUSG00000079588	Tmem182	1	8.75666	6.41416e-07	3.63469e-05
268	ENSMUSG00000058258	Idi1	4	19.0516	6.44384e-07	3.63788e-05
269	ENSMUSG00000042821	Snai1	1	5.57169	6.55643e-07	3.68769e-05
270	ENSMUSG00000028127	Abcd3	1	7.5571	6.76773e-07	3.79244e-05
271	ENSMUSG00000027996	Sfrp2	1	5.6711	6.79505e-07	3.79369e-05
272	ENSMUSG00000037458	Azin1	8	45.0765	6.92791e-07	3.85365e-05
273	ENSMUSG00000038250	Usp38	1	8.09947	7.21972e-07	4.00126e-05
274	ENSMUSG00000034667	Xpot	1	8.2768	7.33959e-07	4.05285e-05
275	ENSMUSG00000026600	Soat1	8	38.1741	7.43293e-07	4.08946e-05
276	ENSMUSG00000037280	Galnt6	3	15.3333	7.57507e-07	4.15257e-05
277	ENSMUSG00000029860	Zyx	2	15.1685	7.64425e-07	4.17536e-05
278	ENSMUSG00000028691	Prdx1	6	34.3345	7.72738e-07	4.20558e-05
279	ENSMUSG00000021546	Hnrnpk	20	105.5	7.98535e-07	4.33041e-05
280	ENSMUSG00000031503	Col4a2	2	10.5304	8.03546e-07	4.34202e-05
281	ENSMUSG00000029432	Nipsnap2	4	18.8861	8.21233e-07	4.4218e-05
282	ENSMUSG00000037411	Serpine1	2	10.6133	8.33477e-07	4.47181e-05
283	ENSMUSG00000024527	Afg3l2	1	8.03288	8.61423e-07	4.60542e-05
284	ENSMUSG00000030827	Fgf21	1	6.61016	9.91176e-07	5.28046e-05
285	ENSMUSG00000078578	Ube2d3	2	16.9081	1.02211e-06	5.42616e-05
286	ENSMUSG00000037379	Spon2	1	5.49832	1.0348e-06	5.47429e-05
287	ENSMUSG00000014905	Dnajb9	1	7.10772	1.08183e-06	5.70317e-05
288	ENSMUSG00000053886	Sh2d4a	1	5.59591	1.09382e-06	5.74635e-05
289	ENSMUSG00000058290	Espl1	1	5.62657	1.09766e-06	5.74658e-05
290	ENSMUSG00000021733	Slc4a7	1	8.40544	1.14616e-06	5.97981e-05
291	ENSMUSG00000024395	Lims2	1	5.74205	1.19323e-06	6.20399e-05
292	ENSMUSG00000025544	Tm9sf2	3	12.8326	1.24816e-06	6.46736e-05
293	ENSMUSG00000061130	Ppm1b	4	24.9853	1.2828e-06	6.60163e-05
294	ENSMUSG00000029119	Man2b2	2	7.36765	1.27867e-06	6.60163e-05
295	ENSMUSG00000037926	Ssh2	7	33.8686	1.3167e-06	6.75313e-05
296	ENSMUSG00000019866	Crybg1	1	6.59344	1.32847e-06	6.79044e-05
297	ENSMUSG00000005802	Slc30a4	2	14.3811	1.34573e-06	6.85551e-05
298	ENSMUSG00000015214	Mtmr1	9	28.2716	1.40901e-06	7.1538e-05
299	ENSMUSG00000024660	Incenp	1	5.9465	1.48505e-06	7.51467e-05
300	ENSMUSG00000025791	Pgm1	2	11.6262	1.49054e-06	7.51729e-05
301	ENSMUSG00000028832	Stmn1	3	9.37164	1.54704e-06	7.77633e-05
302	ENSMUSG00000031467	Agpat5	2	12.9437	1.5578e-06	7.80447e-05
303	ENSMUSG00000037851	Iars	7	30.1856	1.63069e-06	8.14267e-05
304	ENSMUSG00000024640	Psat1	6	26.8275	1.70085e-06	8.46509e-05
305	ENSMUSG00000036097	Slf2	1	8.59661	1.71762e-06	8.52054e-05
306	ENSMUSG00000032393	Dpp8	2	15.6463	1.76208e-06	8.71249e-05
307	ENSMUSG00000022752	Tomm70a	1	8.43268	1.78166e-06	8.7806e-05
308	ENSMUSG00000022091	Sorbs3	1	7.26022	1.83015e-06	8.91127e-05
309	ENSMUSG00000024140	Epas1	1	4.16957	1.83131e-06	8.91127e-05
310	ENSMUSG00000027668	Mfn1	8	31.7146	1.83173e-06	8.91127e-05
311	ENSMUSG00000032902	Slc16a1	1	8.1712	1.82366e-06	8.91127e-05
312	ENSMUSG00000040423	Rc3h1	3	17.0583	1.85611e-06	8.98086e-05
313	ENSMUSG00000020390	Ube2b	4	20.7501	1.8579e-06	8.98086e-05
314	ENSMUSG00000031701	Dnaja2	1	9.37329	1.87827e-06	9.0504e-05
315	ENSMUSG00000031595	Pdgfrl	2	10.205	1.89211e-06	9.08815e-05
316	ENSMUSG00000022110	Sucla2	5	23.7845	1.98453e-06	9.50187e-05
317	ENSMUSG00000093674	Rpl41	6	37.2265	2.06688e-06	9.86493e-05
318	ENSMUSG00000020821	Kif1c	5	35.6977	2.10738e-06	0.000100266
319	ENSMUSG00000021180	Rps6ka5	1	6.04914	2.15991e-06	0.000102123
320	ENSMUSG00000032435	Dync1li1	1	8.43453	2.15324e-06	0.000102123
321	ENSMUSG00000036046	5031439G07Rik	3	20.2361	2.18936e-06	0.000103193
322	ENSMUSG00000059291	Rpl11	7	30.6559	2.24342e-06	0.000105086
323	ENSMUSG00000046985	Tapt1	1	7.70487	2.24057e-06	0.000105086
324	ENSMUSG00000024127	Prepl	2	14.7016	2.25373e-06	0.000105244
325	ENSMUSG00000095690	Rab11b-ps2	1	1.82429	2.28055e-06	0.000106168
326	ENSMUSG00000050708	Ftl1	1	9.05985	2.29383e-06	0.000106459
327	ENSMUSG00000027087	Itgav	7	25.7568	2.3317e-06	0.000107886
328	ENSMUSG00000020282	Rhbdf1	5	21.2982	2.40571e-06	0.000110971
329	ENSMUSG00000022272	Myo10	12	57.4806	2.41515e-06	0.000111068
330	ENSMUSG00000020566	Atp6v1c2	2	10.4228	2.42979e-06	0.000111402
331	ENSMUSG00000050627	Gpd1l	4	20.9489	2.4533e-06	0.00011214
332	ENSMUSG00000030744	Rps3	4	22.056	2.47247e-06	0.000112676
333	ENSMUSG00000040350	Trim7	4	18.3192	2.48571e-06	0.000112939
334	ENSMUSG00000019943	Atp2b1	1	8.76969	2.51391e-06	0.000113878
335	ENSMUSG00000019818	Cd164	4	24.826	2.52207e-06	0.000113907
336	ENSMUSG00000055322	Tns1	17	70.1393	2.61772e-06	0.000117875
337	ENSMUSG00000079523	Tmsb10	4	21.551	2.63842e-06	0.000118455
338	ENSMUSG00000040433	Zbtb38	11	41.7296	2.69468e-06	0.000120623
339	ENSMUSG00000032228	Tcf12	18	80.8797	2.70734e-06	0.000120832
340	ENSMUSG00000041731	Pgm5	4	22.2572	2.72852e-06	0.000121419
341	ENSMUSG00000034636	Zyg11b	2	10.402	2.77642e-06	0.000123188
342	ENSMUSG00000029167	Ppargc1a	2	11.1219	2.84018e-06	0.000125649
343	ENSMUSG00000062070	Pgk1	3	17.2433	2.9177e-06	0.000128702
344	ENSMUSG00000028676	Srsf10	9	43.2384	2.93198e-06	0.000128956
345	ENSMUSG00000040025	Ythdf2	3	19.4395	3.01397e-06	0.000132178
346	ENSMUSG00000050697	Prkaa1	1	8.30158	3.09531e-06	0.000135152
347	ENSMUSG00000042312	S100a13	1	6.36723	3.09966e-06	0.000135152
348	ENSMUSG00000042190	Cmklr1	4	14.8822	3.11917e-06	0.000135612
349	ENSMUSG00000031667	Aktip	4	21.7804	3.14034e-06	0.000136141
350	ENSMUSG00000032440	Tgfbr2	2	16.5856	3.1922e-06	0.000137601
351	ENSMUSG00000004771	Rab11a	9	36.0021	3.19069e-06	0.000137601
352	ENSMUSG00000068220	Lgals1	1	10.3132	3.27668e-06	0.000140841
353	ENSMUSG00000054766	Set	6	33.1377	3.31217e-06	0.000141963
354	ENSMUSG00000037071	Scd1	1	10.2278	3.34602e-06	0.000142646
355	ENSMUSG00000034998	Foxn2	4	15.8756	3.34695e-06	0.000142646
356	ENSMUSG00000003534	Ddr1	9	40.8451	3.43028e-06	0.000145787
357	ENSMUSG00000042116	Vwa1	1	5.49695	3.47303e-06	0.00014719
358	ENSMUSG00000032366	Tpm1	15	83.3459	3.49577e-06	0.00014774
359	ENSMUSG00000031253	Srpx2	2	13.2569	3.521e-06	0.00014798
360	ENSMUSG00000034042	Gpbp1l1	4	21.4826	3.5131e-06	0.00014798
361	ENSMUSG00000028927	Padi2	2	13.2717	3.56156e-06	0.00014927
362	ENSMUSG00000038299	Wdr36	2	14.7107	3.58265e-06	0.000149739
363	ENSMUSG00000022178	Ajuba	1	7.35944	3.64713e-06	0.000152014
364	ENSMUSG00000026107	Nabp1	8	35.5826	3.71496e-06	0.000153993
365	ENSMUSG00000001289	Pfdn5	7	30.2646	3.70605e-06	0.000153993
366	ENSMUSG00000075700	Selenot	2	12.9773	3.74779e-06	0.000154507
367	ENSMUSG00000078812	Eif5a	10	48.076	3.74043e-06	0.000154507
368	ENSMUSG00000021775	Nr1d2	2	12.9419	3.80524e-06	0.000156449
369	ENSMUSG00000028273	Pdlim5	5	32.3355	3.82187e-06	0.000156707
370	ENSMUSG00000036282	Naa30	4	23.3374	3.86208e-06	0.000157928
371	ENSMUSG00000020358	Hnrnpab	3	22.5035	3.87822e-06	0.00015816
372	ENSMUSG00000026502	Desi2	3	16.9985	3.91686e-06	0.000159306
373	ENSMUSG00000027605	Acss2	5	21.16	3.9379e-06	0.000159306
374	ENSMUSG00000040540	Gm9770	1	5.63976	3.93466e-06	0.000159306
375	ENSMUSG00000019878	Hsf2	1	7.19265	4.04588e-06	0.000163238
376	ENSMUSG00000021687	Scamp1	4	16.165	4.12892e-06	0.000166145
377	ENSMUSG00000049516	Spty2d1	1	7.21575	4.19802e-06	0.000168084
378	ENSMUSG00000070867	Trabd2b	1	5.34803	4.19933e-06	0.000168084
379	ENSMUSG00000020671	Rab10	1	9.40735	4.25711e-06	0.000169055
380	ENSMUSG00000066571	4931406P16Rik	4	20.6954	4.24222e-06	0.000169055
381	ENSMUSG00000005534	Insr	2	12.6164	4.24831e-06	0.000169055
382	ENSMUSG00000097328	Tnfsf12	1	5.11013	4.33395e-06	0.000171656
383	ENSMUSG00000020962	Gtf2a1	3	14.7223	4.37872e-06	0.000172977
384	ENSMUSG00000006398	Cdc20	1	5.95223	4.5323e-06	0.000178577
385	ENSMUSG00000025203	Scd2	1	11.2269	4.58024e-06	0.000179997
386	ENSMUSG00000037709	Fam13a	2	6.52123	4.61168e-06	0.000180763
387	ENSMUSG00000040857	Erf	2	10.6443	4.79358e-06	0.000187408
388	ENSMUSG00000050288	Fzd2	1	8.18979	4.85532e-06	0.000189333
389	ENSMUSG00000071076	Jund	1	8.40741	5.22931e-06	0.000203392
390	ENSMUSG00000026833	Olfm1	4	18.8884	5.3877e-06	0.000208804
391	ENSMUSG00000035898	Uba6	3	16.9437	5.39605e-06	0.000208804
392	ENSMUSG00000025868	Higd2a	1	6.19359	5.47253e-06	0.000211223
393	ENSMUSG00000020572	Nampt	1	7.17337	5.7969e-06	0.000223173
394	ENSMUSG00000009207	Lnpk	10	39.0265	5.9461e-06	0.000228336
395	ENSMUSG00000031561	Tenm3	6	29.5144	6.08614e-06	0.000233122
396	ENSMUSG00000038212	Mfsd14b	3	15.7807	6.20469e-06	0.000237063
397	ENSMUSG00000031778	Cx3cl1	2	7.96093	6.2783e-06	0.000239231
398	ENSMUSG00000046442	Ppm1e	2	10.4108	6.29306e-06	0.000239231
399	ENSMUSG00000021835	Bmp4	3	13.9587	6.35159e-06	0.000240851
400	ENSMUSG00000075551	Cyp3a41a	1	4.00284	6.38789e-06	0.00024134
401	ENSMUSG00000029265	Dr1	2	9.75317	6.40972e-06	0.00024134
402	ENSMUSG00000021339	Mrs2	1	7.12432	6.41234e-06	0.00024134
403	ENSMUSG00000031657	Heatr3	4	19.5177	6.44319e-06	0.000241899
404	ENSMUSG00000041220	Elovl6	1	6.9852	6.57925e-06	0.000246396
405	ENSMUSG00000073639	Rab18	1	8.42524	6.65641e-06	0.00024867
406	ENSMUSG00000025132	Arhgdia	2	14.9745	6.72628e-06	0.000250662
407	ENSMUSG00000021054	Sgpp1	1	6.97952	6.81272e-06	0.000253259
408	ENSMUSG00000039168	Dap	4	17.5022	6.86818e-06	0.000254695
409	ENSMUSG00000006728	Cdk4	8	43.4555	6.95516e-06	0.00025729
410	ENSMUSG00000037343	Taf2	1	8.05906	7.20983e-06	0.00026606
411	ENSMUSG00000027599	Armc1	1	7.65714	7.4361e-06	0.000273743
412	ENSMUSG00000052428	Tmco1	3	16.9253	7.50702e-06	0.000275682
413	ENSMUSG00000026112	Coa5	2	12.1745	7.6916e-06	0.000281777
414	ENSMUSG00000031352	Hccs	3	15.6649	7.94899e-06	0.000290503
415	ENSMUSG00000018042	Cyb5r3	3	21.5548	8.02477e-06	0.000292305
416	ENSMUSG00000008658	Rbfox1	2	10.0082	8.05627e-06	0.000292305
417	ENSMUSG00000029571	Tmem106b	5	24.1974	8.03776e-06	0.000292305
418	ENSMUSG00000022043	Trim35	2	13.752	8.26475e-06	0.000298959
419	ENSMUSG00000005716	Pvalb	2	7.04735	8.27918e-06	0.000298959
420	ENSMUSG00000025016	Tm9sf3	1	9.13734	8.60642e-06	0.000310036
421	ENSMUSG00000028179	Cth	1	3.83522	8.65147e-06	0.000310919
422	ENSMUSG00000022032	Scara5	2	7.9555	8.79715e-06	0.000315405
423	ENSMUSG00000095742	CAAA01147332.1	1	7.54108	8.86659e-06	0.000317143
424	ENSMUSG00000026872	Zeb2	10	50.9791	8.95662e-06	0.000319366
425	ENSMUSG00000030433	Sbk2	4	13.2073	8.97097e-06	0.000319366
426	ENSMUSG00000024620	Pdgfrb	2	13.8846	9.01044e-06	0.000320019
427	ENSMUSG00000039646	Vasn	2	9.25254	9.16912e-06	0.000324892
428	ENSMUSG00000032637	Atxn2l	4	24.3986	9.20199e-06	0.000325295
429	ENSMUSG00000049422	Chchd10	1	6.30747	9.28662e-06	0.000327521
430	ENSMUSG00000040850	Psme4	7	29.2123	9.47528e-06	0.000333398
431	ENSMUSG00000070047	Fat1	4	18.694	9.63288e-06	0.000337601
432	ENSMUSG00000030704	Rab6a	4	23.738	9.63936e-06	0.000337601
433	ENSMUSG00000000753	Serpinf1	7	33.1712	9.70257e-06	0.00033903
434	ENSMUSG00000049775	Tmsb4x	3	20.4129	9.73474e-06	0.00033937
435	ENSMUSG00000053647	Gper1	1	5.91829	1.01548e-05	0.000353202
436	ENSMUSG00000090673	Gm340	1	7.3683	1.02971e-05	0.000356512
437	ENSMUSG00000021111	Papola	17	75.718	1.02964e-05	0.000356512
438	ENSMUSG00000034543	Morc2a	6	29.0666	1.03919e-05	0.000358972
439	ENSMUSG00000002308	Cd320	3	14.894	1.05811e-05	0.000364675
440	ENSMUSG00000058997	Vwa8	1	8.07661	1.0675e-05	0.000367074
441	ENSMUSG00000038664	Herc1	7	40.2953	1.07196e-05	0.000367771
442	ENSMUSG00000024068	Spast	1	8.01677	1.08051e-05	0.000369866
443	ENSMUSG00000020794	Ube2g1	3	18.3244	1.1096e-05	0.000378967
444	ENSMUSG00000058076	Sdhc	3	21.0074	1.11601e-05	0.000380298
445	ENSMUSG00000016921	Srsf6	3	21.6547	1.12158e-05	0.000381337
446	ENSMUSG00000037573	Tob1	1	8.6147	1.15872e-05	0.000393083
447	ENSMUSG00000028838	Extl1	2	10.857	1.18212e-05	0.000400123
448	ENSMUSG00000046229	Scand1	1	6.32861	1.21939e-05	0.0004109
449	ENSMUSG00000041408	Wapl	5	32.4994	1.21902e-05	0.0004109
450	ENSMUSG00000023411	Nfatc4	2	9.83766	1.22456e-05	0.000411724
451	ENSMUSG00000043483	Gm6863	1	2.70932	1.22849e-05	0.000411954
452	ENSMUSG00000030315	Vgll4	6	26.4166	1.23069e-05	0.000411954
453	ENSMUSG00000018566	Slc2a4	3	8.54574	1.24087e-05	0.000414444
454	ENSMUSG00000037499	Nenf	1	6.30235	1.2445e-05	0.000414742
455	ENSMUSG00000027230	Creb3l1	1	7.25316	1.25706e-05	0.000418007
456	ENSMUSG00000055204	Ankrd17	3	23.3056	1.26982e-05	0.000420525
457	ENSMUSG00000018893	Mb	3	19.495	1.27019e-05	0.000420525
458	ENSMUSG00000027782	Kpna4	3	18.6526	1.27937e-05	0.000422641
459	ENSMUSG00000087687	Pet100	1	5.24621	1.30104e-05	0.00042886
460	ENSMUSG00000081058	Hist2h3c2	1	6.43766	1.43998e-05	0.000473629
461	ENSMUSG00000033184	Tmed7	2	15.5465	1.51172e-05	0.000495676
462	ENSMUSG00000075307	Klhl41	1	10.1159	1.51684e-05	0.000495676
463	ENSMUSG00000001403	Ube2c	1	5.26478	1.51545e-05	0.000495676
464	ENSMUSG00000062929	Cfl2	1	9.76991	1.55817e-05	0.000508086
465	ENSMUSG00000070691	Runx3	5	17.8997	1.5755e-05	0.00051263
466	ENSMUSG00000020061	Mybpc1	6	25.4977	1.5853e-05	0.00051361
467	ENSMUSG00000021880	Rnase6	1	4.92816	1.58251e-05	0.00051361
468	ENSMUSG00000034460	Six4	2	14.3432	1.60562e-05	0.000519083
469	ENSMUSG00000059588	Calcrl	3	10.4515	1.70863e-05	0.000551205
470	ENSMUSG00000024491	Rbm27	2	13.6772	1.72409e-05	0.00055266
471	ENSMUSG00000029221	Slc30a9	4	24.4119	1.72105e-05	0.00055266
472	ENSMUSG00000027737	Slc7a11	3	11.4673	1.72141e-05	0.00055266
473	ENSMUSG00000042688	Mapk6	7	35.0242	1.76243e-05	0.000563752
474	ENSMUSG00000028161	Ppp3ca	5	21.8162	1.77946e-05	0.000568
475	ENSMUSG00000026456	Cyb5r1	8	33.8743	1.8295e-05	0.0005803
476	ENSMUSG00000006457	Actn3	2	15.1867	1.82603e-05	0.0005803
477	ENSMUSG00000062373	Tmem65	1	8.28903	1.82916e-05	0.0005803
478	ENSMUSG00000027447	Cst3	2	12.0905	1.84918e-05	0.000585315
479	ENSMUSG00000026878	Rab14	8	33.7007	1.86499e-05	0.000589089
480	ENSMUSG00000029059	Fam213b	1	3.76349	1.90244e-05	0.000599664
481	ENSMUSG00000051378	Kif18b	2	6.28709	1.91382e-05	0.000601997
482	ENSMUSG00000069274	Hist1h4f	1	6.09598	1.93692e-05	0.000607245
483	ENSMUSG00000031936	Hephl1	1	7.8748	1.93853e-05	0.000607245
484	ENSMUSG00000032020	Ubash3b	3	14.0774	1.94382e-05	0.000607644
485	ENSMUSG00000031791	Tmem38a	1	9.47245	1.96327e-05	0.00061246
486	ENSMUSG00000020720	Psmd12	3	15.3105	2.04381e-05	0.000635072
487	ENSMUSG00000045962	Wnk1	18	92.4482	2.04805e-05	0.000635072
488	ENSMUSG00000028788	Ptp4a2	6	33.156	2.04835e-05	0.000635072
489	ENSMUSG00000006304	Arpc2	3	19.6467	2.10356e-05	0.000650856
490	ENSMUSG00000084416	Rpl10a-ps1	1	7.56415	2.15622e-05	0.000665787
491	ENSMUSG00000024593	Megf10	2	15.5598	2.16607e-05	0.000667467
492	ENSMUSG00000047181	Samd14	3	8.68457	2.21684e-05	0.000681724
493	ENSMUSG00000045954	Cavin2	1	7.9689	2.23926e-05	0.000687222
494	ENSMUSG00000039000	Ube3c	1	8.62032	2.30262e-05	0.000703596
495	ENSMUSG00000067847	Romo1	3	13.8242	2.30225e-05	0.000703596
496	ENSMUSG00000032038	St3gal4	1	7.21527	2.30657e-05	0.000703596
497	ENSMUSG00000005779	Psmb4	4	18.3139	2.34352e-05	0.000713429
498	ENSMUSG00000018796	Acsl1	6	21.4499	2.37717e-05	0.000722222
499	ENSMUSG00000019539	Rcn3	1	6.19623	2.51948e-05	0.000763922
500	ENSMUSG00000074037	Mc1r	1	4.37091	2.55231e-05	0.000772329
501	ENSMUSG00000061273	Mmgt1	1	7.58238	2.58458e-05	0.00077743
502	ENSMUSG00000015094	Npdc1	10	37.8069	2.5767e-05	0.00077743
503	ENSMUSG00000032487	Ptgs2	1	6.46026	2.58257e-05	0.00077743
504	ENSMUSG00000000594	Gm2a	1	6.9164	2.66443e-05	0.000799857
505	ENSMUSG00000080242	Atp6v0c-ps2	1	6.66997	2.67243e-05	0.000800671
506	ENSMUSG00000022479	Vdr	1	6.28219	2.77137e-05	0.000828673
507	ENSMUSG00000032437	Stt3b	1	8.41995	2.82515e-05	0.000843087
508	ENSMUSG00000053128	Rnf26	2	8.99255	2.83674e-05	0.000844375
509	ENSMUSG00000027829	Ccnl1	13	54.6707	2.8476e-05	0.000844375
510	ENSMUSG00000060002	Chpt1	5	28.9238	2.85737e-05	0.000844375
511	ENSMUSG00000020782	Llgl2	1	4.67138	2.85194e-05	0.000844375
512	ENSMUSG00000033953	Ppp3r1	2	12.0978	2.84456e-05	0.000844375
513	ENSMUSG00000022533	Atp13a3	5	32.4798	2.88031e-05	0.000849496
514	ENSMUSG00000038859	Baiap2l1	2	14.7172	2.908e-05	0.000855994
515	ENSMUSG00000042305	Tmem183a	5	24.4915	2.92934e-05	0.000860601
516	ENSMUSG00000061086	Myl4	8	50.25	2.95069e-05	0.000865193
517	ENSMUSG00000020290	Xpo1	5	28.2232	2.97306e-05	0.000870066
518	ENSMUSG00000015501	Hivep2	6	35.3501	3.04077e-05	0.000888162
519	ENSMUSG00000032495	Lrrc2	1	6.28189	3.04793e-05	0.000888539
520	ENSMUSG00000064354	mt-Co2	1	10.4903	3.07104e-05	0.000890662
521	ENSMUSG00000027253	Lrp4	4	21.7265	3.07287e-05	0.000890662
522	ENSMUSG00000063511	Snrnp70	1	7.33177	3.06963e-05	0.000890662
523	ENSMUSG00000046434	Hnrnpa1	2	14.7952	3.08129e-05	0.000891393
524	ENSMUSG00000062901	Klhl24	1	8.94596	3.13036e-05	0.00090386
525	ENSMUSG00000029478	Ncor2	12	68.6266	3.17407e-05	0.000914736
526	ENSMUSG00000070003	Ssbp4	1	6.58252	3.19951e-05	0.000920317
527	ENSMUSG00000006262	Mob1b	4	22.1966	3.2147e-05	0.00092142
528	ENSMUSG00000020592	Sdc1	5	21.5472	3.21553e-05	0.00092142
529	ENSMUSG00000057278	Snrpg	1	5.65308	3.27777e-05	0.00093748
530	ENSMUSG00000075703	Selenoi	5	25.7772	3.34832e-05	0.000955851
531	ENSMUSG00000028514	Usp24	4	22.7648	3.38716e-05	0.000965118
532	ENSMUSG00000034574	Daam1	1	7.87134	3.39582e-05	0.000965767
533	ENSMUSG00000055407	Map6	3	15.6507	3.42676e-05	0.000972737
534	ENSMUSG00000027828	Ssr3	3	18.2626	3.46456e-05	0.000980726
535	ENSMUSG00000057530	Ece1	2	10.6011	3.46787e-05	0.000980726
536	ENSMUSG00000017716	Birc5	2	9.67913	3.498e-05	0.000987402
537	ENSMUSG00000058600	Rpl30	5	32.8354	3.51543e-05	0.000990474
538	ENSMUSG00000032014	Oaf	1	5.78801	3.54982e-05	0.000998304
539	ENSMUSG00000020181	Nav3	6	22.1381	3.56188e-05	0.000999838
540	ENSMUSG00000014599	Csf1	7	30.9452	3.65091e-05	0.00102293
541	ENSMUSG00000038132	Rbm24	1	8.78175	3.83842e-05	0.00107348
542	ENSMUSG00000025278	Flnb	1	9.18131	3.85775e-05	0.0010769
543	ENSMUSG00000001687	Ubl3	2	13.7588	3.98141e-05	0.00110937
544	ENSMUSG00000048264	Dip2c	2	15.5162	4.03445e-05	0.00112208
545	ENSMUSG00000006931	P3h4	2	8.96302	4.04339e-05	0.0011225
546	ENSMUSG00000057113	Npm1	6	34.9847	4.09631e-05	0.00113511
547	ENSMUSG00000031818	Cox4i1	7	29.7763	4.13489e-05	0.00114371
548	ENSMUSG00000049470	Aff4	8	36.9481	4.14774e-05	0.00114517
549	ENSMUSG00000027794	Sohlh2	1	4.87178	4.26985e-05	0.0011746
550	ENSMUSG00000032085	Tagln	1	8.08887	4.26943e-05	0.0011746
551	ENSMUSG00000004791	Pgf	1	5.3382	4.28176e-05	0.00117574
552	ENSMUSG00000022358	Fbxo32	1	8.58192	4.29155e-05	0.00117629
553	ENSMUSG00000031461	Myom2	5	29.4034	4.32622e-05	0.0011835
554	ENSMUSG00000032783	Troap	1	4.69523	4.34131e-05	0.0011835
555	ENSMUSG00000025612	Bach1	2	13.4273	4.33544e-05	0.0011835
556	ENSMUSG00000030852	Tacc2	3	18.4907	4.43767e-05	0.00120339
557	ENSMUSG00000069307	Hist1h2bq	2	7.75479	4.43113e-05	0.00120339
558	ENSMUSG00000028833	Ncdn	2	11.9523	4.43813e-05	0.00120339
559	ENSMUSG00000024608	Rps14	6	33.6638	4.46036e-05	0.0012072
560	ENSMUSG00000022772	Senp5	3	16.7746	4.46816e-05	0.0012072
561	ENSMUSG00000026253	Chrng	5	29.4849	4.49427e-05	0.00121209
562	ENSMUSG00000024048	Myl12a	7	43.8838	4.50675e-05	0.00121329
563	ENSMUSG00000067925	Rtl8a	1	6.78023	4.68962e-05	0.00125849
564	ENSMUSG00000017493	Igfbp4	5	19.1667	4.69127e-05	0.00125849
565	ENSMUSG00000025968	Ndufs1	11	48.2052	4.71431e-05	0.00126243
566	ENSMUSG00000029050	Ski	2	13.9658	4.7302e-05	0.00126445
567	ENSMUSG00000047843	Bri3	3	12.9627	4.76432e-05	0.00127133
568	ENSMUSG00000070923	Klhl9	1	8.76637	4.77868e-05	0.00127291
569	ENSMUSG00000035150	Eif2s3x	3	18.0561	4.79317e-05	0.00127453
570	ENSMUSG00000022270	Retreg1	2	12.5607	4.81813e-05	0.00127892
571	ENSMUSG00000029152	Ociad1	3	18.3839	4.85565e-05	0.00128662
572	ENSMUSG00000049932	H2afx	1	6.08037	4.89062e-05	0.00129362
573	ENSMUSG00000048368	Omd	1	3.8688	4.9271e-05	0.00129873
574	ENSMUSG00000023025	Larp4	2	13.6335	4.92273e-05	0.00129873
575	ENSMUSG00000055926	Gm14137	1	6.42658	5.01525e-05	0.00131966
576	ENSMUSG00000024360	Etf1	1	9.05381	5.06249e-05	0.00132978
577	ENSMUSG00000026020	Nop58	13	49.1197	5.08057e-05	0.00133222
578	ENSMUSG00000031278	Acsl4	5	31.7277	5.09679e-05	0.00133416
579	ENSMUSG00000040220	Gas8	1	5.70999	5.13519e-05	0.00133994
580	ENSMUSG00000109336	Samd4b	1	7.16475	5.1366e-05	0.00133994
581	ENSMUSG00000029407	Uso1	1	8.9519	5.15352e-05	0.00134204
582	ENSMUSG00000074873	AI606181	1	6.22335	5.28351e-05	0.00137185
583	ENSMUSG00000030002	Dusp11	6	27.9606	5.28613e-05	0.00137185
584	ENSMUSG00000000244	Tspan32	7	24.3644	5.33658e-05	0.00137786
585	ENSMUSG00000034457	Eda2r	4	25.1904	5.32372e-05	0.00137786
586	ENSMUSG00000042428	Mgat3	1	7.15799	5.33291e-05	0.00137786
587	ENSMUSG00000042699	Dhx9	8	44.3295	5.47827e-05	0.00141203
588	ENSMUSG00000033032	Afap1l1	2	12.0035	5.56714e-05	0.00143006
589	ENSMUSG00000074129	Rpl13a	1	8.22652	5.56204e-05	0.00143006
590	ENSMUSG00000047213	Ythdf3	4	25.0313	5.57926e-05	0.00143075
591	ENSMUSG00000073563	Csnk1g3	1	7.49562	5.62184e-05	0.00143531
592	ENSMUSG00000056481	Cd248	1	5.47092	5.62674e-05	0.00143531
593	ENSMUSG00000057789	Bak1	3	15.1913	5.635e-05	0.00143531
594	ENSMUSG00000026494	Kif26b	3	17.0096	5.62992e-05	0.00143531
595	ENSMUSG00000022797	Tfrc	5	24.9949	5.66462e-05	0.00144043
596	ENSMUSG00000018846	Pank3	1	8.69899	5.67665e-05	0.00144107
597	ENSMUSG00000033186	Mzt1	1	7.55539	5.69492e-05	0.00144329
598	ENSMUSG00000047466	8030462N17Rik	1	7.23621	5.8107e-05	0.00146092
599	ENSMUSG00000047963	Stbd1	1	7.60744	5.8128e-05	0.00146092
600	ENSMUSG00000028517	Plpp3	1	7.23149	5.81063e-05	0.00146092
601	ENSMUSG00000024924	Vldlr	5	20.3861	5.79207e-05	0.00146092
602	ENSMUSG00000040158	Tax1bp3	4	16.7374	5.79457e-05	0.00146092
603	ENSMUSG00000030662	Ipo5	1	9.03988	5.82318e-05	0.00146111
604	ENSMUSG00000030168	Adipor2	4	22.1457	5.87383e-05	0.00147137
605	ENSMUSG00000055932	Fto	7	35.2205	5.92129e-05	0.00148081
606	ENSMUSG00000068284	Usf3	4	22.4319	5.9478e-05	0.00148499
607	ENSMUSG00000013662	Atad1	1	8.18088	6.02613e-05	0.00150042
608	ENSMUSG00000032883	Acsl3	7	42.5558	6.02945e-05	0.00150042
609	ENSMUSG00000022119	Rbm26	5	29.8883	6.09446e-05	0.00151411
610	ENSMUSG00000026618	Iars2	4	24.185	6.10508e-05	0.00151426
611	ENSMUSG00000006494	Pdk1	6	24.5244	6.173e-05	0.0015286
612	ENSMUSG00000009470	Tnpo1	4	22.9102	6.19122e-05	0.00153061
613	ENSMUSG00000042686	Jph1	2	11.8016	6.21391e-05	0.00153371
614	ENSMUSG00000026577	Blzf1	5	26.9114	6.25305e-05	0.00154086
615	ENSMUSG00000029415	Sdad1	1	7.24484	6.27187e-05	0.00154265
616	ENSMUSG00000001025	S100a6	1	8.82438	6.28476e-05	0.00154265
617	ENSMUSG00000001870	Ltbp1	7	37.1193	6.29091e-05	0.00154265
618	ENSMUSG00000061723	Tnnt3	21	108.646	6.30386e-05	0.00154332
619	ENSMUSG00000036617	Etl4	8	38.6742	6.37703e-05	0.00155871
620	ENSMUSG00000025978	Rftn2	5	27.5567	6.43373e-05	0.00157004
621	ENSMUSG00000050244	Heatr1	1	7.97207	6.4445e-05	0.00157013
622	ENSMUSG00000027750	Postn	7	35.0892	6.52054e-05	0.0015842
623	ENSMUSG00000035615	Frmpd1	3	18.496	6.52319e-05	0.0015842
624	ENSMUSG00000024143	Rhoq	1	9.34452	6.55147e-05	0.00158852
625	ENSMUSG00000036800	Fam135b	1	4.36254	6.57769e-05	0.00159233
626	ENSMUSG00000026675	Hsd17b7	4	16.1187	6.60675e-05	0.00159681
627	ENSMUSG00000020594	Pum2	15	67.1161	6.67584e-05	0.00161093
628	ENSMUSG00000019256	Ahr	3	14.2751	6.69832e-05	0.00161378
629	ENSMUSG00000005087	Cd44	5	29.9231	6.72489e-05	0.00161761
630	ENSMUSG00000010914	Pdhx	3	16.4887	6.75042e-05	0.00162117
631	ENSMUSG00000028068	Iqgap3	4	15.2333	6.7652e-05	0.00162215
632	ENSMUSG00000032097	Ddx6	1	9.42833	6.87749e-05	0.00164646
633	ENSMUSG00000022995	Enah	15	72.4474	7.05887e-05	0.00168721
634	ENSMUSG00000044948	Cfap43	1	7.75682	7.14325e-05	0.00170469
635	ENSMUSG00000004891	Nes	3	26.739	7.18565e-05	0.00171211
636	ENSMUSG00000042529	Kcnj12	2	7.84105	7.25212e-05	0.00172523
637	ENSMUSG00000033174	Mgll	2	8.2734	7.29779e-05	0.00173337
638	ENSMUSG00000018411	Mapt	8	27.6961	7.35301e-05	0.00174375
639	ENSMUSG00000050556	Kcnb1	1	6.34545	7.59862e-05	0.00179917
640	ENSMUSG00000024726	Carnmt1	1	6.96779	7.70287e-05	0.00181533
641	ENSMUSG00000038024	Dennd4c	4	19.5519	7.68636e-05	0.00181533
642	ENSMUSG00000044080	S100a1	2	10.0233	7.69785e-05	0.00181533
643	ENSMUSG00000019970	Sgk1	6	24.1942	7.76275e-05	0.0018266
644	ENSMUSG00000033845	Mrpl15	6	31.4853	7.93265e-05	0.00186368
645	ENSMUSG00000024286	Ccny	1	8.38478	7.95835e-05	0.00186682
646	ENSMUSG00000025340	Rabgef1	6	23.2973	7.99582e-05	0.0018727
647	ENSMUSG00000021311	Mtr	1	7.50115	8.02798e-05	0.00187733
648	ENSMUSG00000024588	Fech	1	8.16179	8.04874e-05	0.00187928
649	ENSMUSG00000020911	Krt19	2	6.73463	8.09123e-05	0.00188629
650	ENSMUSG00000029761	Cald1	14	68.1361	8.14696e-05	0.00189636
651	ENSMUSG00000023046	Igfbp6	1	7.26376	8.33956e-05	0.00193524
652	ENSMUSG00000041028	Ghitm	2	15.492	8.32814e-05	0.00193524
653	ENSMUSG00000075470	Alg10b	1	8.03875	8.42258e-05	0.00195151
654	ENSMUSG00000054408	Spcs3	1	8.2765	8.46284e-05	0.00195763
655	ENSMUSG00000039221	Rpl22l1	4	21.4408	8.47488e-05	0.00195763
656	ENSMUSG00000000296	Tpd52l1	1	4.30829	8.49601e-05	0.00195952
657	ENSMUSG00000067653	Ankrd23	4	25.1434	8.56453e-05	0.00197232
658	ENSMUSG00000019647	Sema6a	10	48.5664	8.58298e-05	0.00197356
659	ENSMUSG00000026960	Arl6ip6	2	10.2997	8.6174e-05	0.00197847
660	ENSMUSG00000015745	Plekho1	5	25.3217	8.71788e-05	0.00199851
661	ENSMUSG00000040111	Gramd1b	7	27.8677	8.96052e-05	0.00204793
662	ENSMUSG00000022867	Usp25	1	7.56222	8.95512e-05	0.00204793
663	ENSMUSG00000057315	Arhgap24	7	32.4917	9.19941e-05	0.00209935
664	ENSMUSG00000004951	Hspb1	2	12.3284	9.28825e-05	0.00211643
665	ENSMUSG00000020473	Aebp1	3	17.7102	9.43794e-05	0.00214232
666	ENSMUSG00000062997	Rpl35	3	19.9434	9.44433e-05	0.00214232
667	ENSMUSG00000089762	Ier5l	1	6.16138	9.41928e-05	0.00214232
668	ENSMUSG00000020216	Jsrp1	4	23.7439	9.61755e-05	0.00217835
669	ENSMUSG00000035851	Ythdc1	7	36.683	9.64154e-05	0.00218052
670	ENSMUSG00000072772	Grcc10	3	16.1136	9.65833e-05	0.00218105
[truncated: 54,977 more rows]

## Sheet: B2 D7 Patterned vs. Unpatterned
target_id	ext_gene	num_aggregated_transcripts	sum_mean_obs_counts	pval	qval
[truncated: 55,647 more rows]

[truncated: 1 more sheets: B2 D7 Patterned vs. Plastic]
