# Supplementary material for: Culturing C2C12 myotubes on micromolded gelatin hydrogels accelerates myotube maturation
Source: Skelet Muscle. 2019 Jun 7;9:17. doi: 10.1186/s13395-019-0203-4 (PMC6555731; doi:10.1186/s13395-019-0203-4)
Supplement: Supplementary file 4 — Gene ontology enrichment tables from panther for differentially expressed genes in each comparison of patterned vs. unpatterned or plastic myotubes. (XLSX 41 kb) [file 13395_2019_203_MOESM4_ESM.xlsx]

## Sheet: B1D4 Unpatterned v Patterned
GO cellular component complete	Mus musculus - REFLIST (22296)	upload_1 (175)	upload_1 (expected)	upload_1 (over/under)	upload_1 (fold Enrichment)	upload_1 (raw P-value)	upload_1 (FDR)
troponin complex (GO:0005861)	8	6	0.06	+	95.55	5.84e-10	9.03e-08
cardiac Troponin complex (GO:1990584)	3	2	0.02	+	84.94	0.000594	0.0278
striated muscle thin filament (GO:0005865)	30	11	0.24	+	46.72	1.2e-14	3.02e-12
myofilament (GO:0036379)	32	11	0.25	+	43.8	2.16e-14	4.34e-12
muscle myosin complex (GO:0005859)	9	3	0.07	+	42.47	9.7e-05	0.00629
cardiac myofibril (GO:0097512)	9	3	0.07	+	42.47	9.7e-05	0.0061
voltage-gated sodium channel complex (GO:0001518)	14	3	0.11	+	27.3	0.000291	0.0163
A band (GO:0031672)	40	8	0.31	+	25.48	3.33e-09	3.94e-07
myosin II complex (GO:0016460)	16	3	0.13	+	23.89	0.00041	0.0206
M band (GO:0031430)	22	4	0.17	+	23.16	4.65e-05	0.00322
myosin filament (GO:0032982)	17	3	0.13	+	22.48	0.00048	0.0235
myofibril (GO:0030016)	205	29	1.61	+	18.02	1.59e-26	1.6e-23
contractile fiber (GO:0043292)	219	30	1.72	+	17.45	4.76e-27	9.58e-24
sarcomere (GO:0030017)	182	24	1.43	+	16.8	2.01e-21	1.01e-18
contractile fiber part (GO:0044449)	196	25	1.54	+	16.25	5.83e-22	3.9e-19
myosin complex (GO:0016459)	60	7	0.47	+	14.86	9.04e-07	7.57e-05
I band (GO:0031674)	135	13	1.06	+	12.27	1.52e-10	2.54e-08
Z disc (GO:0030018)	122	11	0.96	+	11.49	7.73e-09	8.19e-07
intercalated disc (GO:0014704)	61	5	0.48	+	10.44	0.000165	0.00974
cell-cell contact zone (GO:0044291)	82	6	0.64	+	9.32	6.54e-05	0.00439
sarcoplasmic reticulum (GO:0016529)	72	5	0.57	+	8.85	0.00034	0.0185
sarcoplasm (GO:0016528)	81	5	0.64	+	7.86	0.000566	0.0271
actin cytoskeleton (GO:0015629)	476	26	3.74	+	6.96	2.11e-14	4.72e-12
supramolecular fiber (GO:0099512)	871	40	6.84	+	5.85	2.49e-19	1e-16
supramolecular polymer (GO:0099081)	876	40	6.88	+	5.82	3.02e-19	1.01e-16
supramolecular complex (GO:0099080)	877	40	6.88	+	5.81	3.14e-19	9.02e-17
sarcolemma (GO:0042383)	163	7	1.28	+	5.47	0.000382	0.0197
transmembrane transporter complex (GO:1902495)	308	9	2.42	+	3.72	0.000881	0.0403
transporter complex (GO:1990351)	315	9	2.47	+	3.64	0.00103	0.0449
extracellular matrix (GO:0031012)	473	13	3.71	+	3.5	0.000118	0.0072
cytoskeleton (GO:0005856)	2064	41	16.2	+	2.53	2.77e-08	2.78e-06
cytoskeletal part (GO:0044430)	1513	30	11.88	+	2.53	2.99e-06	0.000223
membrane protein complex (GO:0098796)	1125	21	8.83	+	2.38	0.000341	0.0181
intracellular non-membrane-bounded organelle (GO:0043232)	4041	59	31.72	+	1.86	9.54e-07	7.68e-05
non-membrane-bounded organelle (GO:0043228)	4060	59	31.87	+	1.85	1.04e-06	8.01e-05
cytoplasmic part (GO:0044444)	8368	105	65.68	+	1.6	2.4e-09	3.01e-07
cytoplasm (GO:0005737)	10833	129	85.03	+	1.52	2.59e-11	4.73e-09
organelle part (GO:0044422)	7586	88	59.54	+	1.48	1.29e-05	0.000927
protein-containing complex (GO:0032991)	5387	62	42.28	+	1.47	0.000977	0.0436
intracellular organelle part (GO:0044446)	7231	81	56.76	+	1.43	0.000176	0.0101
organelle (GO:0043226)	12127	133	95.18	+	1.4	4.37e-09	4.88e-07
intracellular organelle (GO:0043229)	11831	129	92.86	+	1.39	2.91e-08	2.78e-06
intracellular (GO:0005622)	13552	144	106.37	+	1.35	1.15e-09	1.66e-07
intracellular part (GO:0044424)	13552	144	106.37	+	1.35	1.15e-09	1.55e-07
cell part (GO:0044464)	15982	156	125.44	+	1.24	4.06e-08	3.55e-06
cell (GO:0005623)	15984	156	125.46	+	1.24	4.06e-08	3.71e-06

## Sheet: B1D7 Unpatterned v Patterned
GO cellular component complete	Mus musculus - REFLIST (22296)	upload_1 (47)	upload_1 (expected)	upload_1 (over/under)	upload_1 (fold Enrichment)	upload_1 (raw P-value)	upload_1 (FDR)
muscle myosin complex (GO:0005859)	9	2	0.02	+	100	0.000235	0.0296
fibrillar collagen trimer (GO:0005583)	11	2	0.02	+	86.25	0.000333	0.0372
banded collagen fibril (GO:0098643)	11	2	0.02	+	86.25	0.000333	0.0352
myofilament (GO:0036379)	32	4	0.07	+	59.3	9.63e-07	0.000215
striated muscle thin filament (GO:0005865)	30	3	0.06	+	47.44	4.55e-05	0.00704
myosin complex (GO:0016459)	60	4	0.13	+	31.63	9.95e-06	0.00167
intercalated disc (GO:0014704)	61	3	0.13	+	23.33	0.000332	0.0393
I band (GO:0031674)	135	6	0.28	+	21.08	4.93e-07	0.000124
Z disc (GO:0030018)	122	5	0.26	+	19.44	6.94e-06	0.00127
myofibril (GO:0030016)	205	8	0.43	+	18.51	1.37e-08	2.75e-05
sarcomere (GO:0030017)	182	7	0.38	+	18.25	1.31e-07	8.78e-05
contractile fiber (GO:0043292)	219	8	0.46	+	17.33	2.24e-08	2.26e-05
contractile fiber part (GO:0044449)	196	7	0.41	+	16.94	2.13e-07	6.12e-05
actin cytoskeleton (GO:0015629)	476	8	1	+	7.97	6.85e-06	0.00138
supramolecular fiber (GO:0099512)	871	12	1.84	+	6.54	1.96e-07	9.87e-05
supramolecular polymer (GO:0099081)	876	12	1.85	+	6.5	2.09e-07	8.39e-05
supramolecular complex (GO:0099080)	877	12	1.85	+	6.49	2.11e-07	7.08e-05
intracellular non-membrane-bounded organelle (GO:0043232)	4041	20	8.52	+	2.35	9.12e-05	0.0131
non-membrane-bounded organelle (GO:0043228)	4060	20	8.56	+	2.34	9.76e-05	0.0131

## Sheet: B2D4 Plastic v Patterned GO
GO cellular component complete	Mus musculus - REFLIST (22296)	upload_1 (1512)	upload_1 (expected)	upload_1 (over/under)	upload_1 (fold Enrichment)	upload_1 (raw P-value)	upload_1 (FDR)
pyruvate dehydrogenase complex (GO:0045254)	8	6	0.54	+	11.06	0.000125	0.00233
myosin II complex (GO:0016460)	16	7	1.09	+	6.45	0.000408	0.00667
M band (GO:0031430)	22	9	1.49	+	6.03	9.22e-05	0.00177
fascia adherens (GO:0005916)	13	5	0.88	+	5.67	0.00438	0.0489
respiratory chain complex IV (GO:0045277)	19	7	1.29	+	5.43	0.000926	0.0136
costamere (GO:0043034)	19	7	1.29	+	5.43	0.000926	0.0135
endoplasmic reticulum tubular network (GO:0071782)	22	8	1.49	+	5.36	0.000431	0.00699
Z disc (GO:0030018)	122	40	8.27	+	4.83	6.07e-14	3.13e-12
I band (GO:0031674)	135	44	9.16	+	4.81	4.04e-15	2.46e-13
endoplasmic reticulum subcompartment (GO:0098827)	25	8	1.7	+	4.72	0.000863	0.0129
sarcoplasmic reticulum membrane (GO:0033017)	23	7	1.56	+	4.49	0.00229	0.0286
intrinsic component of mitochondrial outer membrane (GO:0031306)	23	7	1.56	+	4.49	0.00229	0.0285
A band (GO:0031672)	40	12	2.71	+	4.42	7.89e-05	0.00154
myosin complex (GO:0016459)	60	18	4.07	+	4.42	1.4e-06	4.14e-05
striated muscle thin filament (GO:0005865)	30	9	2.03	+	4.42	0.000612	0.00946
polysomal ribosome (GO:0042788)	28	8	1.9	+	4.21	0.00159	0.0216
extracellular exosome (GO:0070062)	74	21	5.02	+	4.18	4.11e-07	1.43e-05
myofilament (GO:0036379)	32	9	2.17	+	4.15	0.000902	0.0133
sarcomere (GO:0030017)	182	51	12.34	+	4.13	4.45e-15	2.63e-13
sarcoplasmic reticulum (GO:0016529)	72	20	4.88	+	4.1	1.02e-06	3.16e-05
contractile fiber part (GO:0044449)	196	54	13.29	+	4.06	1.27e-15	7.98e-14
myofibril (GO:0030016)	205	56	13.9	+	4.03	5.15e-16	4.32e-14
cytoplasmic stress granule (GO:0010494)	59	16	4	+	4	1.55e-05	0.00034
extracellular vesicle (GO:1903561)	82	22	5.56	+	3.96	4.94e-07	1.63e-05
cytochrome complex (GO:0070069)	30	8	2.03	+	3.93	0.00229	0.0288
contractile fiber (GO:0043292)	219	58	14.85	+	3.91	4.98e-16	4.35e-14
sarcoplasm (GO:0016528)	81	21	5.49	+	3.82	1.42e-06	4.09e-05
contractile actin filament bundle (GO:0097517)	78	20	5.29	+	3.78	2.91e-06	7.8e-05
stress fiber (GO:0001725)	78	20	5.29	+	3.78	2.91e-06	7.69e-05
actin filament bundle (GO:0032432)	87	22	5.9	+	3.73	1.15e-06	3.45e-05
extracellular matrix component (GO:0044420)	48	12	3.26	+	3.69	0.000334	0.00555
extracellular organelle (GO:0043230)	94	23	6.37	+	3.61	1.08e-06	3.28e-05
cytosolic small ribosomal subunit (GO:0022627)	46	11	3.12	+	3.53	0.000803	0.0121
actomyosin (GO:0042641)	89	21	6.04	+	3.48	5.07e-06	0.000124
basement membrane (GO:0005604)	105	23	7.12	+	3.23	5.36e-06	0.00013
respirasome (GO:0070469)	87	19	5.9	+	3.22	3.55e-05	0.000729
mitochondrial respirasome (GO:0005746)	74	16	5.02	+	3.19	0.000159	0.00287
respiratory chain complex (GO:0098803)	79	17	5.36	+	3.17	0.000105	0.002
T-tubule (GO:0030315)	70	15	4.75	+	3.16	0.000274	0.0047
myelin sheath (GO:0043209)	214	44	14.51	+	3.03	1.87e-09	7.24e-08
focal adhesion (GO:0005925)	151	31	10.24	+	3.03	4.59e-07	1.54e-05
cell-substrate adherens junction (GO:0005924)	157	32	10.65	+	3.01	3.47e-07	1.22e-05
collagen-containing extracellular matrix (GO:0062023)	357	72	24.21	+	2.97	3.14e-14	1.75e-12
intercalated disc (GO:0014704)	61	12	4.14	+	2.9	0.00205	0.0266
cell-substrate junction (GO:0030055)	164	32	11.12	+	2.88	8e-07	2.55e-05
polysome (GO:0005844)	72	14	4.88	+	2.87	0.000997	0.0143
integral component of endoplasmic reticulum membrane (GO:0030176)	143	27	9.7	+	2.78	9.55e-06	0.000216
oxidoreductase complex (GO:1990204)	106	20	7.19	+	2.78	0.000132	0.00244
small ribosomal subunit (GO:0015935)	75	14	5.09	+	2.75	0.0014	0.0196
P-body (GO:0000932)	70	13	4.75	+	2.74	0.00213	0.0275
sarcolemma (GO:0042383)	163	30	11.05	+	2.71	7.89e-06	0.000185
intrinsic component of endoplasmic reticulum membrane (GO:0031227)	151	27	10.24	+	2.64	3.05e-05	0.000633
actin cytoskeleton (GO:0015629)	476	85	32.28	+	2.63	6.47e-14	3.25e-12
intrinsic component of mitochondrial membrane (GO:0098573)	73	13	4.95	+	2.63	0.00294	0.0354
ribonucleoprotein granule (GO:0035770)	204	36	13.83	+	2.6	1.51e-06	4.21e-05
mitochondrial outer membrane (GO:0005741)	173	30	11.73	+	2.56	1.52e-05	0.000335
extracellular matrix (GO:0031012)	473	82	32.08	+	2.56	7.65e-13	3.58e-11
mitochondrial membrane part (GO:0044455)	214	37	14.51	+	2.55	1.58e-06	4.34e-05
collagen trimer (GO:0005581)	81	14	5.49	+	2.55	0.00264	0.032
cytoplasmic ribonucleoprotein granule (GO:0036464)	191	33	12.95	+	2.55	5.91e-06	0.000142
cortical actin cytoskeleton (GO:0030864)	93	16	6.31	+	2.54	0.00219	0.0278
actin filament (GO:0005884)	113	19	7.66	+	2.48	0.000851	0.0128
inner mitochondrial membrane protein complex (GO:0098800)	125	21	8.48	+	2.48	0.000436	0.00702
cytosolic ribosome (GO:0022626)	132	22	8.95	+	2.46	0.000338	0.00558
cortical cytoskeleton (GO:0030863)	126	21	8.54	+	2.46	0.000468	0.00742
organelle outer membrane (GO:0031968)	190	31	12.88	+	2.41	3.57e-05	0.000726
outer membrane (GO:0019867)	191	31	12.95	+	2.39	3.79e-05	0.000762
protein kinase complex (GO:1902911)	102	16	6.92	+	2.31	0.00367	0.0429
adherens junction (GO:0005912)	284	44	19.26	+	2.28	3.07e-06	7.9e-05
plasma membrane raft (GO:0044853)	123	19	8.34	+	2.28	0.00259	0.0316
nuclear outer membrane-endoplasmic reticulum membrane network (GO:0042175)	531	82	36.01	+	2.28	1.39e-10	5.96e-09
supramolecular polymer (GO:0099081)	876	135	59.41	+	2.27	1.23e-16	1.18e-14
supramolecular complex (GO:0099080)	877	135	59.47	+	2.27	1.3e-16	1.19e-14
cell-cell adherens junction (GO:0005913)	104	16	7.05	+	2.27	0.00421	0.0476
endoplasmic reticulum membrane (GO:0005789)	507	78	34.38	+	2.27	4.95e-10	1.95e-08
supramolecular fiber (GO:0099512)	871	133	59.07	+	2.25	5.42e-16	4.36e-14
midbody (GO:0030496)	138	21	9.36	+	2.24	0.00149	0.0205
nuclear periphery (GO:0034399)	119	18	8.07	+	2.23	0.00391	0.0449
nuclear speck (GO:0016607)	312	47	21.16	+	2.22	2.91e-06	7.61e-05
mitochondrial membrane (GO:0031966)	604	90	40.96	+	2.2	1.17e-10	5.13e-09
anchoring junction (GO:0070161)	298	44	20.21	+	2.18	8.96e-06	0.000207
mitochondrial envelope (GO:0005740)	648	95	43.94	+	2.16	6.43e-11	2.87e-09
cullin-RING ubiquitin ligase complex (GO:0031461)	157	23	10.65	+	2.16	0.00171	0.0231
perinuclear region of cytoplasm (GO:0048471)	644	93	43.67	+	2.13	2.55e-10	1.07e-08
RNA polymerase II transcription factor complex (GO:0090575)	160	23	10.85	+	2.12	0.00189	0.0248
mitochondrial inner membrane (GO:0005743)	427	61	28.96	+	2.11	4.35e-07	1.48e-05
ribosome (GO:0005840)	243	34	16.48	+	2.06	0.000256	0.00447
organelle envelope (GO:0031967)	1036	143	70.26	+	2.04	5.31e-14	2.89e-12
endoplasmic reticulum part (GO:0044432)	646	89	43.81	+	2.03	4.96e-09	1.88e-07
envelope (GO:0031975)	1038	143	70.39	+	2.03	5.66e-14	2.99e-12
intrinsic component of organelle membrane (GO:0031300)	380	52	25.77	+	2.02	9.08e-06	0.000208
organelle inner membrane (GO:0019866)	469	64	31.81	+	2.01	9e-07	2.83e-05
ubiquitin ligase complex (GO:0000151)	280	38	18.99	+	2	0.000174	0.00313
cell cortex part (GO:0044448)	201	27	13.63	+	1.98	0.00229	0.0283
integral component of organelle membrane (GO:0031301)	345	46	23.4	+	1.97	5.68e-05	0.00112
Golgi membrane (GO:0000139)	248	33	16.82	+	1.96	0.000745	0.0114
ribosomal subunit (GO:0044391)	211	28	14.31	+	1.96	0.00186	0.0246
mitochondrial part (GO:0044429)	830	110	56.29	+	1.95	4.93e-10	1.98e-08
mitochondrial protein complex (GO:0098798)	257	34	17.43	+	1.95	0.000603	0.00939
nuclear envelope (GO:0005635)	402	53	27.26	+	1.94	2.34e-05	0.00049
ribonucleoprotein complex (GO:1990904)	849	107	57.57	+	1.86	9.29e-09	3.46e-07
nuclear chromatin (GO:0000790)	376	47	25.5	+	1.84	0.000177	0.00316
chromatin (GO:0000785)	548	68	37.16	+	1.83	1.1e-05	0.000245
nuclear body (GO:0016604)	653	81	44.28	+	1.83	1.47e-06	4.17e-05
endoplasmic reticulum (GO:0005783)	1695	210	114.95	+	1.83	1.07e-15	6.92e-14
mitochondrion (GO:0005739)	1778	218	120.57	+	1.81	6.32e-16	4.24e-14
early endosome (GO:0005769)	261	32	17.7	+	1.81	0.00344	0.0405
organelle membrane (GO:0031090)	2046	250	138.75	+	1.8	3.93e-18	3.95e-16
polymeric cytoskeletal fiber (GO:0099513)	652	79	44.22	+	1.79	4.49e-06	0.000112
spindle (GO:0005819)	266	32	18.04	+	1.77	0.00376	0.0435
cytosolic part (GO:0044445)	283	34	19.19	+	1.77	0.0034	0.0402
cell cortex (GO:0005938)	306	36	20.75	+	1.73	0.00337	0.0401
cell leading edge (GO:0031252)	375	44	25.43	+	1.73	0.00111	0.0158
postsynaptic density (GO:0014069)	385	45	26.11	+	1.72	0.000933	0.0135
cytoskeletal part (GO:0044430)	1513	176	102.6	+	1.72	3.58e-11	1.64e-09
asymmetric synapse (GO:0032279)	388	45	26.31	+	1.71	0.00133	0.0187
nucleolus (GO:0005730)	805	93	54.59	+	1.7	3.5e-06	8.9e-05
axon (GO:0030424)	694	80	47.06	+	1.7	1.7e-05	0.000365
cytoskeleton (GO:0005856)	2064	237	139.97	+	1.69	2.63e-14	1.51e-12
membrane region (GO:0098589)	375	43	25.43	+	1.69	0.00221	0.0279
microtubule (GO:0005874)	411	47	27.87	+	1.69	0.00129	0.0183
Golgi apparatus part (GO:0044431)	514	58	34.86	+	1.66	0.000471	0.0074
catalytic complex (GO:1902494)	1343	150	91.08	+	1.65	1.82e-08	6.66e-07
neuron to neuron synapse (GO:0098984)	412	46	27.94	+	1.65	0.00251	0.0308
cytosol (GO:0005829)	3453	382	234.16	+	1.63	3.88e-21	4.58e-19
intracellular non-membrane-bounded organelle (GO:0043232)	4041	447	274.04	+	1.63	2.11e-25	3.26e-23
non-membrane-bounded organelle (GO:0043228)	4060	448	275.33	+	1.63	2.65e-25	3.8e-23
cytoplasmic part (GO:0044444)	8368	916	567.47	+	1.61	1.55e-68	7.81e-66
postsynaptic specialization (GO:0099572)	424	46	28.75	+	1.6	0.00392	0.0447
postsynapse (GO:0098794)	720	77	48.83	+	1.58	0.000272	0.00472
endomembrane system (GO:0012505)	3766	402	255.39	+	1.57	7.81e-20	8.73e-18
intracellular organelle part (GO:0044446)	7231	764	490.37	+	1.56	1.17e-44	1.95e-42
bounding membrane of organelle (GO:0098588)	1062	112	72.02	+	1.56	1.58e-05	0.000341
transferase complex (GO:1990234)	763	80	51.74	+	1.55	0.000309	0.00517
glutamatergic synapse (GO:0098978)	507	53	34.38	+	1.54	0.00367	0.0427
organelle part (GO:0044422)	7586	791	514.44	+	1.54	6.62e-45	1.21e-42
endosome (GO:0005768)	817	85	55.4	+	1.53	0.000276	0.00471
nuclear part (GO:0044428)	4029	417	273.23	+	1.53	2.19e-18	2.32e-16
nuclear lumen (GO:0031981)	3566	369	241.83	+	1.53	5.72e-16	3.97e-14
cytoplasm (GO:0005737)	10833	1115	734.64	+	1.52	8.3e-83	5.56e-80
nuclear chromosome (GO:0000228)	632	65	42.86	+	1.52	0.00201	0.0263
whole membrane (GO:0098805)	1104	113	74.87	+	1.51	4.9e-05	0.000975
nucleoplasm part (GO:0044451)	1004	102	68.09	+	1.5	0.000143	0.00262
synapse (GO:0045202)	1379	140	93.52	+	1.5	7.57e-06	0.000179
neuron projection (GO:0043005)	1483	150	100.57	+	1.49	4.37e-06	0.00011
intracellular organelle lumen (GO:0070013)	3978	402	269.77	+	1.49	5.43e-16	4.2e-14
organelle lumen (GO:0043233)	3979	402	269.84	+	1.49	5.47e-16	4.07e-14
membrane-enclosed lumen (GO:0031974)	3979	402	269.84	+	1.49	5.47e-16	3.93e-14
protein-containing complex (GO:0032991)	5387	539	365.32	+	1.48	5.36e-22	6.74e-20
nucleoplasm (GO:0005654)	2744	274	186.08	+	1.47	3.93e-10	1.61e-08
Golgi apparatus (GO:0005794)	1395	139	94.6	+	1.47	1.8e-05	0.000381
neuron part (GO:0097458)	1920	190	130.2	+	1.46	6.54e-07	2.12e-05
intracellular membrane-bounded organelle (GO:0043231)	10179	1000	690.29	+	1.45	3.93e-54	7.9e-52
vesicle (GO:0031982)	1931	189	130.95	+	1.44	1.42e-06	4.13e-05
neuronal cell body (GO:0043025)	706	69	47.88	+	1.44	0.00436	0.049
cell junction (GO:0030054)	1108	108	75.14	+	1.44	0.000443	0.00707
nucleus (GO:0005634)	6728	652	456.26	+	1.43	1.1e-24	1.47e-22
cell projection (GO:0042995)	2405	232	163.09	+	1.42	1.75e-07	6.27e-06
intracellular organelle (GO:0043229)	11831	1141	802.32	+	1.42	9.9e-68	3.98e-65
membrane-bounded organelle (GO:0043227)	10877	1047	737.62	+	1.42	1.14e-54	2.55e-52
organelle (GO:0043226)	12127	1157	822.39	+	1.41	7.34e-67	2.46e-64
plasma membrane bounded cell projection (GO:0120025)	2215	210	150.21	+	1.4	2.43e-06	6.61e-05
intracellular (GO:0005622)	13552	1284	919.03	+	1.4	1.08e-88	2.17e-85
intracellular part (GO:0044424)	13552	1284	919.03	+	1.4	1.08e-88	1.09e-85
synapse part (GO:0044456)	1073	101	72.77	+	1.39	0.00172	0.0231
somatodendritic compartment (GO:0036477)	1013	95	68.7	+	1.38	0.00295	0.0353
chromosomal part (GO:0044427)	950	89	64.42	+	1.38	0.00411	0.0467
microtubule cytoskeleton (GO:0015630)	1121	105	76.02	+	1.38	0.00172	0.023
plasma membrane region (GO:0098590)	1193	111	80.9	+	1.37	0.00157	0.0215
cytoplasmic vesicle (GO:0031410)	1812	165	122.88	+	1.34	0.000246	0.00434
intracellular vesicle (GO:0097708)	1817	165	123.22	+	1.34	0.0003	0.00507
extracellular space (GO:0005615)	1970	170	133.6	+	1.27	0.00214	0.0274
extracellular region part (GO:0044421)	2204	189	149.46	+	1.26	0.00145	0.02
cell part (GO:0044464)	15982	1362	1083.82	+	1.26	4.28e-65	1.23e-62
cell (GO:0005623)	15984	1362	1083.95	+	1.26	4.33e-65	1.09e-62
membrane (GO:0016020)	9315	699	631.7	+	1.11	0.000762	0.0116
cellular_component (GO:0005575)	20931	1480	1419.43	+	1.04	6.02e-13	2.88e-11
Unclassified (UNCLASSIFIED)	1365	32	92.57	-	0.35	6.02e-13	2.95e-11
immunoglobulin complex, circulating (GO:0042571)	188	1	12.75	-	0.08	0.00012	0.00225
immunoglobulin complex (GO:0019814)	192	1	13.02	-	0.08	7.92e-05	0.00153

## Sheet: B2D4 Unpatterned v Patterned
GO cellular component complete	Mus musculus - REFLIST (22296)	upload_1 (194)	upload_1 (expected)	upload_1 (over/under)	upload_1 (fold Enrichment)	upload_1 (raw P-value)	upload_1 (FDR)
muscle myosin complex (GO:0005859)	9	4	0.08	+	51.08	3.61e-06	0.000227
cardiac myofibril (GO:0097512)	9	3	0.08	+	38.31	0.000131	0.00518
M band (GO:0031430)	22	7	0.19	+	36.57	4.24e-09	5.33e-07
myofilament (GO:0036379)	32	10	0.28	+	35.91	2.09e-12	3.82e-10
endoplasmic reticulum chaperone complex (GO:0034663)	13	4	0.11	+	35.36	1.17e-05	0.000692
striated muscle thin filament (GO:0005865)	30	9	0.26	+	34.48	3.72e-11	6.23e-09
myosin filament (GO:0032982)	17	5	0.15	+	33.8	1.06e-06	8.88e-05
myosin II complex (GO:0016460)	16	4	0.14	+	28.73	2.33e-05	0.0012
nucleotide-activated protein kinase complex (GO:0031588)	14	3	0.12	+	24.63	0.000393	0.0141
A band (GO:0031672)	40	8	0.35	+	22.99	7.45e-09	8.32e-07
Z disc (GO:0030018)	122	19	1.06	+	17.9	1.56e-17	3.48e-15
I band (GO:0031674)	135	21	1.17	+	17.88	2.95e-19	1.19e-16
myofibril (GO:0030016)	205	30	1.78	+	16.82	1.95e-26	3.92e-23
contractile fiber part (GO:0044449)	196	28	1.71	+	16.42	1.85e-24	1.24e-21
sarcomere (GO:0030017)	182	26	1.58	+	16.42	9.09e-23	4.57e-20
smooth endoplasmic reticulum (GO:0005790)	36	5	0.31	+	15.96	2.64e-05	0.00133
contractile fiber (GO:0043292)	219	30	1.91	+	15.74	1.12e-25	1.13e-22
filamentous actin (GO:0031941)	31	4	0.27	+	14.83	0.000228	0.00849
myosin complex (GO:0016459)	60	7	0.52	+	13.41	1.79e-06	0.000129
actin filament bundle (GO:0032432)	87	8	0.76	+	10.57	1.7e-06	0.000127
actin filament (GO:0005884)	113	9	0.98	+	9.15	1.16e-06	9.31e-05
contractile actin filament bundle (GO:0097517)	78	6	0.68	+	8.84	8.87e-05	0.00388
stress fiber (GO:0001725)	78	6	0.68	+	8.84	8.87e-05	0.00379
sarcoplasmic reticulum (GO:0016529)	72	5	0.63	+	7.98	0.000542	0.0188
actomyosin (GO:0042641)	89	6	0.77	+	7.75	0.000175	0.00678
sarcoplasm (GO:0016528)	81	5	0.7	+	7.09	0.000897	0.0291
actin cytoskeleton (GO:0015629)	476	28	4.14	+	6.76	4.79e-15	9.64e-13
filopodium (GO:0030175)	89	5	0.77	+	6.46	0.00134	0.0402
focal adhesion (GO:0005925)	151	8	1.31	+	6.09	7.41e-05	0.00331
cell-substrate adherens junction (GO:0005924)	157	8	1.37	+	5.86	9.6e-05	0.00394
cell-substrate junction (GO:0030055)	164	8	1.43	+	5.61	0.000128	0.00515
cortical cytoskeleton (GO:0030863)	126	6	1.1	+	5.47	0.00102	0.0319
supramolecular fiber (GO:0099512)	871	41	7.58	+	5.41	1.88e-18	6.31e-16
supramolecular polymer (GO:0099081)	876	41	7.62	+	5.38	2.29e-18	6.58e-16
supramolecular complex (GO:0099080)	877	41	7.63	+	5.37	2.38e-18	5.98e-16
lamellipodium (GO:0030027)	159	7	1.38	+	5.06	0.00061	0.0204
perikaryon (GO:0043204)	137	6	1.19	+	5.03	0.00153	0.0447
collagen-containing extracellular matrix (GO:0062023)	357	13	3.11	+	4.19	2.11e-05	0.00112
adherens junction (GO:0005912)	284	9	2.47	+	3.64	0.00104	0.0318
anchoring junction (GO:0070161)	298	9	2.59	+	3.47	0.00144	0.0426
extracellular matrix (GO:0031012)	473	14	4.12	+	3.4	9.03e-05	0.00378
axon part (GO:0033267)	442	12	3.85	+	3.12	0.000609	0.0208
polymeric cytoskeletal fiber (GO:0099513)	652	17	5.67	+	3	7.35e-05	0.00336
axon (GO:0030424)	694	18	6.04	+	2.98	4.79e-05	0.00229
cytoplasmic region (GO:0099568)	464	12	4.04	+	2.97	0.000918	0.0293
cytoskeletal part (GO:0044430)	1513	38	13.16	+	2.89	4.15e-09	5.56e-07
cytoskeleton (GO:0005856)	2064	49	17.96	+	2.73	8.7e-11	1.35e-08
neuronal cell body (GO:0043025)	706	15	6.14	+	2.44	0.00153	0.044
extracellular space (GO:0005615)	1970	39	17.14	+	2.28	1.42e-06	0.00011
cell surface (GO:0009986)	1122	22	9.76	+	2.25	0.000411	0.0145
extracellular region part (GO:0044421)	2204	43	19.18	+	2.24	4.56e-07	4.17e-05
endoplasmic reticulum (GO:0005783)	1695	30	14.75	+	2.03	0.000206	0.00782
extracellular region (GO:0005576)	2765	46	24.06	+	1.91	1.54e-05	0.000858
cell projection (GO:0042995)	2405	40	20.93	+	1.91	6.39e-05	0.00299
intracellular non-membrane-bounded organelle (GO:0043232)	4041	65	35.16	+	1.85	3.11e-07	2.98e-05
non-membrane-bounded organelle (GO:0043228)	4060	65	35.33	+	1.84	5.06e-07	4.43e-05
plasma membrane bounded cell projection (GO:0120025)	2215	35	19.27	+	1.82	0.000642	0.0212
endomembrane system (GO:0012505)	3766	57	32.77	+	1.74	1.88e-05	0.00102
cell periphery (GO:0071944)	5381	77	46.82	+	1.64	1.9e-06	0.000132
plasma membrane part (GO:0044459)	3020	43	26.28	+	1.64	0.00103	0.032
cytoplasmic part (GO:0044444)	8368	116	72.81	+	1.59	5.49e-10	7.89e-08
plasma membrane (GO:0005886)	5240	72	45.59	+	1.58	2.67e-05	0.00131
cytoplasm (GO:0005737)	10833	135	94.26	+	1.43	4.9e-09	5.79e-07
organelle part (GO:0044422)	7586	91	66.01	+	1.38	0.000244	0.00892
intracellular organelle (GO:0043229)	11831	135	102.94	+	1.31	4.4e-06	0.000268
organelle (GO:0043226)	12127	136	105.52	+	1.29	1.2e-05	0.000687
intracellular (GO:0005622)	13552	149	117.92	+	1.26	2.78e-06	0.000186
intracellular part (GO:0044424)	13552	149	117.92	+	1.26	2.78e-06	0.00018
cell part (GO:0044464)	15982	172	139.06	+	1.24	1.96e-08	2.08e-06
cell (GO:0005623)	15984	172	139.08	+	1.24	1.97e-08	1.98e-06

## Sheet: B2D7 Plastic v Patterned GO
GO cellular component complete	Mus musculus - REFLIST (22296)	upload_1 (672)	upload_1 (expected)	upload_1 (over/under)	upload_1 (fold Enrichment)	upload_1 (raw P-value)	upload_1 (FDR)
annulate lamellae (GO:0005642)	5	3	0.15	+	19.91	0.00125	0.0233
respiratory chain complex III (GO:0045275)	11	5	0.33	+	15.08	7.06e-05	0.00192
mitochondrial respiratory chain complex III (GO:0005750)	10	4	0.3	+	13.27	0.000575	0.0118
M band (GO:0031430)	22	7	0.66	+	10.56	1.58e-05	0.00049
striated muscle thin filament (GO:0005865)	30	9	0.9	+	9.95	1.44e-06	5.07e-05
myofilament (GO:0036379)	32	9	0.96	+	9.33	2.26e-06	7.56e-05
PRC1 complex (GO:0035102)	15	4	0.45	+	8.85	0.00198	0.0344
costamere (GO:0043034)	19	5	0.57	+	8.73	0.000566	0.0117
dendritic spine head (GO:0044327)	16	4	0.48	+	8.29	0.00242	0.0396
node of Ranvier (GO:0033268)	16	4	0.48	+	8.29	0.00242	0.0393
A band (GO:0031672)	40	10	1.21	+	8.29	1.53e-06	5.32e-05
myosin filament (GO:0032982)	17	4	0.51	+	7.81	0.00292	0.0459
cytochrome complex (GO:0070069)	30	7	0.9	+	7.74	8.52e-05	0.0022
mitochondrial respirasome (GO:0005746)	74	16	2.23	+	7.17	6.94e-09	3.4e-07
respiratory chain complex (GO:0098803)	79	16	2.38	+	6.72	1.56e-08	7.12e-07
respirasome (GO:0070469)	87	17	2.62	+	6.48	8.87e-09	4.25e-07
I band (GO:0031674)	135	26	4.07	+	6.39	1.41e-12	9.14e-11
myofibril (GO:0030016)	205	37	6.18	+	5.99	1.54e-16	1.83e-14
Z disc (GO:0030018)	122	22	3.68	+	5.98	2.27e-10	1.34e-08
contractile fiber (GO:0043292)	219	38	6.6	+	5.76	1.87e-16	2.09e-14
respiratory chain complex I (GO:0045271)	48	8	1.45	+	5.53	0.000212	0.00507
NADH dehydrogenase complex (GO:0030964)	48	8	1.45	+	5.53	0.000212	0.00501
mitochondrial respiratory chain complex I (GO:0005747)	48	8	1.45	+	5.53	0.000212	0.00495
sarcomere (GO:0030017)	182	30	5.49	+	5.47	9.31e-13	6.24e-11
contractile fiber part (GO:0044449)	196	32	5.91	+	5.42	2.03e-13	1.51e-11
nuclear ubiquitin ligase complex (GO:0000152)	43	7	1.3	+	5.4	0.000595	0.0121
inner mitochondrial membrane protein complex (GO:0098800)	125	20	3.77	+	5.31	9.18e-09	4.29e-07
sarcolemma (GO:0042383)	163	25	4.91	+	5.09	2.87e-10	1.6e-08
axonal growth cone (GO:0044295)	40	6	1.21	+	4.98	0.00212	0.0365
integral component of mitochondrial inner membrane (GO:0031305)	42	6	1.27	+	4.74	0.00265	0.0419
oxidoreductase complex (GO:1990204)	106	15	3.19	+	4.7	2.59e-06	8.53e-05
intrinsic component of mitochondrial inner membrane (GO:0031304)	43	6	1.3	+	4.63	0.00294	0.0459
cell-cell contact zone (GO:0044291)	82	11	2.47	+	4.45	8.57e-05	0.00218
intercalated disc (GO:0014704)	61	8	1.84	+	4.35	0.000894	0.0175
mitochondrial membrane part (GO:0044455)	214	27	6.45	+	4.19	2.7e-09	1.39e-07
basement membrane (GO:0005604)	105	13	3.16	+	4.11	4.26e-05	0.00124
sarcoplasm (GO:0016528)	81	10	2.44	+	4.1	0.000328	0.00732
integral component of mitochondrial membrane (GO:0032592)	71	8	2.14	+	3.74	0.00216	0.0366
myelin sheath (GO:0043209)	214	24	6.45	+	3.72	1.54e-07	5.95e-06
sarcoplasmic reticulum (GO:0016529)	72	8	2.17	+	3.69	0.00234	0.0386
intrinsic component of mitochondrial membrane (GO:0098573)	73	8	2.2	+	3.64	0.00253	0.0405
cell-cell adherens junction (GO:0005913)	104	11	3.13	+	3.51	0.000561	0.0118
actin cytoskeleton (GO:0015629)	476	47	14.35	+	3.28	1.04e-11	6.35e-10
mitochondrial protein complex (GO:0098798)	257	25	7.75	+	3.23	9.78e-07	3.51e-05
cortical cytoskeleton (GO:0030863)	126	12	3.8	+	3.16	0.000758	0.0152
mitochondrial inner membrane (GO:0005743)	427	39	12.87	+	3.03	4.71e-09	2.37e-07
spliceosomal complex (GO:0005681)	184	16	5.55	+	2.89	0.000281	0.00635
supramolecular fiber (GO:0099512)	871	73	26.25	+	2.78	3.54e-14	3.1e-12
supramolecular polymer (GO:0099081)	876	73	26.4	+	2.76	4.62e-14	3.87e-12
supramolecular complex (GO:0099080)	877	73	26.43	+	2.76	4.87e-14	3.92e-12
organelle inner membrane (GO:0019866)	469	39	14.14	+	2.76	4.94e-08	2.11e-06
lamellipodium (GO:0030027)	159	13	4.79	+	2.71	0.0017	0.0306
perinuclear region of cytoplasm (GO:0048471)	644	52	19.41	+	2.68	7.1e-10	3.76e-08
cytoplasmic ribonucleoprotein granule (GO:0036464)	191	15	5.76	+	2.61	0.00114	0.0216
ribonucleoprotein granule (GO:0035770)	204	16	6.15	+	2.6	0.0008	0.0159
mitochondrial membrane (GO:0031966)	604	46	18.2	+	2.53	3.97e-08	1.74e-06
collagen-containing extracellular matrix (GO:0062023)	357	27	10.76	+	2.51	3.77e-05	0.00113
cell cortex part (GO:0044448)	201	15	6.06	+	2.48	0.00182	0.0321
postsynaptic density (GO:0014069)	385	28	11.6	+	2.41	4.2e-05	0.00124
mitochondrial envelope (GO:0005740)	648	47	19.53	+	2.41	1.19e-07	4.99e-06
asymmetric synapse (GO:0032279)	388	28	11.69	+	2.39	4.67e-05	0.00134
neuron to neuron synapse (GO:0098984)	412	29	12.42	+	2.34	7.42e-05	0.00199
extracellular matrix (GO:0031012)	473	33	14.26	+	2.31	2.15e-05	0.000656
mitochondrial part (GO:0044429)	830	57	25.02	+	2.28	3.38e-08	1.51e-06
anchoring junction (GO:0070161)	298	20	8.98	+	2.23	0.00126	0.023
adherens junction (GO:0005912)	284	19	8.56	+	2.22	0.00173	0.0307
cell leading edge (GO:0031252)	375	25	11.3	+	2.21	0.000421	0.00909
postsynaptic specialization (GO:0099572)	424	28	12.78	+	2.19	0.000196	0.0048
ribonucleoprotein complex (GO:1990904)	849	56	25.59	+	2.19	1.57e-07	5.97e-06
microtubule (GO:0005874)	411	27	12.39	+	2.18	0.000276	0.00631
cell cortex (GO:0005938)	306	20	9.22	+	2.17	0.00223	0.0371
nuclear speck (GO:0016607)	312	20	9.4	+	2.13	0.00252	0.0405
mitochondrion (GO:0005739)	1778	113	53.59	+	2.11	2.18e-13	1.57e-11
cell-cell junction (GO:0005911)	462	29	13.92	+	2.08	0.000354	0.00783
postsynapse (GO:0098794)	720	45	21.7	+	2.07	9.46e-06	0.000297
organelle envelope (GO:0031967)	1036	64	31.22	+	2.05	1.78e-07	6.65e-06
envelope (GO:0031975)	1038	64	31.29	+	2.05	1.86e-07	6.78e-06
cytoskeletal part (GO:0044430)	1513	93	45.6	+	2.04	2.5e-10	1.44e-08
membrane region (GO:0098589)	375	23	11.3	+	2.03	0.00221	0.037
nuclear body (GO:0016604)	653	40	19.68	+	2.03	4.79e-05	0.00136
axon part (GO:0033267)	442	27	13.32	+	2.03	0.00119	0.0223
cytoskeleton (GO:0005856)	2064	125	62.21	+	2.01	2.37e-13	1.65e-11
polymeric cytoskeletal fiber (GO:0099513)	652	38	19.65	+	1.93	0.000202	0.0049
cell body (GO:0044297)	793	46	23.9	+	1.92	5.75e-05	0.00161
axon (GO:0030424)	694	40	20.92	+	1.91	0.000195	0.00484
synapse (GO:0045202)	1379	79	41.56	+	1.9	1.23e-07	5.07e-06
microtubule cytoskeleton (GO:0015630)	1121	63	33.79	+	1.86	4.89e-06	0.000156
neuronal cell body (GO:0043025)	706	38	21.28	+	1.79	0.000849	0.0167
nucleoplasm part (GO:0044451)	1004	54	30.26	+	1.78	7.51e-05	0.00199
catalytic complex (GO:1902494)	1343	72	40.48	+	1.78	4.31e-06	0.00014
dendrite (GO:0030425)	691	37	20.83	+	1.78	0.00111	0.0212
nucleolus (GO:0005730)	805	43	24.26	+	1.77	0.000535	0.0114
dendritic tree (GO:0097447)	694	37	20.92	+	1.77	0.00159	0.0289
intracellular non-membrane-bounded organelle (GO:0043232)	4041	215	121.8	+	1.77	2.32e-17	3.11e-15
non-membrane-bounded organelle (GO:0043228)	4060	216	122.37	+	1.77	1.7e-17	2.44e-15
synapse part (GO:0044456)	1073	57	32.34	+	1.76	6.05e-05	0.00167
cell junction (GO:0030054)	1108	58	33.4	+	1.74	7.78e-05	0.00203
cytosol (GO:0005829)	3453	180	104.07	+	1.73	1.68e-13	1.3e-11
intracellular organelle lumen (GO:0070013)	3978	205	119.9	+	1.71	4.28e-15	4.53e-13
organelle lumen (GO:0043233)	3979	205	119.93	+	1.71	4.34e-15	4.36e-13
membrane-enclosed lumen (GO:0031974)	3979	205	119.93	+	1.71	4.34e-15	4.15e-13
nucleoplasm (GO:0005654)	2744	141	82.7	+	1.7	5.55e-10	3.02e-08
somatodendritic compartment (GO:0036477)	1013	52	30.53	+	1.7	0.000357	0.0078
nuclear part (GO:0044428)	4029	206	121.43	+	1.7	8.6e-15	7.86e-13
nuclear lumen (GO:0031981)	3566	180	107.48	+	1.67	3.48e-12	2.19e-10
intracellular organelle part (GO:0044446)	7231	362	217.94	+	1.66	2.28e-29	3.83e-27
neuron part (GO:0097458)	1920	96	57.87	+	1.66	2.11e-06	7.2e-05
organelle part (GO:0044422)	7586	375	228.64	+	1.64	8.7e-30	1.59e-27
protein-containing complex (GO:0032991)	5387	262	162.36	+	1.61	6.22e-17	7.81e-15
neuron projection (GO:0043005)	1483	72	44.7	+	1.61	0.000121	0.00303
cytoplasmic part (GO:0044444)	8368	406	252.21	+	1.61	3.75e-32	7.55e-30
nucleus (GO:0005634)	6728	320	202.78	+	1.58	1.21e-20	1.88e-18
intracellular membrane-bounded organelle (GO:0043231)	10179	472	306.79	+	1.54	7.64e-37	2.19e-34
Golgi apparatus (GO:0005794)	1395	64	42.05	+	1.52	0.00125	0.0231
cytoplasm (GO:0005737)	10833	490	326.51	+	1.5	1.8e-36	4.53e-34
membrane-bounded organelle (GO:0043227)	10877	490	327.83	+	1.49	5.45e-36	1.22e-33
intracellular organelle (GO:0043229)	11831	531	356.59	+	1.49	3.39e-43	6.83e-40
organelle membrane (GO:0031090)	2046	91	61.67	+	1.48	0.00026	0.00601
organelle (GO:0043226)	12127	535	365.51	+	1.46	2.29e-41	1.15e-38
endoplasmic reticulum (GO:0005783)	1695	74	51.09	+	1.45	0.00196	0.0342
cell projection (GO:0042995)	2405	102	72.49	+	1.41	0.00054	0.0114
intracellular (GO:0005622)	13552	573	408.46	+	1.4	7.95e-43	7.99e-40
intracellular part (GO:0044424)	13552	573	408.46	+	1.4	7.95e-43	5.33e-40
plasma membrane bounded cell projection (GO:0120025)	2215	92	66.76	+	1.38	0.00215	0.0367
endomembrane system (GO:0012505)	3766	147	113.51	+	1.3	0.00102	0.0196
cell part (GO:0044464)	15982	618	481.7	+	1.28	4.19e-38	1.69e-35
cell (GO:0005623)	15984	618	481.76	+	1.28	4.23e-38	1.42e-35
cellular_component (GO:0005575)	20931	660	630.86	+	1.05	1.4e-07	5.62e-06
integral component of membrane (GO:0016021)	5825	142	175.57	-	0.81	0.00321	0.0496
Unclassified (UNCLASSIFIED)	1365	12	41.14	-	0.29	1.4e-07	5.51e-06

## Sheet: B2D7 Unpatterned v Patterned
GO cellular component complete	Mus musculus - REFLIST (22296)	upload_1 (18)	upload_1 (expected)	upload_1 (over/under)	upload_1 (fold Enrichment)	upload_1 (raw P-value)	upload_1 (FDR)
myosin filament (GO:0032982)	17	3	0.01	+	100	4.98e-07	9.11e-05
M band (GO:0031430)	22	3	0.02	+	100	1e-06	0.000155
A band (GO:0031672)	40	4	0.03	+	100	3.94e-08	1.32e-05
myofilament (GO:0036379)	32	3	0.03	+	100	2.84e-06	0.000408
striated muscle thin filament (GO:0005865)	30	2	0.02	+	82.58	0.0003	0.0302
myosin complex (GO:0016459)	60	3	0.05	+	61.93	1.7e-05	0.00228
I band (GO:0031674)	135	6	0.11	+	55.05	9.97e-10	5.01e-07
sarcoplasmic reticulum (GO:0016529)	72	3	0.06	+	51.61	2.87e-05	0.00361
Z disc (GO:0030018)	122	5	0.1	+	50.77	4.45e-08	1.28e-05
myofibril (GO:0030016)	205	8	0.17	+	48.34	2.44e-12	4.9e-09
sarcoplasm (GO:0016528)	81	3	0.07	+	45.88	4.03e-05	0.0045
contractile fiber (GO:0043292)	219	8	0.18	+	45.25	4.06e-12	4.09e-09
contractile fiber part (GO:0044449)	196	7	0.16	+	44.24	1.36e-10	9.11e-08
sarcomere (GO:0030017)	182	6	0.15	+	40.84	5.64e-09	2.27e-06
actin cytoskeleton (GO:0015629)	476	5	0.38	+	13.01	3.1e-05	0.00366
supramolecular fiber (GO:0099512)	871	8	0.7	+	11.38	1.73e-07	4.35e-05
supramolecular polymer (GO:0099081)	876	8	0.71	+	11.31	1.81e-07	4.04e-05
supramolecular complex (GO:0099080)	877	8	0.71	+	11.3	1.82e-07	3.66e-05
cytoplasmic part (GO:0044444)	8368	17	6.76	+	2.52	6.83e-07	0.000114
cytoplasm (GO:0005737)	10833	17	8.75	+	1.94	5.21e-05	0.00552
